# Supplementary material for: Developing a national atlas to support the progressive control of tsetse-transmitted animal trypanosomosis in Zambia
Source: Parasit Vectors. 2025 Nov 10;18:452. doi: 10.1186/s13071-025-07086-2 (PMC12604332; doi:10.1186/s13071-025-07086-2)
Supplement: Supplementary file 5 — Additional file 5: Dataset. Dataset of the national atlas of tsetse flies in Zambia—mobile devices. [file 13071_2025_7086_MOESM5_ESM.xlsx]

## Sheet: Data
Type_of_survey	Tsetse_intervention	Type_of_intervention	Tsetse_belt	Province	District	Location_Village	Flyround_ID	Flyround_Code	Stop_No	Elevation_m	Longitude	Latitude	Geo_source	Stop_distance_Km	Start_date	Start_month	Start_year	End_date	End_month	End_year	Flyround_type	Route_description	Duration_minutes	Attractant	Attractant _used	Gmm_m	Gmm_f	Gmm_Total	Gmc_m	Gmc_f	Gmc_Total	Gp_m	Gp_f	Gp_Total	Gb_m	Gb_f	Gb_Total	Gfm_m	Gfm_f	Gfm_Total	Total	Tsetse_P	AD
Baseline	No	None	Kwando_Zambezi	Western	Sesheke	Imusho	F3	F339916	1	1001	23.4528	-17.4491	GPS/GTOPO30	1	2009-04-13	April	2009	2009-04-13	April	2009	Black-Screen Fly Round		30	Yes	MEK, Octenol	0	0	0	0	0	0	0	0	0	0	0	0	0	0	0	0	No	0
Baseline	No	None	Kwando_Zambezi	Western	Sesheke	Imusho	F3	F339916	2	1002	23.4515	-17.4399	GPS/GTOPO30	1	2009-04-13	April	2009	2009-04-13	April	2009	Black-Screen Fly Round		30	Yes	MEK, Octenol	0	0	0	0	0	0	0	0	0	0	0	0	0	0	0	0	No	0
Baseline	No	None	Kwando_Zambezi	Western	Sesheke	Imusho	F3	F339916	3	1004	23.4507	-17.431	GPS/GTOPO30	1	2009-04-13	April	2009	2009-04-13	April	2009	Black-Screen Fly Round		30	Yes	MEK, Octenol	0	0	0	0	0	0	0	0	0	0	0	0	0	0	0	0	No	0
Baseline	No	None	Kwando_Zambezi	Western	Sesheke	Imusho	F3	F339916	4	1005	23.4504	-17.4221	GPS/GTOPO30	1	2009-04-13	April	2009	2009-04-13	April	2009	Black-Screen Fly Round		30	Yes	MEK, Octenol	0	0	0	0	0	0	0	0	0	0	0	0	0	0	0	0	No	0
Baseline	No	None	Kwando_Zambezi	Western	Sesheke	Imusho	F3	F339916	5	1005	23.441	-17.4152	GPS/GTOPO30	1	2009-04-13	April	2009	2009-04-13	April	2009	Black-Screen Fly Round		30	Yes	MEK, Octenol	0	0	0	0	0	0	0	0	0	0	0	0	0	0	0	0	No	0
Baseline	No	None	Kwando_Zambezi	Western	Sesheke	Luzondo	F6	F639916	1	993	23.4795	-17.4102	GPS/GTOPO30	1	2009-04-13	April	2009	2009-04-13	April	2009	Black-Screen Fly Round		30	Yes	MEK, Octenol	0	0	0	0	0	0	0	0	0	0	0	0	0	0	0	0	No	0
Baseline	No	None	Kwando_Zambezi	Western	Sesheke	Luzondo	F6	F639916	2	998	23.479	-17.4008	GPS/GTOPO30	1	2009-04-13	April	2009	2009-04-13	April	2009	Black-Screen Fly Round		30	Yes	MEK, Octenol	0	0	0	0	0	0	0	0	0	0	0	0	0	0	0	0	No	0
Baseline	No	None	Kwando_Zambezi	Western	Sesheke	Luzondo	F6	F639916	3	998	23.4776	-17.3919	GPS/GTOPO30	1	2009-04-13	April	2009	2009-04-13	April	2009	Black-Screen Fly Round		30	Yes	MEK, Octenol	0	0	0	0	0	0	0	0	0	0	0	0	0	0	0	0	No	0
Baseline	No	None	Kwando_Zambezi	Western	Sesheke	Luzondo	F6	F639916	4	1001	23.4775	-17.3829	GPS/GTOPO30	1	2009-04-13	April	2009	2009-04-13	April	2009	Black-Screen Fly Round		30	Yes	MEK, Octenol	0	0	0	0	0	0	0	0	0	0	0	0	0	0	0	0	No	0
Baseline	No	None	Kwando_Zambezi	Western	Sesheke	Luzondo	F6	F639916	5	1002	23.4744	-17.3744	GPS/GTOPO30	1	2009-04-13	April	2009	2009-04-13	April	2009	Black-Screen Fly Round		30	Yes	MEK, Octenol	0	0	0	0	0	0	0	0	0	0	0	0	0	0	0	0	No	0
Baseline	No	None	Kwando_Zambezi	Western	Sesheke	Luzondo	F6	F639916	6	1005	23.4703	-17.3663	GPS/GTOPO30	1	2009-04-13	April	2009	2009-04-13	April	2009	Black-Screen Fly Round		30	Yes	MEK, Octenol	0	0	0	0	0	0	0	0	0	0	0	0	0	0	0	0	No	0
Baseline	No	None	Kwando_Zambezi	Western	Sesheke	Imusho	F2	F239916	1	995	23.4422	-17.473	GPS	1	2009-04-13	April	2009	2009-04-13	April	2009	Black-Screen Fly Round		30	Yes	MEK, Octenol	0	0	0	0	0	0	0	0	0	0	0	0	0	0	0	0	No	0
Baseline	No	None	Kwando_Zambezi	Western	Sesheke	Imusho	F2	F239916	2	997	23.4408	-17.4634	GPS	1	2009-04-13	April	2009	2009-04-13	April	2009	Black-Screen Fly Round		30	Yes	MEK, Octenol	0	0	0	0	0	0	0	0	0	0	0	0	0	0	0	0	No	0
Baseline	No	None	Kwando_Zambezi	Western	Sesheke	Imusho	F2	F239916	3	997	23.4398	-17.4548	GPS	1	2009-04-13	April	2009	2009-04-13	April	2009	Black-Screen Fly Round		30	Yes	MEK, Octenol	0	0	0	0	0	0	0	0	0	0	0	0	0	0	0	0	No	0
Baseline	No	None	Kwando_Zambezi	Western	Sesheke	Imusho	F2	F239916	4	995	23.4401	-17.4458	GPS	1	2009-04-13	April	2009	2009-04-13	April	2009	Black-Screen Fly Round		30	Yes	MEK, Octenol	0	0	0	0	0	0	0	0	0	0	0	0	0	0	0	0	No	0
Baseline	No	None	Kwando_Zambezi	Western	Sesheke	Imusho	F2	F239916	5	1001	23.4407	-17.4366	GPS	1	2009-04-13	April	2009	2009-04-13	April	2009	Black-Screen Fly Round		30	Yes	MEK, Octenol	0	0	0	0	0	0	0	0	0	0	0	0	0	0	0	0	No	0
Baseline	No	None	Kwando_Zambezi	Western	Sesheke	Imusho	F5	F539916	1	987	23.4691	-17.426	GPS	1	2009-04-13	April	2009	2009-04-13	April	2009	Black-Screen Fly Round		30	Yes	MEK, Octenol	0	0	0	0	0	0	0	0	0	0	0	0	0	0	0	0	No	0
Baseline	No	None	Kwando_Zambezi	Western	Sesheke	Imusho	F5	F539916	2	996	23.4659	-17.4175	GPS	1	2009-04-13	April	2009	2009-04-13	April	2009	Black-Screen Fly Round		30	Yes	MEK, Octenol	0	0	0	0	0	0	0	0	0	0	0	0	0	0	0	0	No	0
Baseline	No	None	Kwando_Zambezi	Western	Sesheke	Imusho	F5	F539916	3	998	23.4609	-17.4099	GPS	1	2009-04-13	April	2009	2009-04-13	April	2009	Black-Screen Fly Round		30	Yes	MEK, Octenol	0	0	0	0	0	0	0	0	0	0	0	0	0	0	0	0	No	0
Baseline	No	None	Kwando_Zambezi	Western	Sesheke	Imusho	F5	F539916	4	999	23.4568	-17.4018	GPS	1	2009-04-13	April	2009	2009-04-13	April	2009	Black-Screen Fly Round		30	Yes	MEK, Octenol	0	0	0	0	0	0	0	0	0	0	0	0	0	0	0	0	No	0
Baseline	No	None	Kwando_Zambezi	Western	Sesheke	Imusho	F5	F539916	5	997	23.4514	-17.3944	GPS	1	2009-04-13	April	2009	2009-04-13	April	2009	Black-Screen Fly Round		30	Yes	MEK, Octenol	0	0	0	0	0	0	0	0	0	0	0	0	0	0	0	0	No	0
Baseline	No	None	Kwando_Zambezi	Western	Shangombo	Sinjembela	KZS_1	KZS_139917	1	995	23.0335	-17.3052	GPS/GTOPO30	1	2009-04-14	April	2009	2009-04-14	April	2009	Black-Screen Fly Round		30	Yes	MEK, Octenol	0	0	0	0	0	0	0	0	0	0	0	0	0	0	0	0	No	0
Baseline	No	None	Kwando_Zambezi	Western	Shangombo	Sinjembela	KZS_1	KZS_139917	2	996	23.0385	-17.2976	GPS/GTOPO30	1	2009-04-14	April	2009	2009-04-14	April	2009	Black-Screen Fly Round		30	Yes	MEK, Octenol	0	0	0	0	0	0	0	0	0	0	0	0	0	0	0	0	No	0
Baseline	No	None	Kwando_Zambezi	Western	Shangombo	Sinjembela	KZS_1	KZS_139917	3	991	23.0435	-17.2899	GPS/GTOPO30	1	2009-04-14	April	2009	2009-04-14	April	2009	Black-Screen Fly Round		30	Yes	MEK, Octenol	0	0	0	0	0	0	0	0	0	0	0	0	0	0	0	0	No	0
Baseline	No	None	Kwando_Zambezi	Western	Shangombo	Sinjembela	KZS_1	KZS_139917	4	987	23.0514	-17.2848	GPS/GTOPO30	1	2009-04-14	April	2009	2009-04-14	April	2009	Black-Screen Fly Round		30	Yes	MEK, Octenol	0	0	0	0	0	0	0	0	0	0	0	0	0	0	0	0	No	0
Baseline	No	None	Kwando_Zambezi	Western	Shangombo	Sinjembela	KZS_1	KZS_139917	5	994	23.0607	-17.284	GPS/GTOPO30	1	2009-04-14	April	2009	2009-04-14	April	2009	Black-Screen Fly Round		30	Yes	MEK, Octenol	0	0	0	0	0	0	0	0	0	0	0	0	0	0	0	0	No	0
Baseline	No	None	Kwando_Zambezi	Western	Shangombo	Sinjembela	KZS_1	KZS_139917	6	995	23.0702	-17.2837	GPS/GTOPO30	1	2009-04-14	April	2009	2009-04-14	April	2009	Black-Screen Fly Round		30	Yes	MEK, Octenol	0	0	0	0	0	0	0	0	0	0	0	0	0	0	0	0	No	0
Baseline	No	None	Kwando_Zambezi	Western	Shangombo	Sinjembela	KZS_2	KZS_239917	1	986	23.0327	-17.2047	GPS	1	2009-04-14	April	2009	2009-04-14	April	2009	Black-Screen Fly Round		30	Yes	MEK, Octenol	0	0	0	0	0	0	0	0	0	0	0	0	0	0	0	0	No	0
Baseline	No	None	Kwando_Zambezi	Western	Shangombo	Sinjembela	KZS_2	KZS_239917	2	988	23.0322	-17.2137	GPS	1	2009-04-14	April	2009	2009-04-14	April	2009	Black-Screen Fly Round		30	Yes	MEK, Octenol	0	0	0	0	0	0	0	0	0	0	0	0	0	0	0	0	No	0
Baseline	No	None	Kwando_Zambezi	Western	Shangombo	Sinjembela	KZS_2	KZS_239917	3	986	23.0316	-17.2227	GPS	1	2009-04-14	April	2009	2009-04-14	April	2009	Black-Screen Fly Round		30	Yes	MEK, Octenol	0	0	0	0	0	0	0	0	0	0	0	0	0	0	0	0	No	0
Baseline	No	None	Kwando_Zambezi	Western	Shangombo	Sinjembela	KZS_2	KZS_239917	4	990	23.0311	-17.2317	GPS	1	2009-04-14	April	2009	2009-04-14	April	2009	Black-Screen Fly Round		30	Yes	MEK, Octenol	0	0	0	0	0	0	0	0	0	0	0	0	0	0	0	0	No	0
Baseline	No	None	Kwando_Zambezi	Western	Shangombo	Sinjembela	KZS_2	KZS_239917	5	981	23.0305	-17.2408	GPS	1	2009-04-14	April	2009	2009-04-14	April	2009	Black-Screen Fly Round		30	Yes	MEK, Octenol	0	0	0	0	0	0	0	0	0	0	0	0	0	0	0	0	No	0
Baseline	No	None	Kwando_Zambezi	Western	Shangombo	Sinjembela	KZS_2	KZS_239917	6	991	23.03	-17.2498	GPS	1	2009-04-14	April	2009	2009-04-14	April	2009	Black-Screen Fly Round		30	Yes	MEK, Octenol	0	0	0	0	0	0	0	0	0	0	0	0	0	0	0	0	No	0
Baseline	No	None	Kwando_Zambezi	Western	Shangombo	Sinjembela	KZS_3	KZS_339917	1	986	23.0165	-17.3077	GPS	1	2009-04-14	April	2009	2009-04-14	April	2009	Black-Screen Fly Round		30	Yes	MEK, Octenol	0	0	0	0	0	0	0	0	0	0	0	0	0	0	0	0	No	0
Baseline	No	None	Kwando_Zambezi	Western	Shangombo	Sinjembela	KZS_3	KZS_339917	2	988	23.0176	-17.3086	GPS	1	2009-04-14	April	2009	2009-04-14	April	2009	Black-Screen Fly Round		30	Yes	MEK, Octenol	0	0	0	0	0	0	0	0	0	0	0	0	0	0	0	0	No	0
Baseline	No	None	Kwando_Zambezi	Western	Shangombo	Sinjembela	KZS_3	KZS_339917	3	986	23.0104	-17.3033	GPS	1	2009-04-14	April	2009	2009-04-14	April	2009	Black-Screen Fly Round		30	Yes	MEK, Octenol	0	0	0	0	0	0	0	0	0	0	0	0	0	0	0	0	No	0
Baseline	No	None	Kwando_Zambezi	Western	Shangombo	Sinjembela	KZS_3	KZS_339917	4	979	23.0048	-17.2918	GPS	1	2009-04-14	April	2009	2009-04-14	April	2009	Black-Screen Fly Round		30	Yes	MEK, Octenol	0	0	0	0	0	0	0	0	0	0	0	0	0	0	0	0	No	0
Baseline	No	None	Kwando_Zambezi	Western	Shangombo	Sinjembela	KZS_3	KZS_339917	5	979	22.9997	-17.2822	GPS	1	2009-04-14	April	2009	2009-04-14	April	2009	Black-Screen Fly Round		30	Yes	MEK, Octenol	0	0	0	0	0	0	0	0	0	0	0	0	0	0	0	0	No	0
Baseline	No	None	Kwando_Zambezi	Western	Shangombo	Sinjembela	KZS_4	KZS_439918	1	995	23.0325	-17.3258	GPS/GTOPO30	1	2009-04-15	April	2009	2009-04-15	April	2009	Black-Screen Fly Round		30	Yes	MEK, Octenol	0	0	0	0	0	0	0	0	0	0	0	0	0	0	0	0	No	0
Baseline	No	None	Kwando_Zambezi	Western	Shangombo	Sinjembela	KZS_4	KZS_439918	2	996	23.0389	-17.3325	GPS/GTOPO30	1	2009-04-15	April	2009	2009-04-15	April	2009	Black-Screen Fly Round		30	Yes	MEK, Octenol	0	0	0	0	0	0	0	0	0	0	0	0	0	0	0	0	No	0
Baseline	No	None	Kwando_Zambezi	Western	Shangombo	Sinjembela	KZS_4	KZS_439918	3	991	23.0447	-17.3395	GPS/GTOPO30	1	2009-04-15	April	2009	2009-04-15	April	2009	Black-Screen Fly Round		30	Yes	MEK, Octenol	0	0	0	0	0	0	0	0	0	0	0	0	0	0	0	0	No	0
Baseline	No	None	Kwando_Zambezi	Western	Shangombo	Sinjembela	KZS_4	KZS_439918	4	987	23.0539	-17.3417	GPS/GTOPO30	1	2009-04-15	April	2009	2009-04-15	April	2009	Black-Screen Fly Round		30	Yes	MEK, Octenol	0	0	0	0	0	0	0	0	0	0	0	0	0	0	0	0	No	0
Baseline	No	None	Kwando_Zambezi	Western	Shangombo	Sinjembela	KZS_4	KZS_439918	5	994	23.0516	-17.3345	GPS/GTOPO30	1	2009-04-15	April	2009	2009-04-15	April	2009	Black-Screen Fly Round		30	Yes	MEK, Octenol	0	0	0	0	0	0	0	0	0	0	0	0	0	0	0	0	No	0
Baseline	No	None	Kwando_Zambezi	Western	Shangombo	Sinjembela	KZS_4	KZS_439918	6	995	23.0427	-17.3316	GPS/GTOPO30	1	2009-04-15	April	2009	2009-04-15	April	2009	Black-Screen Fly Round		30	Yes	MEK, Octenol	0	0	0	0	0	0	0	0	0	0	0	0	0	0	0	0	No	0
Baseline	No	None	Kwando_Zambezi	Western	Shangombo	Sinjembela	KZS_5	KZS_539918	1	986	23.0348	-17.3221	GPS	1	2009-04-15	April	2009	2009-04-15	April	2009	Black-Screen Fly Round		30	Yes	MEK, Octenol	0	0	0	0	0	0	0	0	0	0	0	0	0	0	0	0	No	0
Baseline	No	None	Kwando_Zambezi	Western	Shangombo	Sinjembela	KZS_5	KZS_539918	2	986	23.0433	-17.326	GPS	1	2009-04-15	April	2009	2009-04-15	April	2009	Black-Screen Fly Round		30	Yes	MEK, Octenol	0	0	0	0	0	0	0	0	0	0	0	0	0	0	0	0	No	0
Baseline	No	None	Kwando_Zambezi	Western	Shangombo	Sinjembela	KZS_5	KZS_539918	3	982	23.0528	-17.3273	GPS	1	2009-04-15	April	2009	2009-04-15	April	2009	Black-Screen Fly Round		30	Yes	MEK, Octenol	0	0	0	0	0	0	0	0	0	0	0	0	0	0	0	0	No	0
Baseline	No	None	Kwando_Zambezi	Western	Shangombo	Sinjembela	KZS_5	KZS_539918	4	979	23.058	-17.332	GPS	1	2009-04-15	April	2009	2009-04-15	April	2009	Black-Screen Fly Round		30	Yes	MEK, Octenol	0	0	0	0	0	0	0	0	0	0	0	0	0	0	0	0	No	0
Baseline	No	None	Kwando_Zambezi	Western	Shangombo	Sinjembela	KZS_5	KZS_539918	5	981	23.054	-17.3235	GPS	1	2009-04-15	April	2009	2009-04-15	April	2009	Black-Screen Fly Round		30	Yes	MEK, Octenol	0	0	0	0	0	0	0	0	0	0	0	0	0	0	0	0	No	0
Baseline	No	None	Kwando_Zambezi	Western	Shangombo	Sinjembela	KZS_5	KZS_539918	6	984	23.0472	-17.3172	GPS	1	2009-04-15	April	2009	2009-04-15	April	2009	Black-Screen Fly Round		30	Yes	MEK, Octenol	0	0	0	0	0	0	0	0	0	0	0	0	0	0	0	0	No	0
Baseline	No	None	Kwando_Zambezi	Western	Shangombo	Sinjembela	KZS_6	KZS_639918	1	995	23.0236	-17.2455	GPS	1	2009-04-15	April	2009	2009-04-15	April	2009	Black-Screen Fly Round		30	Yes	MEK, Octenol	0	0	0	0	0	0	0	0	0	0	0	0	0	0	0	0	No	0
Baseline	No	None	Kwando_Zambezi	Western	Shangombo	Sinjembela	KZS_6	KZS_639918	2	993	23.0137	-17.2481	GPS	1	2009-04-15	April	2009	2009-04-15	April	2009	Black-Screen Fly Round		30	Yes	MEK, Octenol	0	0	0	0	0	0	0	0	0	0	0	0	0	0	0	0	No	0
Baseline	No	None	Kwando_Zambezi	Western	Shangombo	Sinjembela	KZS_6	KZS_639918	3	990	23.0043	-17.2491	GPS	1	2009-04-15	April	2009	2009-04-15	April	2009	Black-Screen Fly Round		30	Yes	MEK, Octenol	0	0	0	0	0	0	0	0	0	0	0	0	0	0	0	0	No	0
Baseline	No	None	Kwando_Zambezi	Western	Shangombo	Sinjembela	KZS_6	KZS_639918	4	998	22.995	-17.2509	GPS	1	2009-04-15	April	2009	2009-04-15	April	2009	Black-Screen Fly Round		30	Yes	MEK, Octenol	0	0	0	0	0	0	0	0	0	0	0	0	0	0	0	0	No	0
Baseline	No	None	Kwando_Zambezi	Western	Shangombo	Sinjembela	KZS_6	KZS_639918	5	991	22.9861	-17.2539	GPS	1	2009-04-15	April	2009	2009-04-15	April	2009	Black-Screen Fly Round		30	Yes	MEK, Octenol	0	0	0	0	0	0	0	0	0	0	0	0	0	0	0	0	No	0
Baseline	No	None	Kwando_Zambezi	Western	Shangombo	Sinjembela	KZS_6	KZS_639918	6	998	22.9781	-17.2594	GPS	1	2009-04-15	April	2009	2009-04-15	April	2009	Black-Screen Fly Round		30	Yes	MEK, Octenol	0	0	0	0	0	0	0	0	0	0	0	0	0	0	0	0	No	0
Baseline	No	None	Kwando_Zambezi	Western	Shangombo	Sinjembela	KZS_7	KZS_739918	1	995	23.0324	-17.1866	GPS/GTOPO30	1	2009-04-15	April	2009	2009-04-15	April	2009	Black-Screen Fly Round		30	Yes	MEK, Octenol	0	0	0	0	0	0	0	0	0	0	0	0	0	0	0	0	No	0
Baseline	No	None	Kwando_Zambezi	Western	Shangombo	Sinjembela	KZS_7	KZS_739918	2	995	23.0289	-17.1786	GPS/GTOPO30	1	2009-04-15	April	2009	2009-04-15	April	2009	Black-Screen Fly Round		30	Yes	MEK, Octenol	0	0	0	0	0	0	0	0	0	0	0	0	0	0	0	0	No	0
Baseline	No	None	Kwando_Zambezi	Western	Shangombo	Sinjembela	KZS_7	KZS_739918	3	995	23.0283	-17.1693	GPS/GTOPO30	1	2009-04-15	April	2009	2009-04-15	April	2009	Black-Screen Fly Round		30	Yes	MEK, Octenol	0	0	0	0	0	0	0	0	0	0	0	0	0	0	0	0	No	0
Baseline	No	None	Kwando_Zambezi	Western	Shangombo	Sinjembela	KZS_7	KZS_739918	4	996	23.0303	-17.1597	GPS/GTOPO30	1	2009-04-15	April	2009	2009-04-15	April	2009	Black-Screen Fly Round		30	Yes	MEK, Octenol	0	0	0	0	0	0	0	0	0	0	0	0	0	0	0	0	No	0
Baseline	No	None	Kwando_Zambezi	Western	Shangombo	Sinjembela	KZS_7	KZS_739918	5	995	23.031	-17.1505	GPS/GTOPO30	1	2009-04-15	April	2009	2009-04-15	April	2009	Black-Screen Fly Round		30	Yes	MEK, Octenol	0	0	0	0	0	0	0	0	0	0	0	0	0	0	0	0	No	0
Baseline	No	None	Kwando_Zambezi	Western	Shangombo	Sinjembela	KZS_7	KZS_739918	6	997	23.0288	-17.1417	GPS/GTOPO30	1	2009-04-15	April	2009	2009-04-15	April	2009	Black-Screen Fly Round		30	Yes	MEK, Octenol	0	0	0	0	0	0	0	0	0	0	0	0	0	0	0	0	No	0
Baseline	No	None	Kwando_Zambezi	Western	Shangombo	Sinjembela	KZS_8	KZS_839919	1	995	22.9903	-17.2618	GPS/GTOPO30	1	2009-04-16	April	2009	2009-04-16	April	2009	Black-Screen Fly Round		30	Yes	MEK, Octenol	0	0	0	0	0	0	0	0	0	0	0	0	0	0	0	0	No	0
Baseline	No	None	Kwando_Zambezi	Western	Shangombo	Sinjembela	KZS_8	KZS_839919	2	996	22.9904	-17.2708	GPS/GTOPO30	1	2009-04-16	April	2009	2009-04-16	April	2009	Black-Screen Fly Round		30	Yes	MEK, Octenol	0	0	0	0	0	0	0	0	0	0	0	0	0	0	0	0	No	0
Baseline	No	None	Kwando_Zambezi	Western	Shangombo	Sinjembela	KZS_8	KZS_839919	3	981	22.9732	-17.2623	GPS/GTOPO30	1	2009-04-16	April	2009	2009-04-16	April	2009	Black-Screen Fly Round		30	Yes	MEK, Octenol	0	0	0	0	0	0	0	0	0	0	0	0	0	0	0	0	No	0
Baseline	No	None	Kwando_Zambezi	Western	Shangombo	Sinjembela	KZS_8	KZS_839919	4	987	23.0006	-17.2839	GPS/GTOPO30	1	2009-04-16	April	2009	2009-04-16	April	2009	Black-Screen Fly Round		30	Yes	MEK, Octenol	0	0	0	0	0	0	0	0	0	0	0	0	0	0	0	0	No	0
Baseline	No	None	Kwando_Zambezi	Western	Shangombo	Sinjembela	KZS_8	KZS_839919	5	987	23.0049	-17.2919	GPS/GTOPO30	1	2009-04-16	April	2009	2009-04-16	April	2009	Black-Screen Fly Round		30	Yes	MEK, Octenol	0	0	0	0	0	0	0	0	0	0	0	0	0	0	0	0	No	0
Baseline	No	None	Kwando_Zambezi	Western	Shangombo	Sinjembela	KZS_8	KZS_839919	6	992	23.0032	-17.3011	GPS/GTOPO30	1	2009-04-16	April	2009	2009-04-16	April	2009	Black-Screen Fly Round		30	Yes	MEK, Octenol	0	0	0	0	0	0	0	0	0	0	0	0	0	0	0	0	No	0
Baseline	No	None	Kwando_Zambezi	Western	Shangombo	Sinjembela	KZS_9	KZS_939919	1	994	23.0295	-17.2517	GPS	1	2009-04-16	April	2009	2009-04-16	April	2009	Black-Screen Fly Round		30	Yes	MEK, Octenol	0	0	0	0	0	0	0	0	0	0	0	0	0	0	0	0	No	0
Baseline	No	None	Kwando_Zambezi	Western	Shangombo	Sinjembela	KZS_9	KZS_939919	2	992	23.0294	-17.2606	GPS	1	2009-04-16	April	2009	2009-04-16	April	2009	Black-Screen Fly Round		30	Yes	MEK, Octenol	0	0	0	0	0	0	0	0	0	0	0	0	0	0	0	0	No	0
Baseline	No	None	Kwando_Zambezi	Western	Shangombo	Sinjembela	KZS_9	KZS_939919	3	990	23.0288	-17.2695	GPS	1	2009-04-16	April	2009	2009-04-16	April	2009	Black-Screen Fly Round		30	Yes	MEK, Octenol	0	0	0	0	0	0	0	0	0	0	0	0	0	0	0	0	No	0
Baseline	No	None	Kwando_Zambezi	Western	Shangombo	Sinjembela	KZS_9	KZS_939919	4	989	23.0282	-17.2786	GPS	1	2009-04-16	April	2009	2009-04-16	April	2009	Black-Screen Fly Round		30	Yes	MEK, Octenol	0	0	0	0	0	0	0	0	0	0	0	0	0	0	0	0	No	0
Baseline	No	None	Kwando_Zambezi	Western	Shangombo	Sinjembela	KZS_9	KZS_939919	5	992	23.0277	-17.2872	GPS	1	2009-04-16	April	2009	2009-04-16	April	2009	Black-Screen Fly Round		30	Yes	MEK, Octenol	0	0	0	0	0	0	0	0	0	0	0	0	0	0	0	0	No	0
Baseline	No	None	Kwando_Zambezi	Western	Shangombo	Sinjembela	KZS_9	KZS_939919	6	989	23.0271	-17.2968	GPS	1	2009-04-16	April	2009	2009-04-16	April	2009	Black-Screen Fly Round		30	Yes	MEK, Octenol	0	0	0	0	0	0	0	0	0	0	0	0	0	0	0	0	No	0
Baseline	No	None	Kwando_Zambezi	Western	Shangombo	Sinjembela	KZS_10	KZS_1039919	1	995	22.985	-17.2644	GPS/GTOPO30	1	2009-04-16	April	2009	2009-04-16	April	2009	Black-Screen Fly Round		30	Yes	MEK, Octenol	0	0	0	0	0	0	0	0	0	0	0	0	0	0	0	0	No	0
Baseline	No	None	Kwando_Zambezi	Western	Shangombo	Sinjembela	KZS_10	KZS_1039919	2	992	22.9927	-17.2711	GPS/GTOPO30	1	2009-04-16	April	2009	2009-04-16	April	2009	Black-Screen Fly Round		30	Yes	MEK, Octenol	0	0	0	0	0	0	0	0	0	0	0	0	0	0	0	0	No	0
Baseline	No	None	Kwando_Zambezi	Western	Shangombo	Sinjembela	KZS_10	KZS_1039919	3	990	22.9978	-17.2776	GPS/GTOPO30	1	2009-04-16	April	2009	2009-04-16	April	2009	Black-Screen Fly Round		30	Yes	MEK, Octenol	0	0	0	0	0	0	0	0	0	0	0	0	0	0	0	0	No	0
Baseline	No	None	Kwando_Zambezi	Western	Shangombo	Sinjembela	KZS_10	KZS_1039919	4	987	23.0025	-17.2857	GPS/GTOPO30	1	2009-04-16	April	2009	2009-04-16	April	2009	Black-Screen Fly Round		30	Yes	MEK, Octenol	0	0	0	0	0	0	0	0	0	0	0	0	0	0	0	0	No	0
Baseline	No	None	Kwando_Zambezi	Western	Shangombo	Sinjembela	KZS_10	KZS_1039919	5	989	23.0064	-17.2952	GPS/GTOPO30	1	2009-04-16	April	2009	2009-04-16	April	2009	Black-Screen Fly Round		30	Yes	MEK, Octenol	0	0	0	0	0	0	0	0	0	0	0	0	0	0	0	0	No	0
Baseline	No	None	Kwando_Zambezi	Western	Shangombo	Sinjembela	KZS_10	KZS_1039919	6	990	23.0107	-17.3028	GPS/GTOPO30	1	2009-04-16	April	2009	2009-04-16	April	2009	Black-Screen Fly Round		30	Yes	MEK, Octenol	0	0	0	0	0	0	0	0	0	0	0	0	0	0	0	0	No	0
Baseline	No	None	Kwando_Zambezi	Western	Shangombo	Sinjembela	KZS_11	KZS_1139919	1	992	23.0026	-17.2581	GPS	1	2009-04-16	April	2009	2009-04-16	April	2009	Black-Screen Fly Round		30	Yes	MEK, Octenol	0	0	0	0	0	0	0	0	0	0	0	0	0	0	0	0	No	0
Baseline	No	None	Kwando_Zambezi	Western	Shangombo	Sinjembela	KZS_11	KZS_1139919	2	992	23.0014	-17.2671	GPS	1	2009-04-16	April	2009	2009-04-16	April	2009	Black-Screen Fly Round		30	Yes	MEK, Octenol	0	0	0	0	0	0	0	0	0	0	0	0	0	0	0	0	No	0
Baseline	No	None	Kwando_Zambezi	Western	Shangombo	Sinjembela	KZS_11	KZS_1139919	3	990	22.9992	-17.2758	GPS/GTOPO30	1	2009-04-16	April	2009	2009-04-16	April	2009	Black-Screen Fly Round		30	Yes	MEK, Octenol	0	0	0	0	0	0	0	0	0	0	0	0	0	0	0	0	No	0
Baseline	No	None	Kwando_Zambezi	Western	Shangombo	Sinjembela	KZS_11	KZS_1139919	4	992	22.998	-17.2842	GPS/GTOPO30	1	2009-04-16	April	2009	2009-04-16	April	2009	Black-Screen Fly Round		30	Yes	MEK, Octenol	0	0	0	0	0	0	0	0	0	0	0	0	0	0	0	0	No	0
Baseline	No	None	Upper_Zambezi	Western	Lukulu		1	140900	1	1050	23.2062	-14.7124	GPS	1	2011-12-23	December	2011	2011-12-23	December	2011	Black-Screen Fly Round		30	yes	MEK, Octenol	0	0	0	0	0	0	0	0	0	0	0	0	0	0	0	0	No	0
Baseline	No	None	Upper_Zambezi	Western	Lukulu		1	140900	2	1050	23.2157	-14.7135	GPS	1	2011-12-23	December	2011	2011-12-23	December	2011	Black-Screen Fly Round		30	yes	MEK, Octenol	0	0	0	0	0	0	0	0	0	0	0	0	0	0	0	0	No	0
Baseline	No	None	Upper_Zambezi	Western	Lukulu		1	140900	3	1050	23.2249	-14.7124	GPS	1	2011-12-23	December	2011	2011-12-23	December	2011	Black-Screen Fly Round		30	yes	MEK, Octenol	0	0	0	0	0	0	0	0	0	0	0	0	0	0	0	0	No	0
Baseline	No	None	Upper_Zambezi	Western	Lukulu		1	140900	4	1050	23.2294	-14.7043	GPS	1	2011-12-23	December	2011	2011-12-23	December	2011	Black-Screen Fly Round		30	yes	MEK, Octenol	0	0	0	0	0	0	0	0	0	0	0	0	0	0	0	0	No	0
Baseline	No	None	Upper_Zambezi	Western	Lukulu		1	140900	5	1050	23.2298	-14.6958	GPS	1	2011-12-23	December	2011	2011-12-23	December	2011	Black-Screen Fly Round		30	yes	MEK, Octenol	0	0	0	0	0	0	0	0	0	0	0	0	0	0	0	0	No	0
Baseline	No	None	Upper_Zambezi	Western	Lukulu		1	140900	6	1050	23.2329	-14.6888	GPS	1	2011-12-23	December	2011	2011-12-23	December	2011	Black-Screen Fly Round		30	yes	MEK, Octenol	0	0	0	0	0	0	0	0	0	0	0	0	0	0	0	0	No	0
Baseline	No	None	Upper_Zambezi	Western	Lukulu		2	240900	1	1050	23.1989	-14.7066	GPS	1	2011-12-23	December	2011	2011-12-23	December	2011	Black-Screen Fly Round		30	yes	MEK, Octenol	0	0	0	0	0	0	0	0	0	0	0	0	0	0	0	0	No	0
Baseline	No	None	Upper_Zambezi	Western	Lukulu		2	240900	2	1050	23.2018	-14.697	GPS	1	2011-12-23	December	2011	2011-12-23	December	2011	Black-Screen Fly Round		30	yes	MEK, Octenol	0	0	0	0	0	0	0	0	0	0	0	0	0	0	0	0	No	0
Baseline	No	None	Upper_Zambezi	Western	Lukulu		2	240900	3	1050	23.2047	-14.689	GPS	1	2011-12-23	December	2011	2011-12-23	December	2011	Black-Screen Fly Round		30	yes	MEK, Octenol	0	0	0	0	0	0	0	0	0	0	0	0	0	0	0	0	No	0
Baseline	No	None	Upper_Zambezi	Western	Lukulu		2	240900	4	1050	23.2055	-14.6808	GPS	1	2011-12-23	December	2011	2011-12-23	December	2011	Black-Screen Fly Round		30	yes	MEK, Octenol	0	0	0	0	0	0	0	0	0	0	0	0	0	0	0	0	No	0
Baseline	No	None	Upper_Zambezi	Western	Lukulu		2	240900	5	1050	23.2076	-14.671	GPS	1	2011-12-23	December	2011	2011-12-23	December	2011	Black-Screen Fly Round		30	yes	MEK, Octenol	0	0	0	0	0	0	0	0	0	0	0	0	0	0	0	0	No	0
Baseline	No	None	Upper_Zambezi	Western	Lukulu		2	240900	6	1050	23.2084	-14.662	GPS	1	2011-12-23	December	2011	2011-12-23	December	2011	Black-Screen Fly Round		30	yes	MEK, Octenol	0	0	0	0	0	0	0	0	0	0	0	0	0	0	0	0	No	0
Baseline	No	None	Upper_Zambezi	Western	Lukulu		3	340900	1	1050	23.212	-14.6667	GPS	1	2011-12-23	December	2011	2011-12-23	December	2011	Black-Screen Fly Round		30	yes	MEK, Octenol	0	0	0	0	0	0	0	0	0	0	0	0	0	0	0	0	No	0
Baseline	No	None	Upper_Zambezi	Western	Lukulu		3	340900	2	1050	23.2238	-14.6671	GPS	1	2011-12-23	December	2011	2011-12-23	December	2011	Black-Screen Fly Round		30	yes	MEK, Octenol	0	0	0	0	0	0	0	0	0	0	0	0	0	0	0	0	No	0
Baseline	No	None	Upper_Zambezi	Western	Lukulu		3	340900	3	1050	23.2353	-14.6674	GPS	1	2011-12-23	December	2011	2011-12-23	December	2011	Black-Screen Fly Round		30	yes	MEK, Octenol	0	0	0	0	0	0	0	0	0	0	0	0	0	0	0	0	No	0
Baseline	No	None	Upper_Zambezi	Western	Lukulu		3	340900	4	1050	23.247	-14.667	GPS	1	2011-12-23	December	2011	2011-12-23	December	2011	Black-Screen Fly Round		30	yes	MEK, Octenol	0	0	0	0	0	0	0	0	0	0	0	0	0	0	0	0	No	0
Baseline	No	None	Upper_Zambezi	Western	Lukulu		3	340900	5	1050	23.2574	-14.6722	GPS	1	2011-12-23	December	2011	2011-12-23	December	2011	Black-Screen Fly Round		30	yes	MEK, Octenol	0	0	0	0	0	0	0	0	0	0	0	0	0	0	0	0	No	0
Baseline	No	None	Upper_Zambezi	Western	Lukulu		5	540900	1	1050	23.2131	-14.6375	GPS	1	2011-12-23	December	2011	2011-12-23	December	2011	Black-Screen Fly Round		30	yes	MEK, Octenol	0	0	0	0	0	0	0	0	0	0	0	0	0	0	0	0	No	0
Baseline	No	None	Upper_Zambezi	Western	Lukulu		5	540900	2	1050	23.2176	-14.6298	GPS	1	2011-12-23	December	2011	2011-12-23	December	2011	Black-Screen Fly Round		30	yes	MEK, Octenol	0	0	0	0	0	0	0	0	0	0	0	0	0	0	0	0	No	0
Baseline	No	None	Upper_Zambezi	Western	Lukulu		5	540900	3	1050	23.2192	-14.6208	GPS	1	2011-12-23	December	2011	2011-12-23	December	2011	Black-Screen Fly Round		30	yes	MEK, Octenol	0	0	0	0	0	0	0	0	0	0	0	0	0	0	0	0	No	0
Baseline	No	None	Upper_Zambezi	Western	Lukulu		5	540900	4	1050	23.2197	-14.6146	GPS	1	2011-12-23	December	2011	2011-12-23	December	2011	Black-Screen Fly Round		30	yes	MEK, Octenol	0	0	0	0	0	0	0	0	0	0	0	0	0	0	0	0	No	0
Baseline	No	None	Upper_Zambezi	Western	Lukulu		5	540900	5	1050	23.2205	-14.6059	GPS	1	2011-12-23	December	2011	2011-12-23	December	2011	Black-Screen Fly Round		30	yes	MEK, Octenol	0	0	0	0	0	0	0	0	0	0	0	0	0	0	0	0	No	0
Baseline	No	None	Upper_Zambezi	Western	Lukulu		5	540900	6	1050	23.2232	-14.5972	GPS	1	2011-12-23	December	2011	2011-12-23	December	2011	Black-Screen Fly Round		30	yes	MEK, Octenol	0	0	0	0	0	0	0	0	0	0	0	0	0	0	0	0	No	0
Baseline	No	None	Upper_Zambezi	Western	Lukulu		5	540900	7	1050	23.2259	-14.5895	GPS	1	2011-12-23	December	2011	2011-12-23	December	2011	Black-Screen Fly Round		30	yes	MEK, Octenol	0	0	0	0	0	0	0	0	0	0	0	0	0	0	0	0	No	0
Baseline	No	None	Upper_Zambezi	Western	Lukulu		4	440901	1	1050	23.2249	-14.6128	GPS	1	2011-12-24	December	2011	2011-12-24	December	2011	Black-Screen Fly Round		30	yes	MEK, Octenol	0	0	0	0	0	0	0	0	0	0	0	0	0	0	0	0	No	0
Baseline	No	None	Upper_Zambezi	Western	Lukulu		4	440901	2	1050	23.2351	-14.6176	GPS	1	2011-12-24	December	2011	2011-12-24	December	2011	Black-Screen Fly Round		30	yes	MEK, Octenol	0	0	0	0	0	0	0	0	0	0	0	0	0	0	0	0	No	0
Baseline	No	None	Upper_Zambezi	Western	Lukulu		4	440901	3	1050	23.2465	-14.6206	GPS	1	2011-12-24	December	2011	2011-12-24	December	2011	Black-Screen Fly Round		30	yes	MEK, Octenol	0	0	0	0	0	0	0	0	0	0	0	0	0	0	0	0	No	0
Baseline	No	None	Upper_Zambezi	Western	Lukulu		4	440901	4	1050	23.2576	-14.6225	GPS	1	2011-12-24	December	2011	2011-12-24	December	2011	Black-Screen Fly Round		30	yes	MEK, Octenol	0	0	0	0	0	0	0	0	0	0	0	0	0	0	0	0	No	0
Baseline	No	None	Upper_Zambezi	Western	Lukulu		4	440901	5	1050	23.2675	-14.619	GPS	1	2011-12-24	December	2011	2011-12-24	December	2011	Black-Screen Fly Round		30	yes	MEK, Octenol	0	0	0	0	0	0	0	0	0	0	0	0	0	0	0	0	No	0
Baseline	No	None	Upper_Zambezi	Western	Lukulu		6	640901	1	1050	23.231	-14.585	GPS	1	2011-12-24	December	2011	2011-12-24	December	2011	Black-Screen Fly Round		30	yes	MEK, Octenol	0	0	0	0	0	0	0	0	0	0	0	0	0	0	0	0	No	0
Baseline	No	None	Upper_Zambezi	Western	Lukulu		6	640901	2	1050	23.2404	-14.5863	GPS	1	2011-12-24	December	2011	2011-12-24	December	2011	Black-Screen Fly Round		30	yes	MEK, Octenol	0	0	0	0	0	0	0	0	0	0	0	0	0	0	0	0	No	0
Baseline	No	None	Upper_Zambezi	Western	Lukulu		6	640901	3	1050	23.2489	-14.5809	GPS	1	2011-12-24	December	2011	2011-12-24	December	2011	Black-Screen Fly Round		30	yes	MEK, Octenol	0	0	0	0	0	0	0	0	0	0	0	0	0	0	0	0	No	0
Baseline	No	None	Upper_Zambezi	Western	Lukulu		6	640901	4	1050	23.2556	-14.5747	GPS	1	2011-12-24	December	2011	2011-12-24	December	2011	Black-Screen Fly Round		30	yes	MEK, Octenol	0	0	0	0	0	0	0	0	0	0	0	0	0	0	0	0	No	0
Baseline	No	None	Upper_Zambezi	Western	Lukulu		6	640901	5	1050	23.2634	-14.5687	GPS	1	2011-12-24	December	2011	2011-12-24	December	2011	Black-Screen Fly Round		30	yes	MEK, Octenol	0	0	0	0	0	0	0	0	0	0	0	0	0	0	0	0	No	0
Baseline	No	None	Upper_Zambezi	Western	Lukulu		6	640901	6	1050	23.2712	-14.5637	GPS	1	2011-12-24	December	2011	2011-12-24	December	2011	Black-Screen Fly Round		30	yes	MEK, Octenol	0	0	0	0	0	0	0	0	0	0	0	0	0	0	0	0	No	0
Baseline	No	None	Upper_Zambezi	Western	Lukulu		7	740901	1	1050	23.2313	-14.5763	GPS	1	2011-12-24	December	2011	2011-12-24	December	2011	Black-Screen Fly Round		30	yes	MEK, Octenol	0	0	0	0	0	0	0	0	0	0	0	0	0	0	0	0	No	0
Baseline	No	None	Upper_Zambezi	Western	Lukulu		7	740901	2	1050	23.2337	-14.5653	GPS	1	2011-12-24	December	2011	2011-12-24	December	2011	Black-Screen Fly Round		30	yes	MEK, Octenol	0	0	0	0	0	0	0	0	0	0	0	0	0	0	0	0	No	0
Baseline	No	None	Upper_Zambezi	Western	Lukulu		7	740901	3	1050	23.2348	-14.5598	GPS	1	2011-12-24	December	2011	2011-12-24	December	2011	Black-Screen Fly Round		30	yes	MEK, Octenol	0	0	0	0	0	0	0	0	0	0	0	0	0	0	0	0	No	0
Baseline	No	None	Upper_Zambezi	Western	Lukulu		7	740901	4	1050	23.2344	-14.5508	GPS	1	2011-12-24	December	2011	2011-12-24	December	2011	Black-Screen Fly Round		30	yes	MEK, Octenol	0	0	0	0	0	0	0	0	0	0	0	0	0	0	0	0	No	0
Baseline	No	None	Upper_Zambezi	Western	Lukulu		7	740901	5	1050	23.233	-14.5419	GPS	1	2011-12-24	December	2011	2011-12-24	December	2011	Black-Screen Fly Round		30	yes	MEK, Octenol	0	0	0	0	0	0	0	0	0	0	0	0	0	0	0	0	No	0
Baseline	No	None	Upper_Zambezi	Western	Lukulu		7	740901	6	1050	23.2313	-14.533	GPS	1	2011-12-24	December	2011	2011-12-24	December	2011	Black-Screen Fly Round		30	yes	MEK, Octenol	0	0	0	0	0	0	0	0	0	0	0	0	0	0	0	0	No	0
Baseline	No	None	Upper_Zambezi	Western	Lukulu		8	840901	1	1050	23.242	-14.4758	GPS	1	2011-12-24	December	2011	2011-12-24	December	2011	Black-Screen Fly Round		30	yes	MEK, Octenol	0	0	0	0	0	0	0	0	0	0	0	0	0	0	0	0	No	0
Baseline	No	None	Upper_Zambezi	Western	Lukulu		8	840901	2	1050	23.2468	-14.4694	GPS	1	2011-12-24	December	2011	2011-12-24	December	2011	Black-Screen Fly Round		30	yes	MEK, Octenol	0	0	0	0	0	0	0	0	0	0	0	0	0	0	0	0	No	0
Baseline	No	None	Upper_Zambezi	Western	Lukulu		8	840901	3	1050	23.2572	-14.4664	GPS	1	2011-12-24	December	2011	2011-12-24	December	2011	Black-Screen Fly Round		30	yes	MEK, Octenol	0	0	0	0	0	0	0	0	0	0	0	0	0	0	0	0	No	0
Baseline	No	None	Upper_Zambezi	Western	Lukulu		8	840901	4	1050	23.2663	-14.4643	GPS	1	2011-12-24	December	2011	2011-12-24	December	2011	Black-Screen Fly Round		30	yes	MEK, Octenol	0	0	0	0	0	0	0	0	0	0	0	0	0	0	0	0	No	0
Baseline	No	None	Upper_Zambezi	Western	Lukulu		8	840901	5	1050	23.2746	-14.4602	GPS	1	2011-12-24	December	2011	2011-12-24	December	2011	Black-Screen Fly Round		30	yes	MEK, Octenol	0	0	0	0	0	0	0	0	0	0	0	0	0	0	0	0	No	0
Baseline	No	None	Upper_Zambezi	Western	Lukulu		8	840901	6	1050	23.2812	-14.4537	GPS	1	2011-12-24	December	2011	2011-12-24	December	2011	Black-Screen Fly Round		30	yes	MEK, Octenol	0	0	0	0	0	0	0	0	0	0	0	0	0	0	0	0	No	0
Baseline	No	None	Upper_Zambezi	Western	Lukulu		10	1040902	1	1050	23.3022	-14.4109	GPS	1	2011-12-25	December	2011	2011-12-25	December	2011	Black-Screen Fly Round		30	yes	MEK, Octenol	0	0	0	0	0	0	0	0	0	0	0	0	0	0	0	0	No	0
Baseline	No	None	Upper_Zambezi	Western	Lukulu		10	1040902	2	1050	23.3103	-14.4062	GPS	1	2011-12-25	December	2011	2011-12-25	December	2011	Black-Screen Fly Round		30	yes	MEK, Octenol	0	0	0	0	0	0	0	0	0	0	0	0	0	0	0	0	No	0
Baseline	No	None	Upper_Zambezi	Western	Lukulu		10	1040902	3	1050	23.319	-14.4039	GPS	1	2011-12-25	December	2011	2011-12-25	December	2011	Black-Screen Fly Round		30	yes	MEK, Octenol	0	0	0	0	0	0	0	0	0	0	0	0	0	0	0	0	No	0
Baseline	No	None	Upper_Zambezi	Western	Lukulu		10	1040902	4	1050	23.3288	-14.4042	GPS	1	2011-12-25	December	2011	2011-12-25	December	2011	Black-Screen Fly Round		30	yes	MEK, Octenol	0	0	0	0	0	0	0	0	0	0	0	0	0	0	0	0	No	0
Baseline	No	None	Upper_Zambezi	Western	Lukulu		10	1040902	5	1050	23.3373	-14.4078	GPS	1	2011-12-25	December	2011	2011-12-25	December	2011	Black-Screen Fly Round		30	yes	MEK, Octenol	0	0	0	0	0	0	0	0	0	0	0	0	0	0	0	0	No	0
Baseline	No	None	Upper_Zambezi	Western	Lukulu		10	1040902	6	1050	23.3463	-14.4103	GPS	1	2011-12-25	December	2011	2011-12-25	December	2011	Black-Screen Fly Round		30	yes	MEK, Octenol	0	0	0	0	0	0	0	0	0	0	0	0	0	0	0	0	No	0
Baseline	No	None	Upper_Zambezi	Western	Lukulu		11	1140902	1	1050	23.3266	-14.3987	GPS	1	2011-12-25	December	2011	2011-12-25	December	2011	Black-Screen Fly Round		30	yes	MEK, Octenol	0	0	0	0	0	0	0	0	0	0	0	0	0	0	0	0	No	0
Baseline	No	None	Upper_Zambezi	Western	Lukulu		11	1140902	2	1050	23.3278	-14.3894	GPS	1	2011-12-25	December	2011	2011-12-25	December	2011	Black-Screen Fly Round		30	yes	MEK, Octenol	0	0	0	0	0	0	0	0	0	0	0	0	0	0	0	0	No	0
Baseline	No	None	Upper_Zambezi	Western	Lukulu		11	1140902	3	1050	23.3259	-14.3817	GPS	1	2011-12-25	December	2011	2011-12-25	December	2011	Black-Screen Fly Round		30	yes	MEK, Octenol	0	0	0	0	0	0	0	0	0	0	0	0	0	0	0	0	No	0
Baseline	No	None	Upper_Zambezi	Western	Lukulu		11	1140902	4	1050	23.3344	-14.3767	GPS	1	2011-12-25	December	2011	2011-12-25	December	2011	Black-Screen Fly Round		30	yes	MEK, Octenol	0	0	0	0	0	0	0	0	0	0	0	0	0	0	0	0	No	0
Baseline	No	None	Upper_Zambezi	Western	Lukulu		11	1140902	5	1050	23.3432	-14.3734	GPS	1	2011-12-25	December	2011	2011-12-25	December	2011	Black-Screen Fly Round		30	yes	MEK, Octenol	0	0	0	0	0	0	0	0	0	0	0	0	0	0	0	0	No	0
Baseline	No	None	Upper_Zambezi	Western	Lukulu		11	1140902	6	1050	23.3487	-14.3658	GPS	1	2011-12-25	December	2011	2011-12-25	December	2011	Black-Screen Fly Round		30	yes	MEK, Octenol	0	0	0	0	0	0	0	0	0	0	0	0	0	0	0	0	No	0
Baseline	No	None	Upper_Zambezi	Western	Lukulu		30	3040902	1	1050	23.2423	-14.4762	GPS	1	2011-12-25	December	2011	2011-12-25	December	2011	Black-Screen Fly Round		30	yes	MEK, Octenol	0	0	0	0	0	0	0	0	0	0	0	0	0	0	0	0	No	0
Baseline	No	None	Upper_Zambezi	Western	Lukulu		30	3040902	2	1050	23.2438	-14.4685	GPS	1	2011-12-25	December	2011	2011-12-25	December	2011	Black-Screen Fly Round		30	yes	MEK, Octenol	0	0	0	0	0	0	0	0	0	0	0	0	0	0	0	0	No	0
Baseline	No	None	Upper_Zambezi	Western	Lukulu		30	3040902	3	1050	23.2406	-14.4598	GPS	1	2011-12-25	December	2011	2011-12-25	December	2011	Black-Screen Fly Round		30	yes	MEK, Octenol	0	0	0	0	0	0	0	0	0	0	0	0	0	0	0	0	No	0
Baseline	No	None	Upper_Zambezi	Western	Lukulu		30	3040902	4	1050	23.2394	-14.4507	GPS	1	2011-12-25	December	2011	2011-12-25	December	2011	Black-Screen Fly Round		30	yes	MEK, Octenol	0	0	0	0	0	0	0	0	0	0	0	0	0	0	0	0	No	0
Baseline	No	None	Upper_Zambezi	Western	Lukulu		30	3040902	5	1050	23.2369	-14.4414	GPS	1	2011-12-25	December	2011	2011-12-25	December	2011	Black-Screen Fly Round		30	yes	MEK, Octenol	0	0	0	0	0	0	0	0	0	0	0	0	0	0	0	0	No	0
Baseline	No	None	Upper_Zambezi	Western	Lukulu		30	3040902	6	1050	23.2369	-14.432	GPS	1	2011-12-25	December	2011	2011-12-25	December	2011	Black-Screen Fly Round		30	yes	MEK, Octenol	0	0	0	0	0	0	0	0	0	0	0	0	0	0	0	0	No	0
Baseline	No	None	Upper_Zambezi	Western	Lukulu		30	3040902	7	1050	23.2389	-14.4231	GPS	1	2011-12-25	December	2011	2011-12-25	December	2011	Black-Screen Fly Round		30	yes	MEK, Octenol	0	0	0	0	0	0	0	0	0	0	0	0	0	0	0	0	No	0
Baseline	No	None	Upper_Zambezi	Western	Lukulu		30	3040902	8	1050	23.2417	-14.4136	GPS	1	2011-12-25	December	2011	2011-12-25	December	2011	Black-Screen Fly Round		30	yes	MEK, Octenol	0	0	0	0	0	0	0	0	0	0	0	0	0	0	0	0	No	0
Baseline	No	None	Upper_Zambezi	Western	Lukulu		30	3040902	9	1050	23.2454	-14.4066	GPS	1	2011-12-25	December	2011	2011-12-25	December	2011	Black-Screen Fly Round		30	yes	MEK, Octenol	0	0	0	0	0	0	0	0	0	0	0	0	0	0	0	0	No	0
Baseline	No	None	Upper_Zambezi	Western	Lukulu		30	3040902	10	1050	23.2565	-14.4074	GPS	1	2011-12-25	December	2011	2011-12-25	December	2011	Black-Screen Fly Round		30	yes	MEK, Octenol	0	0	0	0	0	0	0	0	0	0	0	0	0	0	0	0	No	0
Baseline	No	None	Upper_Zambezi	Western	Lukulu		9	940903	1	1050	23.2496	-14.2824	GPS	1	2011-12-26	December	2011	2011-12-26	December	2011	Black-Screen Fly Round		30	yes	MEK, Octenol	0	0	0	0	0	0	0	0	0	0	0	0	0	0	0	0	No	0
Baseline	No	None	Upper_Zambezi	Western	Lukulu		9	940903	2	1050	23.2607	-14.2796	GPS	1	2011-12-26	December	2011	2011-12-26	December	2011	Black-Screen Fly Round		30	yes	MEK, Octenol	0	0	0	0	0	0	0	0	0	0	0	0	0	0	0	0	No	0
Baseline	No	None	Upper_Zambezi	Western	Lukulu		9	940903	3	1050	23.2724	-14.2773	GPS	1	2011-12-26	December	2011	2011-12-26	December	2011	Black-Screen Fly Round		30	yes	MEK, Octenol	0	0	0	0	0	0	0	0	0	0	0	0	0	0	0	0	No	0
Baseline	No	None	Upper_Zambezi	Western	Lukulu		9	940903	4	1050	23.2838	-14.2762	GPS	1	2011-12-26	December	2011	2011-12-26	December	2011	Black-Screen Fly Round		30	yes	MEK, Octenol	0	0	0	0	0	0	0	0	0	0	0	0	0	0	0	0	No	0
Baseline	No	None	Upper_Zambezi	Western	Lukulu		9	940903	5	1050	23.2897	-14.2833	GPS	1	2011-12-26	December	2011	2011-12-26	December	2011	Black-Screen Fly Round		30	yes	MEK, Octenol	0	0	0	0	0	0	0	0	0	0	0	0	0	0	0	0	No	0
Baseline	No	None	Upper_Zambezi	Western	Lukulu		12	1240903	1	1050	23.3994	-14.4101	GPS	1	2011-12-26	December	2011	2011-12-26	December	2011	Black-Screen Fly Round		30	yes	MEK, Octenol	0	0	0	0	0	0	0	0	0	0	0	0	0	0	0	0	No	0
Baseline	No	None	Upper_Zambezi	Western	Lukulu		12	1240903	2	1050	23.3963	-14.4015	GPS	1	2011-12-26	December	2011	2011-12-26	December	2011	Black-Screen Fly Round		30	yes	MEK, Octenol	0	0	0	0	0	0	0	0	0	0	0	0	0	0	0	0	No	0
Baseline	No	None	Upper_Zambezi	Western	Lukulu		12	1240903	3	1050	23.3917	-14.392	GPS	1	2011-12-26	December	2011	2011-12-26	December	2011	Black-Screen Fly Round		30	yes	MEK, Octenol	0	0	0	0	0	0	0	0	0	0	0	0	0	0	0	0	No	0
Baseline	No	None	Upper_Zambezi	Western	Lukulu		12	1240903	4	1050	23.3979	-14.3864	GPS	1	2011-12-26	December	2011	2011-12-26	December	2011	Black-Screen Fly Round		30	yes	MEK, Octenol	0	0	0	0	0	0	0	0	0	0	0	0	0	0	0	0	No	0
Baseline	No	None	Upper_Zambezi	Western	Lukulu		12	1240903	5	1050	23.4068	-14.3852	GPS	1	2011-12-26	December	2011	2011-12-26	December	2011	Black-Screen Fly Round		30	yes	MEK, Octenol	0	0	0	0	0	0	0	0	0	0	0	0	0	0	0	0	No	0
Baseline	No	None	Upper_Zambezi	Western	Lukulu		13	1340903	1	1050	23.3522	-14.4343	GPS	1	2011-12-26	December	2011	2011-12-26	December	2011	Black-Screen Fly Round		30	yes	MEK, Octenol	0	0	0	0	0	0	0	0	0	0	0	0	0	0	0	0	No	0
Baseline	No	None	Upper_Zambezi	Western	Lukulu		13	1340903	2	1050	23.355	-14.4429	GPS	1	2011-12-26	December	2011	2011-12-26	December	2011	Black-Screen Fly Round		30	yes	MEK, Octenol	0	0	0	0	0	0	0	0	0	0	0	0	0	0	0	0	No	0
Baseline	No	None	Upper_Zambezi	Western	Lukulu		13	1340903	3	1050	23.3562	-14.4514	GPS	1	2011-12-26	December	2011	2011-12-26	December	2011	Black-Screen Fly Round		30	yes	MEK, Octenol	0	0	0	0	0	0	0	0	0	0	0	0	0	0	0	0	No	0
Baseline	No	None	Upper_Zambezi	Western	Lukulu		13	1340903	4	1050	23.3611	-14.4614	GPS	1	2011-12-26	December	2011	2011-12-26	December	2011	Black-Screen Fly Round		30	yes	MEK, Octenol	0	0	0	0	0	0	0	0	0	0	0	0	0	0	0	0	No	0
Baseline	No	None	Upper_Zambezi	Western	Lukulu		13	1340903	5	1050	23.3611	-14.4697	GPS	1	2011-12-26	December	2011	2011-12-26	December	2011	Black-Screen Fly Round		30	yes	MEK, Octenol	0	0	0	0	0	0	0	0	0	0	0	0	0	0	0	0	No	0
Baseline	No	None	Upper_Zambezi	Western	Lukulu		16	1640905	1	1050	23.618	-14.0381	GPS	1	2011-12-28	December	2011	2011-12-28	December	2011	Black-Screen Fly Round		30	yes	MEK, Octenol	0	0	0	0	0	0	0	0	0	0	0	0	0	0	0	0	No	0
Baseline	No	None	Upper_Zambezi	Western	Lukulu		16	1640905	2	1050	23.6114	-14.0375	GPS	1	2011-12-28	December	2011	2011-12-28	December	2011	Black-Screen Fly Round		30	yes	MEK, Octenol	0	0	0	0	0	0	0	0	0	0	0	0	0	0	0	0	No	0
Baseline	No	None	Upper_Zambezi	Western	Lukulu		16	1640905	3	1050	23.6026	-14.0399	GPS	1	2011-12-28	December	2011	2011-12-28	December	2011	Black-Screen Fly Round		30	yes	MEK, Octenol	0	0	0	0	0	0	0	0	0	0	0	0	0	0	0	0	No	0
Baseline	No	None	Upper_Zambezi	Western	Lukulu		16	1640905	4	1050	23.6036	-14.0476	GPS	1	2011-12-28	December	2011	2011-12-28	December	2011	Black-Screen Fly Round		30	yes	MEK, Octenol	0	0	0	0	0	0	0	0	0	0	0	0	0	0	0	0	No	0
Baseline	No	None	Upper_Zambezi	Western	Lukulu		16	1640905	5	1050	23.603	-14.0546	GPS	1	2011-12-28	December	2011	2011-12-28	December	2011	Black-Screen Fly Round		30	yes	MEK, Octenol	0	0	0	0	0	0	0	0	0	0	0	0	0	0	0	0	No	0
Baseline	No	None	Upper_Zambezi	Western	Lukulu		16	1640905	6	1050	23.5961	-14.0607	GPS	1	2011-12-28	December	2011	2011-12-28	December	2011	Black-Screen Fly Round		30	yes	MEK, Octenol	0	0	0	0	0	0	0	0	0	0	0	0	0	0	0	0	No	0
Baseline	No	None	Upper_Zambezi	Western	Lukulu		16	1640905	7	1050	23.5893	-14.0668	GPS	1	2011-12-28	December	2011	2011-12-28	December	2011	Black-Screen Fly Round		30	yes	MEK, Octenol	0	0	0	0	0	0	0	0	0	0	0	0	0	0	0	0	No	0
Baseline	No	None	Upper_Zambezi	Western	Lukulu		17	1740905	1	1050	23.6322	-14.0435	GPS	1	2011-12-28	December	2011	2011-12-28	December	2011	Black-Screen Fly Round		30	yes	MEK, Octenol	0	0	0	0	0	0	0	0	0	0	0	0	0	0	0	0	No	0
Baseline	No	None	Upper_Zambezi	Western	Lukulu		17	1740905	2	1050	23.6334	-14.0582	GPS	1	2011-12-28	December	2011	2011-12-28	December	2011	Black-Screen Fly Round		30	yes	MEK, Octenol	0	0	0	0	0	0	0	0	0	0	0	0	0	0	0	0	No	0
Baseline	No	None	Upper_Zambezi	Western	Lukulu		17	1740905	3	1050	23.6365	-14.0656	GPS	1	2011-12-28	December	2011	2011-12-28	December	2011	Black-Screen Fly Round		30	yes	MEK, Octenol	0	0	0	0	0	0	0	0	0	0	0	0	0	0	0	0	No	0
Baseline	No	None	Upper_Zambezi	Western	Lukulu		17	1740905	4	1050	23.64	-14.0784	GPS	1	2011-12-28	December	2011	2011-12-28	December	2011	Black-Screen Fly Round		30	yes	MEK, Octenol	0	0	0	0	0	0	0	0	0	0	0	0	0	0	0	0	No	0
Baseline	No	None	Upper_Zambezi	Western	Lukulu		17	1740905	5	1050	23.6442	-14.0866	GPS	1	2011-12-28	December	2011	2011-12-28	December	2011	Black-Screen Fly Round		30	yes	MEK, Octenol	0	0	0	0	0	0	0	0	0	0	0	0	0	0	0	0	No	0
Baseline	No	None	Upper_Zambezi	Western	Lukulu		17	1740905	6	1050	23.6505	-14.0931	GPS	1	2011-12-28	December	2011	2011-12-28	December	2011	Black-Screen Fly Round		30	yes	MEK, Octenol	0	0	0	0	0	0	0	0	0	0	0	0	0	0	0	0	No	0
Baseline	No	None	Upper_Zambezi	Western	Lukulu		18	1840905	1	1050	23.6212	-14.0365	GPS	1	2011-12-28	December	2011	2011-12-28	December	2011	Black-Screen Fly Round		30	yes	MEK, Octenol	0	0	0	0	0	0	0	0	0	0	0	0	0	0	0	0	No	0
Baseline	No	None	Upper_Zambezi	Western	Lukulu		18	1840905	2	1050	23.6606	-14.0356	GPS	1	2011-12-28	December	2011	2011-12-28	December	2011	Black-Screen Fly Round		30	yes	MEK, Octenol	0	0	0	0	0	0	0	0	0	0	0	0	0	0	0	0	No	0
Baseline	No	None	Upper_Zambezi	Western	Lukulu		18	1840905	3	1050	23.6674	-14.0412	GPS	1	2011-12-28	December	2011	2011-12-28	December	2011	Black-Screen Fly Round		30	yes	MEK, Octenol	0	0	0	0	0	0	0	0	0	0	0	0	0	0	0	0	No	0
Baseline	No	None	Upper_Zambezi	Western	Lukulu		18	1840905	4	1050	23.6762	-14.0447	GPS	1	2011-12-28	December	2011	2011-12-28	December	2011	Black-Screen Fly Round		30	yes	MEK, Octenol	0	0	0	0	0	0	0	0	0	0	0	0	0	0	0	0	No	0
Baseline	No	None	Upper_Zambezi	Western	Lukulu		18	1840905	5	1050	23.685	-14.0463	GPS	1	2011-12-28	December	2011	2011-12-28	December	2011	Black-Screen Fly Round		30	yes	MEK, Octenol	0	0	0	0	0	0	0	0	0	0	0	0	0	0	0	0	No	0
Baseline	No	None	Upper_Zambezi	Western	Lukulu		19	1940905	1	1050	23.6271	-14.0268	GPS	1	2011-12-28	December	2011	2011-12-28	December	2011	Black-Screen Fly Round		30	yes	MEK, Octenol	0	0	0	0	0	0	0	0	0	0	0	0	0	0	0	0	No	0
Baseline	No	None	Upper_Zambezi	Western	Lukulu		19	1940905	2	1050	23.6236	-14.0166	GPS	1	2011-12-28	December	2011	2011-12-28	December	2011	Black-Screen Fly Round		30	yes	MEK, Octenol	0	0	0	0	0	0	0	0	0	0	0	0	0	0	0	0	No	0
Baseline	No	None	Upper_Zambezi	Western	Lukulu		19	1940905	3	1050	23.6193	-14.0053	GPS	1	2011-12-28	December	2011	2011-12-28	December	2011	Black-Screen Fly Round		30	yes	MEK, Octenol	0	0	0	0	0	0	0	0	0	0	0	0	0	0	0	0	No	0
Baseline	No	None	Upper_Zambezi	Western	Lukulu		19	1940905	4	1050	23.6155	-13.9954	GPS	1	2011-12-28	December	2011	2011-12-28	December	2011	Black-Screen Fly Round		30	yes	MEK, Octenol	0	0	0	0	0	0	0	0	0	0	0	0	0	0	0	0	No	0
Baseline	No	None	Upper_Zambezi	Western	Lukulu		19	1940905	5	1050	23.6187	-13.9864	GPS	1	2011-12-28	December	2011	2011-12-28	December	2011	Black-Screen Fly Round		30	yes	MEK, Octenol	0	0	0	0	0	0	0	0	0	0	0	0	0	0	0	0	No	0
Baseline	No	None	Upper_Zambezi	Western	Lukulu		20	2040907	1	1050	24.0164	-14.0153	GPS	1	2011-12-30	December	2011	2011-12-30	December	2011	Black-Screen Fly Round		30	yes	MEK, Octenol	0	0	0	0	0	0	0	0	0	0	0	0	0	0	0	0	No	0
Baseline	No	None	Upper_Zambezi	Western	Lukulu		20	2040907	2	1050	24.0072	-14.0146	GPS	1	2011-12-30	December	2011	2011-12-30	December	2011	Black-Screen Fly Round		30	yes	MEK, Octenol	0	0	0	0	0	0	0	0	0	0	0	0	0	0	0	0	No	0
Baseline	No	None	Upper_Zambezi	Western	Lukulu		20	2040907	3	1050	23.9984	-14.0139	GPS	1	2011-12-30	December	2011	2011-12-30	December	2011	Black-Screen Fly Round		30	yes	MEK, Octenol	0	0	0	0	0	0	0	0	0	0	0	0	0	0	0	0	No	0
Baseline	No	None	Upper_Zambezi	Western	Lukulu		20	2040907	4	1050	23.9897	-14.011	GPS	1	2011-12-30	December	2011	2011-12-30	December	2011	Black-Screen Fly Round		30	yes	MEK, Octenol	0	0	0	0	0	0	0	0	0	0	0	0	0	0	0	0	No	0
Baseline	No	None	Upper_Zambezi	Western	Lukulu		20	2040907	5	1050	23.9814	-14.0046	GPS	1	2011-12-30	December	2011	2011-12-30	December	2011	Black-Screen Fly Round		30	yes	MEK, Octenol	0	0	0	0	0	0	0	0	0	0	0	0	0	0	0	0	No	0
Baseline	No	None	Upper_Zambezi	Western	Lukulu		20	2040907	6	1050	23.9718	-14.0058	GPS	1	2011-12-30	December	2011	2011-12-30	December	2011	Black-Screen Fly Round		30	yes	MEK, Octenol	0	0	0	0	0	0	0	0	0	0	0	0	0	0	0	0	No	0
Baseline	No	None	Upper_Zambezi	Western	Lukulu		21	2140907	1	1050	24.0244	-14.0602	GPS	1	2011-12-30	December	2011	2011-12-30	December	2011	Black-Screen Fly Round		30	yes	MEK, Octenol	0	0	0	0	0	0	0	0	0	0	0	0	0	0	0	0	No	0
Baseline	No	None	Upper_Zambezi	Western	Lukulu		21	2140907	2	1050	24.0292	-14.0505	GPS	1	2011-12-30	December	2011	2011-12-30	December	2011	Black-Screen Fly Round		30	yes	MEK, Octenol	0	0	0	0	0	0	0	0	0	0	0	0	0	0	0	0	No	0
Baseline	No	None	Upper_Zambezi	Western	Lukulu		21	2140907	3	1050	24.0333	-14.0423	GPS	1	2011-12-30	December	2011	2011-12-30	December	2011	Black-Screen Fly Round		30	yes	MEK, Octenol	0	0	0	0	0	0	0	0	0	0	0	0	0	0	0	0	No	0
Baseline	No	None	Upper_Zambezi	Western	Lukulu		21	2140907	4	1050	24.0347	-14.0353	GPS	1	2011-12-30	December	2011	2011-12-30	December	2011	Black-Screen Fly Round		30	yes	MEK, Octenol	0	0	0	0	0	0	0	0	0	0	0	0	0	0	0	0	No	0
Baseline	No	None	Upper_Zambezi	Western	Lukulu		21	2140907	5	1050	24.0274	-14.0274	GPS	1	2011-12-30	December	2011	2011-12-30	December	2011	Black-Screen Fly Round		30	yes	MEK, Octenol	0	0	0	0	0	0	0	0	0	0	0	0	0	0	0	0	No	0
Baseline	No	None	Upper_Zambezi	Western	Lukulu		21	2140907	6	1050	24.0235	-14.0201	GPS	1	2011-12-30	December	2011	2011-12-30	December	2011	Black-Screen Fly Round		30	yes	MEK, Octenol	0	0	0	0	0	0	0	0	0	0	0	0	0	0	0	0	No	0
Baseline	No	None	Upper_Zambezi	Western	Lukulu		23	2340907	1	1050	24.0372	-14.0319	GPS	1	2011-12-30	December	2011	2011-12-30	December	2011	Black-Screen Fly Round		30	yes	MEK, Octenol	0	0	0	0	0	0	0	0	0	0	0	0	0	0	0	0	No	0
Baseline	No	None	Upper_Zambezi	Western	Lukulu		23	2340907	2	1050	24.0426	-14.0216	GPS	1	2011-12-30	December	2011	2011-12-30	December	2011	Black-Screen Fly Round		30	yes	MEK, Octenol	0	0	0	0	0	0	0	0	0	0	0	0	0	0	0	0	No	0
Baseline	No	None	Upper_Zambezi	Western	Lukulu		23	2340907	3	1050	24.0499	-14.013	GPS	1	2011-12-30	December	2011	2011-12-30	December	2011	Black-Screen Fly Round		30	yes	MEK, Octenol	0	0	0	0	0	0	0	0	0	0	0	0	0	0	0	0	No	0
Baseline	No	None	Upper_Zambezi	Western	Lukulu		23	2340907	4	1050	24.0565	-14.0037	GPS	1	2011-12-30	December	2011	2011-12-30	December	2011	Black-Screen Fly Round		30	yes	MEK, Octenol	0	0	0	0	0	0	0	0	0	0	0	0	0	0	0	0	No	0
Baseline	No	None	Upper_Zambezi	Western	Lukulu		24	2440907	1	1050	24.0243	-14.0097	GPS	1	2011-12-30	December	2011	2011-12-30	December	2011	Black-Screen Fly Round		30	yes	MEK, Octenol	0	0	0	0	0	0	0	0	0	0	0	0	0	0	0	0	No	0
Baseline	No	None	Upper_Zambezi	Western	Lukulu		24	2440907	2	1050	24.0318	-14.0048	GPS	1	2011-12-30	December	2011	2011-12-30	December	2011	Black-Screen Fly Round		30	yes	MEK, Octenol	0	0	0	0	0	0	0	0	0	0	0	0	0	0	0	0	No	0
Baseline	No	None	Upper_Zambezi	Western	Lukulu		24	2440907	3	1050	24.0408	-14.0027	GPS	1	2011-12-30	December	2011	2011-12-30	December	2011	Black-Screen Fly Round		30	yes	MEK, Octenol	0	0	0	0	0	0	0	0	0	0	0	0	0	0	0	0	No	0
Baseline	No	None	Upper_Zambezi	Western	Lukulu		24	2440907	4	1050	24.0493	-13.9992	GPS	1	2011-12-30	December	2011	2011-12-30	December	2011	Black-Screen Fly Round		30	yes	MEK, Octenol	0	0	0	0	0	0	0	0	0	0	0	0	0	0	0	0	No	0
Baseline	No	None	Upper_Zambezi	Western	Lukulu		24	2440907	5	1050	24.0591	-13.9988	GPS	1	2011-12-30	December	2011	2011-12-30	December	2011	Black-Screen Fly Round		30	yes	MEK, Octenol	0	0	0	0	0	0	0	0	0	0	0	0	0	0	0	0	No	0
Baseline	No	None	Upper_Zambezi	Western	Lukulu		24	2440907	6	1050	24.0678	-13.9952	GPS	1	2011-12-30	December	2011	2011-12-30	December	2011	Black-Screen Fly Round		30	yes	MEK, Octenol	0	0	0	0	0	0	0	0	0	0	0	0	0	0	0	0	No	0
Baseline	No	None	Upper_Zambezi	Western	Lukulu		22	2240908	1	1050	24.0416	-14.0358	GPS	1	2011-12-31	December	2011	2011-12-31	December	2011	Black-Screen Fly Round		30	yes	MEK, Octenol	0	0	0	0	0	0	0	0	0	0	0	0	0	0	0	0	No	0
Baseline	No	None	Upper_Zambezi	Western	Lukulu		22	2240908	2	1050	24.0489	-14.0357	GPS	1	2011-12-31	December	2011	2011-12-31	December	2011	Black-Screen Fly Round		30	yes	MEK, Octenol	0	0	0	0	0	0	0	0	0	0	0	0	0	0	0	0	No	0
Baseline	No	None	Upper_Zambezi	Western	Lukulu		22	2240908	3	1050	24.0583	-14.0344	GPS	1	2011-12-31	December	2011	2011-12-31	December	2011	Black-Screen Fly Round		30	yes	MEK, Octenol	0	0	0	0	0	0	0	0	0	0	0	0	0	0	0	0	No	0
Baseline	No	None	Upper_Zambezi	Western	Lukulu		22	2240908	4	1050	24.0678	-14.033	GPS	1	2011-12-31	December	2011	2011-12-31	December	2011	Black-Screen Fly Round		30	yes	MEK, Octenol	0	0	0	0	0	0	0	0	0	0	0	0	0	0	0	0	No	0
Baseline	No	None	Upper_Zambezi	Western	Lukulu		25	2540908	1	1050	24.0604	-13.9954	GPS	1	2011-12-31	December	2011	2011-12-31	December	2011	Black-Screen Fly Round		30	yes	MEK, Octenol	0	0	0	0	0	0	0	0	0	0	0	0	0	0	0	0	No	0
Baseline	No	None	Upper_Zambezi	Western	Lukulu		25	2540908	2	1050	24.0577	-13.9878	GPS	1	2011-12-31	December	2011	2011-12-31	December	2011	Black-Screen Fly Round		30	yes	MEK, Octenol	0	0	0	0	0	0	0	0	0	0	0	0	0	0	0	0	No	0
Baseline	No	None	Upper_Zambezi	Western	Lukulu		25	2540908	3	1050	24.0581	-13.9793	GPS	1	2011-12-31	December	2011	2011-12-31	December	2011	Black-Screen Fly Round		30	yes	MEK, Octenol	0	0	0	0	0	0	0	0	0	0	0	0	0	0	0	0	No	0
Baseline	No	None	Upper_Zambezi	Western	Lukulu		25	2540908	4	1050	24.0568	-13.974	GPS	1	2011-12-31	December	2011	2011-12-31	December	2011	Black-Screen Fly Round		30	yes	MEK, Octenol	0	0	0	0	0	0	0	0	0	0	0	0	0	0	0	0	No	0
Baseline	No	None	Upper_Zambezi	Western	Lukulu		25	2540908	5	1050	24.0511	-13.9685	GPS	1	2011-12-31	December	2011	2011-12-31	December	2011	Black-Screen Fly Round		30	yes	MEK, Octenol	0	0	0	0	0	0	0	0	0	0	0	0	0	0	0	0	No	0
Baseline	No	None	Upper_Zambezi	Western	Lukulu		26	2640909	1	1050	23.8618	-14.4152	GPS	1	2012-01-01	January	2012	2012-01-01	January	2012	Black-Screen Fly Round		30	yes	MEK, Octenol	0	0	0	0	0	0	0	0	0	0	0	0	0	0	0	0	No	0
Baseline	No	None	Upper_Zambezi	Western	Lukulu		26	2640909	2	1050	23.8592	-14.4063	GPS	1	2012-01-01	January	2012	2012-01-01	January	2012	Black-Screen Fly Round		30	yes	MEK, Octenol	0	0	0	0	0	0	0	0	0	0	0	0	0	0	0	0	No	0
Baseline	No	None	Upper_Zambezi	Western	Lukulu		26	2640909	3	1050	23.8574	-14.3974	GPS	1	2012-01-01	January	2012	2012-01-01	January	2012	Black-Screen Fly Round		30	yes	MEK, Octenol	0	0	0	0	0	0	0	0	0	0	0	0	0	0	0	0	No	0
Baseline	No	None	Upper_Zambezi	Western	Lukulu		26	2640909	4	1050	23.857	-14.3885	GPS	1	2012-01-01	January	2012	2012-01-01	January	2012	Black-Screen Fly Round		30	yes	MEK, Octenol	0	0	0	0	0	0	0	0	0	0	0	0	0	0	0	0	No	0
Baseline	No	None	Upper_Zambezi	Western	Lukulu		26	2640909	5	1050	23.8563	-14.3796	GPS	1	2012-01-01	January	2012	2012-01-01	January	2012	Black-Screen Fly Round		30	yes	MEK, Octenol	0	0	0	0	0	0	0	0	0	0	0	0	0	0	0	0	No	0
Baseline	No	None	Upper_Zambezi	Western	Lukulu		26	2640909	6	1050	23.8509	-14.3765	GPS	1	2012-01-01	January	2012	2012-01-01	January	2012	Black-Screen Fly Round		30	yes	MEK, Octenol	0	0	0	0	0	0	0	0	0	0	0	0	0	0	0	0	No	0
Baseline	No	None	Upper_Zambezi	Western	Lukulu		27	2740909	1	1050	23.8589	-14.4188	GPS	1	2012-01-01	January	2012	2012-01-01	January	2012	Black-Screen Fly Round		30	yes	MEK, Octenol	0	0	0	0	0	0	0	0	0	0	0	0	0	0	0	0	No	0
Baseline	No	None	Upper_Zambezi	Western	Lukulu		27	2740909	2	1050	23.8507	-14.423	GPS	1	2012-01-01	January	2012	2012-01-01	January	2012	Black-Screen Fly Round		30	yes	MEK, Octenol	0	0	0	0	0	0	0	0	0	0	0	0	0	0	0	0	No	0
Baseline	No	None	Upper_Zambezi	Western	Lukulu		27	2740909	3	1050	23.8429	-14.4251	GPS	1	2012-01-01	January	2012	2012-01-01	January	2012	Black-Screen Fly Round		30	yes	MEK, Octenol	0	0	0	0	0	0	0	0	0	0	0	0	0	0	0	0	No	0
Baseline	No	None	Upper_Zambezi	Western	Lukulu		27	2740909	4	1050	23.8347	-14.4293	GPS	1	2012-01-01	January	2012	2012-01-01	January	2012	Black-Screen Fly Round		30	yes	MEK, Octenol	0	0	0	0	0	0	0	0	0	0	0	0	0	0	0	0	No	0
Baseline	No	None	Upper_Zambezi	Western	Lukulu		27	2740909	5	1050	23.8343	-14.4356	GPS	1	2012-01-01	January	2012	2012-01-01	January	2012	Black-Screen Fly Round		30	yes	MEK, Octenol	0	0	0	0	0	0	0	0	0	0	0	0	0	0	0	0	No	0
Baseline	No	None	Upper_Zambezi	Western	Lukulu		27	2740909	6	1050	23.8442	-14.4348	GPS	1	2012-01-01	January	2012	2012-01-01	January	2012	Black-Screen Fly Round		30	yes	MEK, Octenol	0	0	0	0	0	0	0	0	0	0	0	0	0	0	0	0	No	0
Baseline	No	None	Upper_Zambezi	Western	Lukulu		28	2840909	1	1050	23.8735	-14.4038	GPS	1	2012-01-01	January	2012	2012-01-01	January	2012	Black-Screen Fly Round		30	yes	MEK, Octenol	0	0	0	0	0	0	0	0	0	0	0	0	0	0	0	0	No	0
Baseline	No	None	Upper_Zambezi	Western	Lukulu		28	2840909	2	1050	23.8829	-14.404	GPS	1	2012-01-01	January	2012	2012-01-01	January	2012	Black-Screen Fly Round		30	yes	MEK, Octenol	0	0	0	0	0	0	0	0	0	0	0	0	0	0	0	0	No	0
Baseline	No	None	Upper_Zambezi	Western	Lukulu		28	2840909	3	1050	23.8921	-14.4026	GPS	1	2012-01-01	January	2012	2012-01-01	January	2012	Black-Screen Fly Round		30	yes	MEK, Octenol	0	0	0	0	0	0	0	0	0	0	0	0	0	0	0	0	No	0
Baseline	No	None	Upper_Zambezi	Western	Lukulu		28	2840909	4	1050	23.9002	-14.3984	GPS	1	2012-01-01	January	2012	2012-01-01	January	2012	Black-Screen Fly Round		30	yes	MEK, Octenol	0	0	0	0	0	0	0	0	0	0	0	0	0	0	0	0	No	0
Baseline	No	None	Upper_Zambezi	Western	Lukulu		28	2840909	5	1050	23.9085	-14.3951	GPS	1	2012-01-01	January	2012	2012-01-01	January	2012	Black-Screen Fly Round		30	yes	MEK, Octenol	0	0	0	0	0	0	0	0	0	0	0	0	0	0	0	0	No	0
Baseline	No	None	Upper_Zambezi	Western	Lukulu		29	2940909	1	1050	24.0175	-14.3791	GPS	1	2012-01-01	January	2012	2012-01-01	January	2012	Black-Screen Fly Round		30	yes	MEK, Octenol	0	0	0	0	0	0	0	0	0	0	0	0	0	0	0	0	No	0
Baseline	No	None	Upper_Zambezi	Western	Lukulu		29	2940909	2	1050	24.0082	-14.379	GPS	1	2012-01-01	January	2012	2012-01-01	January	2012	Black-Screen Fly Round		30	yes	MEK, Octenol	0	0	0	0	0	0	0	0	0	0	0	0	0	0	0	0	No	0
Baseline	No	None	Upper_Zambezi	Western	Lukulu		29	2940909	3	1050	23.9985	-14.379	GPS	1	2012-01-01	January	2012	2012-01-01	January	2012	Black-Screen Fly Round		30	yes	MEK, Octenol	0	0	0	0	0	0	0	0	0	0	0	0	0	0	0	0	No	0
Baseline	No	None	Upper_Zambezi	Western	Lukulu		29	2940909	4	1050	23.9891	-14.379	GPS	1	2012-01-01	January	2012	2012-01-01	January	2012	Black-Screen Fly Round		30	yes	MEK, Octenol	0	0	0	0	0	0	0	0	0	0	0	0	0	0	0	0	No	0
Baseline	No	None	Upper_Zambezi	Western	Lukulu		29	2940909	5	1050	23.9802	-14.3815	GPS	1	2012-01-01	January	2012	2012-01-01	January	2012	Black-Screen Fly Round		30	yes	MEK, Octenol	0	0	0	0	0	0	0	0	0	0	0	0	0	0	0	0	No	0
Baseline	No	None	Upper_Zambezi	Western	Lukulu	Imalomo	29	2940909	6	1050	23.9714	-14.3847	GPS	1	2012-01-01	January	2012	2012-01-01	January	2012	Black-Screen Fly Round		30	yes	MEK, Octenol	0	0	0	0	0	0	0	0	0	0	0	0	0	0	0	0	No	0
Baseline	No	None	Lower_Zambezi	Lusaka	Chongwe	Lwiimba	30	3040930	1	1100	28.9011	-15.1651	GPS	1	2012-01-22	January	2012	2012-01-22	January	2012	Black-Screen Fly Round		30	yes	MEK, Octenol	0	0	0	0	0	0	0	0	0	0	0	0	0	0	0	0	No	0
Baseline	No	None	Lower_Zambezi	Lusaka	Chongwe	Lwiimba	30	3040930	2	1100	28.8943	-15.1588	GPS	1	2012-01-22	January	2012	2012-01-22	January	2012	Black-Screen Fly Round		30	yes	MEK, Octenol	0	0	0	0	0	0	0	0	0	0	0	0	0	0	0	0	No	0
Baseline	No	None	Lower_Zambezi	Lusaka	Chongwe	Lwiimba	30	3040930	3	1100	28.8889	-15.1492	GPS	1	2012-01-22	January	2012	2012-01-22	January	2012	Black-Screen Fly Round		30	yes	MEK, Octenol	0	0	0	0	0	0	0	0	0	0	0	0	0	0	0	0	No	0
Baseline	No	None	Lower_Zambezi	Lusaka	Chongwe	Lwiimba	30	3040930	4	1100	28.883	-15.1423	GPS	1	2012-01-22	January	2012	2012-01-22	January	2012	Black-Screen Fly Round		30	yes	MEK, Octenol	0	0	0	0	0	0	0	0	0	0	0	0	0	0	0	0	No	0
Baseline	No	None	Lower_Zambezi	Lusaka	Chongwe	Nkomeshya	23	2340931	1	1100	28.6354	-15.5295	GPS	1	2012-01-23	January	2012	2012-01-23	January	2012	Black-Screen Fly Round		30	yes	MEK, Octenol	0	0	0	0	0	0	0	0	0	0	0	0	0	0	0	0	No	0
Baseline	No	None	Lower_Zambezi	Lusaka	Chongwe	Nkomeshya	23	2340931	2	1100	28.6464	-15.534	GPS	1	2012-01-23	January	2012	2012-01-23	January	2012	Black-Screen Fly Round		30	yes	MEK, Octenol	0	0	0	0	0	0	0	0	0	0	0	0	0	0	0	0	No	0
Baseline	No	None	Lower_Zambezi	Lusaka	Chongwe	Lwiimba	23	2340931	3	1100	28.6559	-15.5317	GPS	1	2012-01-23	January	2012	2012-01-23	January	2012	Black-Screen Fly Round		30	yes	MEK, Octenol	0	0	0	0	0	0	0	0	0	0	0	0	0	0	0	0	No	0
Baseline	No	None	Lower_Zambezi	Lusaka	Chongwe	Lwiimba	23	2340931	4	1100	28.664	-15.526	GPS	1	2012-01-23	January	2012	2012-01-23	January	2012	Black-Screen Fly Round		30	yes	MEK, Octenol	0	0	0	0	0	0	0	0	0	0	0	0	0	0	0	0	No	0
Baseline	No	None	Lower_Zambezi	Lusaka	Chongwe	Nkomeshya	22	2240931	1	1100	28.7579	-15.5973	GPS	1	2012-01-23	January	2012	2012-01-23	January	2012	Black-Screen Fly Round		30	yes	MEK, Octenol	0	0	0	0	0	0	0	0	0	0	0	0	0	0	0	0	No	0
Baseline	No	None	Lower_Zambezi	Lusaka	Chongwe	Nkomeshya	22	2240931	2	1100	28.758	-15.6045	GPS	1	2012-01-23	January	2012	2012-01-23	January	2012	Black-Screen Fly Round		30	yes	MEK, Octenol	0	0	0	0	0	0	0	0	0	0	0	0	0	0	0	0	No	0
Baseline	No	None	Lower_Zambezi	Lusaka	Chongwe	Nkomeshya	22	2240931	3	1100	28.7593	-15.6152	GPS	1	2012-01-23	January	2012	2012-01-23	January	2012	Black-Screen Fly Round		30	yes	MEK, Octenol	0	0	0	0	0	0	0	0	0	0	0	0	0	0	0	0	No	0
Baseline	No	None	Lower_Zambezi	Lusaka	Chongwe	Nkomeshya	22	2240931	4	1100	28.7607	-15.6242	GPS	1	2012-01-23	January	2012	2012-01-23	January	2012	Black-Screen Fly Round		30	yes	MEK, Octenol	0	0	0	0	0	0	0	0	0	0	0	0	0	0	0	0	No	0
Baseline	No	None	Lower_Zambezi	Lusaka	Chongwe	Nkomeshya	22	2240931	5	1100	28.7616	-15.6327	GPS	1	2012-01-23	January	2012	2012-01-23	January	2012	Black-Screen Fly Round		30	yes	MEK, Octenol	0	0	0	0	0	0	0	0	0	0	0	0	0	0	0	0	No	0
Baseline	No	None	Lower_Zambezi	Lusaka	Chongwe	Nkomeshya	38	3840931	1	1100	28.7213	-15.6506	GPS	1	2012-01-23	January	2012	2012-01-23	January	2012	Black-Screen Fly Round		30	yes	MEK, Octenol	0	0	0	0	0	0	0	0	0	0	0	0	0	0	0	0	No	0
Baseline	No	None	Lower_Zambezi	Lusaka	Chongwe	Nkomeshya	38	3840931	2	1100	28.722	-15.6413	GPS	1	2012-01-23	January	2012	2012-01-23	January	2012	Black-Screen Fly Round		30	yes	MEK, Octenol	0	0	0	0	0	0	0	0	0	0	0	0	0	0	0	0	No	0
Baseline	No	None	Luangwa_Lunsemfwa	Lusaka	Chongwe	Chiota	38	3840931	3	1100	28.7221	-15.6316	GPS	1	2012-01-23	January	2012	2012-01-23	January	2012	Black-Screen Fly Round		30	yes	MEK, Octenol	0	0	0	0	0	0	0	0	0	0	0	0	0	0	0	0	No	0
Baseline	No	None	Luangwa_Lunsemfwa	Lusaka	Chongwe	Chiota	38	3840931	4	1100	28.7222	-15.6212	GPS	1	2012-01-23	January	2012	2012-01-23	January	2012	Black-Screen Fly Round		30	yes	MEK, Octenol	0	0	0	0	0	0	0	0	0	0	0	0	0	0	0	0	No	0
Baseline	No	None	Luangwa_Lunsemfwa	Lusaka	Chongwe	Chiota	38	3840931	5	1100	28.7284	-15.6144	GPS	1	2012-01-23	January	2012	2012-01-23	January	2012	Black-Screen Fly Round		30	yes	MEK, Octenol	0	0	0	0	0	0	0	0	0	0	0	0	0	0	0	0	No	0
Baseline	No	None	Luangwa_Lunsemfwa	Lusaka	Chongwe	Chiota	38	3840931	6	1100	28.7348	-15.6076	GPS	1	2012-01-23	January	2012	2012-01-23	January	2012	Black-Screen Fly Round		30	yes	MEK, Octenol	0	0	0	0	0	0	0	0	0	0	0	0	0	0	0	0	No	0
Baseline	No	None	Lower_Zambezi	Lusaka	Chongwe	Lwiimba	37	3740931	1	1100	28.7526	-15.7331	GPS	1	2012-01-23	January	2012	2012-01-23	January	2012	Black-Screen Fly Round		30	yes	MEK, Octenol	0	0	0	0	0	0	0	0	0	0	0	0	0	0	0	0	No	0
Baseline	No	None	Lower_Zambezi	Lusaka	Chongwe	Lwiimba	37	3740931	2	1100	28.7481	-15.7252	GPS	1	2012-01-23	January	2012	2012-01-23	January	2012	Black-Screen Fly Round		30	yes	MEK, Octenol	0	0	0	0	0	0	0	0	0	0	0	0	0	0	0	0	No	0
Baseline	No	None	Lower_Zambezi	Lusaka	Chongwe	Lwiimba	37	3740931	3	1100	28.747	-15.7158	GPS	1	2012-01-23	January	2012	2012-01-23	January	2012	Black-Screen Fly Round		30	yes	MEK, Octenol	0	0	0	0	0	0	0	0	0	0	0	0	0	0	0	0	No	0
Baseline	No	None	Lower_Zambezi	Lusaka	Chongwe	Lwiimba	37	3740931	4	1100	28.7449	-15.7067	GPS	1	2012-01-23	January	2012	2012-01-23	January	2012	Black-Screen Fly Round		30	yes	MEK, Octenol	0	0	0	0	0	0	0	0	0	0	0	0	0	0	0	0	No	0
Baseline	No	None	Lower_Zambezi	Lusaka	Chongwe	Lwiimba	37	3740931	5	1100	28.7412	-15.7004	GPS	1	2012-01-23	January	2012	2012-01-23	January	2012	Black-Screen Fly Round		30	yes	MEK, Octenol	0	0	0	0	0	0	0	0	0	0	0	0	0	0	0	0	No	0
Baseline	No	None	Lower_Zambezi	Lusaka	Chongwe	Lwiimba	37	3740931	6	1100	28.7347	-15.6915	GPS	1	2012-01-23	January	2012	2012-01-23	January	2012	Black-Screen Fly Round		30	yes	MEK, Octenol	0	0	0	0	0	0	0	0	0	0	0	0	0	0	0	0	No	0
Baseline	No	None	Lower_Zambezi	Lusaka	Chongwe	Lwiimba	21	2140932	1	1100	28.8036	-15.5897	GPS	1	2012-01-24	January	2012	2012-01-24	January	2012	Black-Screen Fly Round		30	yes	MEK, Octenol	0	0	0	0	0	0	0	0	0	0	0	0	0	0	0	0	No	0
Baseline	No	None	Lower_Zambezi	Lusaka	Chongwe	Lwiimba	21	2140932	2	1100	28.813	-15.594	GPS	1	2012-01-24	January	2012	2012-01-24	January	2012	Black-Screen Fly Round		30	yes	MEK, Octenol	0	0	0	0	0	0	0	0	0	0	0	0	0	0	0	0	No	0
Baseline	No	None	Lower_Zambezi	Lusaka	Kafue	Chisotoka	39	3940932	1	1100	28.8159	-15.5518	GPS	1	2012-01-24	January	2012	2012-01-24	January	2012	Black-Screen Fly Round		30	yes	MEK, Octenol	0	0	0	0	0	0	0	0	0	0	0	0	0	0	0	0	No	0
Baseline	No	None	Lower_Zambezi	Lusaka	Kafue	Chisotoka	39	3940932	2	1100	28.8224	-15.5452	GPS	1	2012-01-24	January	2012	2012-01-24	January	2012	Black-Screen Fly Round		30	yes	MEK, Octenol	0	0	0	0	0	0	0	0	0	0	0	0	0	0	0	0	No	0
Baseline	No	None	Lower_Zambezi	Lusaka	Kafue	Chisotoka	39	3940932	3	1100	28.8267	-15.538	GPS	1	2012-01-24	January	2012	2012-01-24	January	2012	Black-Screen Fly Round		30	yes	MEK, Octenol	0	0	0	0	0	0	0	0	0	0	0	0	0	0	0	0	No	0
Baseline	No	None	Lower_Zambezi	Lusaka	Kafue	Chisotoka	39	3940932	4	1100	28.825	-15.5291	GPS	1	2012-01-24	January	2012	2012-01-24	January	2012	Black-Screen Fly Round		30	yes	MEK, Octenol	0	0	0	0	0	0	0	0	0	0	0	0	0	0	0	0	No	0
Baseline	No	None	Lower_Zambezi	Lusaka	Kafue	Chisotoka	39	3940932	5	1100	28.8218	-15.5206	GPS	1	2012-01-24	January	2012	2012-01-24	January	2012	Black-Screen Fly Round		30	yes	MEK, Octenol	0	0	0	0	0	0	0	0	0	0	0	0	0	0	0	0	No	0
Baseline	No	None	Lower_Zambezi	Lusaka	Kafue	Chisotoka	39	3940932	6	1100	28.8185	-15.512	GPS	1	2012-01-24	January	2012	2012-01-24	January	2012	Black-Screen Fly Round		30	yes	MEK, Octenol	0	0	0	0	0	0	0	0	0	0	0	0	0	0	0	0	No	0
Baseline	No	None	Lower_Zambezi	Lusaka	Kafue	Chisotoka	20	2040932	1	1100	28.8266	-15.5038	GPS	1	2012-01-24	January	2012	2012-01-24	January	2012	Black-Screen Fly Round		30	yes	MEK, Octenol	0	0	0	0	0	0	0	0	0	0	0	0	0	0	0	0	No	0
Baseline	No	None	Lower_Zambezi	Lusaka	Kafue	Chisotoka	20	2040932	2	1100	28.8343	-15.5001	GPS	1	2012-01-24	January	2012	2012-01-24	January	2012	Black-Screen Fly Round		30	yes	MEK, Octenol	0	0	0	0	0	0	0	0	0	0	0	0	0	0	0	0	No	0
Baseline	No	None	Lower_Zambezi	Lusaka	Kafue	Chisotoka	20	2040932	3	1100	28.8446	-15.5013	GPS	1	2012-01-24	January	2012	2012-01-24	January	2012	Black-Screen Fly Round		30	yes	MEK, Octenol	0	0	0	0	0	0	0	0	0	0	0	0	0	0	0	0	No	0
Baseline	No	None	Lower_Zambezi	Lusaka	Kafue	Chisotoka	20	2040932	4	1100	28.8532	-15.4981	GPS	1	2012-01-24	January	2012	2012-01-24	January	2012	Black-Screen Fly Round		30	yes	MEK, Octenol	0	0	0	0	0	0	0	0	0	0	0	0	0	0	0	0	No	0
Baseline	No	None	Lower_Zambezi	Lusaka	Kafue	Chisotoka	20	2040932	5	1100	28.8616	-15.494	GPS	1	2012-01-24	January	2012	2012-01-24	January	2012	Black-Screen Fly Round		30	yes	MEK, Octenol	0	0	0	0	0	0	0	0	0	0	0	0	0	0	0	0	No	0
Baseline	No	None	Lower_Zambezi	Lusaka	Kafue	Chisotoka	18	1840932	1	1100	28.721	-15.3808	GPS	1	2012-01-24	January	2012	2012-01-24	January	2012	Black-Screen Fly Round		30	yes	MEK, Octenol	0	0	0	0	0	0	0	0	0	0	0	0	0	0	0	0	No	0
Baseline	No	None	Lower_Zambezi	Lusaka	Kafue	Chisotoka	18	1840932	2	1100	28.7304	-15.3786	GPS	1	2012-01-24	January	2012	2012-01-24	January	2012	Black-Screen Fly Round		30	yes	MEK, Octenol	0	0	0	0	0	0	0	0	0	0	0	0	0	0	0	0	No	0
Baseline	No	None	Lower_Zambezi	Lusaka	Kafue	Chisotoka	18	1840932	3	1100	28.7398	-15.376	GPS	1	2012-01-24	January	2012	2012-01-24	January	2012	Black-Screen Fly Round		30	yes	MEK, Octenol	0	0	0	0	0	0	0	0	0	0	0	0	0	0	0	0	No	0
Baseline	No	None	Lower_Zambezi	Lusaka	Kafue	Chisotoka	18	1840932	4	1100	28.7481	-15.3716	GPS	1	2012-01-24	January	2012	2012-01-24	January	2012	Black-Screen Fly Round		30	yes	MEK, Octenol	0	0	0	0	0	0	0	0	0	0	0	0	0	0	0	0	No	0
Baseline	No	None	Lower_Zambezi	Lusaka	Kafue	Chisotoka	18	1840932	5	1100	28.7555	-15.3659	GPS	1	2012-01-24	January	2012	2012-01-24	January	2012	Black-Screen Fly Round		30	yes	MEK, Octenol	0	0	0	0	0	0	0	0	0	0	0	0	0	0	0	0	No	0
Baseline	No	None	Lower_Zambezi	Lusaka	Kafue	Chisotoka	19	1940932	1	1100	28.7336	-15.3885	GPS	1	2012-01-24	January	2012	2012-01-24	January	2012	Black-Screen Fly Round		30	yes	MEK, Octenol	0	0	0	0	0	0	0	0	0	0	0	0	0	0	0	0	No	0
Baseline	No	None	Lower_Zambezi	Lusaka	Kafue	Chisotoka	19	1940932	2	1100	28.7263	-15.3904	GPS	1	2012-01-24	January	2012	2012-01-24	January	2012	Black-Screen Fly Round		30	yes	MEK, Octenol	0	0	0	0	0	0	0	0	0	0	0	0	0	0	0	0	No	0
Baseline	No	None	Lower_Zambezi	Lusaka	Kafue	Chisotoka	19	1940932	3	1100	28.719	-15.3959	GPS	1	2012-01-24	January	2012	2012-01-24	January	2012	Black-Screen Fly Round		30	yes	MEK, Octenol	0	0	0	0	0	0	0	0	0	0	0	0	0	0	0	0	No	0
Baseline	No	None	Lower_Zambezi	Lusaka	Kafue	Chisotoka	19	1940932	4	1100	28.7111	-15.4008	GPS	1	2012-01-24	January	2012	2012-01-24	January	2012	Black-Screen Fly Round		30	yes	MEK, Octenol	0	0	0	0	0	0	0	0	0	0	0	0	0	0	0	0	No	0
Baseline	No	None	Luangwa_Lunsemfwa	Muchinga	Mpika	Ntunta	LLN_1	LLN_141196	1	1548	31.4388	-12.2155	GPS/GTOPO30	2	2012-10-14	October	2012	2012-10-14	October	2012	Black-Screen Fly Round		30	yes	MEK, Octenol	0	0	0	0	0	0	0	0	0	0	0	0	0	0	0	0	No	0
Baseline	No	None	Luangwa_Lunsemfwa	Muchinga	Mpika	Ntunta	LLN_2	LLN_241196	1	1461	31.4687	-12.2442	GPS/GTOPO30	2	2012-10-14	October	2012	2012-10-14	October	2012	Black-Screen Fly Round		30	yes	MEK, Octenol	0	0	0	0	0	0	0	0	0	0	0	0	0	0	0	0	No	0
Baseline	No	None	Luangwa_Lunsemfwa	Muchinga	Mpika	Ntunta	LLN_3	LLN_341196	1	1421	31.4873	-12.2482	GPS/GTOPO30	2	2012-10-14	October	2012	2012-10-14	October	2012	Black-Screen Fly Round		30	yes	MEK, Octenol	0	0	0	0	0	0	0	0	0	0	0	0	0	0	0	0	No	0
Baseline	No	None	Luangwa_Lunsemfwa	Muchinga	Mpika	Ntunta	LLN_4	LLN_441196	1	1413	31.5054	-12.258	GPS/GTOPO30	2	2012-10-14	October	2012	2012-10-14	October	2012	Black-Screen Fly Round		30	yes	MEK, Octenol	0	2	2	0	0	0	0	0	0	0	0	0	0	0	0	2	Yes	0.0666667
Baseline	No	None	Luangwa_Lunsemfwa	Muchinga	Mpika	Ntunta	LLN_5	LLN_541196	1	1440	31.5147	-12.275	GPS/GTOPO30	2	2012-10-14	October	2012	2012-10-14	October	2012	Black-Screen Fly Round		30	yes	MEK, Octenol	0	0	0	0	0	0	0	0	0	0	0	0	0	0	0	0	No	0
Baseline	No	None	Luangwa_Lunsemfwa	Muchinga	Mpika	Ntunta	LLN_6	LLN_641196	1	1400	31.5299	-12.2928	GPS/GTOPO30	2	2012-10-14	October	2012	2012-10-14	October	2012	Black-Screen Fly Round		30	yes	MEK, Octenol	1	5	6	0	0	0	0	0	0	0	0	0	0	0	0	6	Yes	0.2
Baseline	No	None	Luangwa_Lunsemfwa	Muchinga	Mpika	Ntunta	LLN_7	LLN_741196	1	1211	31.5368	-12.3212	GPS/GTOPO30	2	2012-10-14	October	2012	2012-10-14	October	2012	Black-Screen Fly Round		30	yes	MEK, Octenol	1	5	6	0	0	0	0	0	0	0	0	0	0	0	0	6	Yes	0.2
Baseline	No	None	Luangwa_Lunsemfwa	Muchinga	Mpika	Ntunta	LLN_8	LLN_841196	1	658	31.6996	-12.3807	GPS/GTOPO30	2	2012-10-14	October	2012	2012-10-14	October	2012	Black-Screen Fly Round		30	yes	MEK, Octenol	3	1	4	0	0	0	0	0	0	0	0	0	0	0	0	4	Yes	0.133333
Baseline	No	None	Luangwa_Lunsemfwa	Muchinga	Mpika	Ntunta	LLN_9	LLN_941196	1	660	31.6663	-12.3757	GPS/GTOPO30	2	2012-10-14	October	2012	2012-10-14	October	2012	Black-Screen Fly Round		30	yes	MEK, Octenol	4	6	10	0	0	0	0	0	0	0	0	0	0	0	0	10	Yes	0.333333
Baseline	No	None	Luangwa_Lunsemfwa	Muchinga	Mpika	Ntunta	LLN_10	LLN_1041196	1	1468	31.2725	-12.432	GPS/GTOPO30	2	2012-10-14	October	2012	2012-10-14	October	2012	Black-Screen Fly Round		30	yes	MEK, Octenol	0	0	0	0	0	0	0	0	0	0	0	0	0	0	0	0	No	0
Baseline	No	None	Luangwa_Lunsemfwa	Muchinga	Mpika	Ntunta	LLN_11	LLN_1141196	1	1442	31.2905	-12.4623	GPS/GTOPO30	2	2012-10-14	October	2012	2012-10-14	October	2012	Black-Screen Fly Round		30	yes	MEK, Octenol	0	0	0	0	0	0	0	0	0	0	0	0	0	0	0	0	No	0
Baseline	No	None	Luangwa_Lunsemfwa	Muchinga	Mpika	Ntunta	LLN_12	LLN_1241196	1	704	31.6202	-12.3841	GPS/GTOPO30	2	2012-10-14	October	2012	2012-10-14	October	2012	Black-Screen Fly Round		30	yes	MEK, Octenol	0	1	1	0	0	0	0	0	0	0	0	0	0	0	0	1	Yes	0.0333333
Baseline	No	None	Luangwa_Lunsemfwa	Eastern	Mambwe		1	141423	1	1050	31.9526	-13.7367	GPS	1	2013-05-29	May	2013	2013-05-29	May	2013	Black-Screen Fly Round		30	yes	MEK, Octenol	0	2	2	0	0	0	0	0	0	0	0	0	0	0	0	2	Yes	0.0666667
Baseline	No	None	Luangwa_Lunsemfwa	Eastern	Mambwe		1	141423	2	782	31.9615	-13.7344	GPS/GTOPO30	1	2013-05-29	May	2013	2013-05-29	May	2013	Black-Screen Fly Round		30	yes	MEK, Octenol	0	1	1	0	0	0	0	0	0	0	0	0	0	0	0	1	Yes	0.0333333
Baseline	No	None	Luangwa_Lunsemfwa	Eastern	Mambwe		1	141423	3	770	31.971	-13.7344	GPS/GTOPO30	1	2013-05-29	May	2013	2013-05-29	May	2013	Black-Screen Fly Round		30	yes	MEK, Octenol	0	4	4	0	0	0	0	0	0	0	0	0	0	0	0	4	Yes	0.133333
Baseline	No	None	Luangwa_Lunsemfwa	Eastern	Mambwe		1	141423	4	775	31.9805	-13.7349	GPS/GTOPO30	1	2013-05-29	May	2013	2013-05-29	May	2013	Black-Screen Fly Round		30	yes	MEK, Octenol	0	3	3	0	0	0	0	0	0	0	0	0	0	0	0	3	Yes	0.1
Baseline	No	None	Luangwa_Lunsemfwa	Eastern	Mambwe		2	241423	1	767	31.9454	-13.7375	GPS/GTOPO30	1	2013-05-29	May	2013	2013-05-29	May	2013	Black-Screen Fly Round		30	yes	MEK, Octenol	0	1	1	0	0	0	0	0	0	0	0	0	0	0	0	1	Yes	0.0333333
Baseline	No	None	Luangwa_Lunsemfwa	Eastern	Mambwe		2	241423	2	745	31.9362	-13.7368	GPS/GTOPO30	1	2013-05-29	May	2013	2013-05-29	May	2013	Black-Screen Fly Round		30	yes	MEK, Octenol	0	0	0	0	0	0	0	0	0	0	0	0	0	0	0	0	No	0
Baseline	No	None	Luangwa_Lunsemfwa	Eastern	Mambwe		2	241423	3	738	31.9272	-13.7346	GPS/GTOPO30	1	2013-05-29	May	2013	2013-05-29	May	2013	Black-Screen Fly Round		30	yes	MEK, Octenol	0	1	1	0	0	0	0	0	0	0	0	0	0	0	0	1	Yes	0.0333333
Baseline	No	None	Luangwa_Lunsemfwa	Eastern	Mambwe		2	241423	4	720	31.9181	-13.7326	GPS/GTOPO30	1	2013-05-29	May	2013	2013-05-29	May	2013	Black-Screen Fly Round		30	yes	MEK, Octenol	0	2	2	0	0	0	1	3	4	0	0	0	0	0	0	6	Yes	0.2
Baseline	No	None	Luangwa_Lunsemfwa	Eastern	Mambwe		2	241423	5	719	31.9092	-13.7303	GPS/GTOPO30	1	2013-05-29	May	2013	2013-05-29	May	2013	Black-Screen Fly Round		30	yes	MEK, Octenol	0	0	0	0	0	0	1	0	1	0	0	0	0	0	0	1	Yes	0.0333333
Baseline	No	None	Luangwa_Lunsemfwa	Eastern	Mambwe		2	241423	6	711	31.9	-13.7288	GPS/GTOPO30	1	2013-05-29	May	2013	2013-05-29	May	2013	Black-Screen Fly Round		30	yes	MEK, Octenol	0	2	2	0	0	0	0	0	0	0	0	0	0	0	0	2	Yes	0.0666667
Baseline	No	None	Luangwa_Lunsemfwa	Eastern	Mambwe		3	341423	1	775	31.9532	-13.7313	GPS/GTOPO30	1	2013-05-29	May	2013	2013-05-29	May	2013	Black-Screen Fly Round		30	yes	MEK, Octenol	0	4	4	0	0	0	0	0	0	0	0	0	0	0	0	4	Yes	0.133333
Baseline	No	None	Luangwa_Lunsemfwa	Eastern	Mambwe		3	341423	2	762	31.9671	-13.7263	GPS/GTOPO30	1	2013-05-29	May	2013	2013-05-29	May	2013	Black-Screen Fly Round		30	yes	MEK, Octenol	0	3	3	0	0	0	2	0	2	0	0	0	0	0	0	5	Yes	0.166667
Baseline	No	None	Luangwa_Lunsemfwa	Eastern	Mambwe		3	341423	3	757	31.9771	-13.7277	GPS/GTOPO30	1	2013-05-29	May	2013	2013-05-29	May	2013	Black-Screen Fly Round		30	yes	MEK, Octenol	0	3	3	0	0	0	2	0	2	0	0	0	0	0	0	5	Yes	0.166667
Baseline	No	None	Luangwa_Lunsemfwa	Eastern	Mambwe		3	341423	4	757	31.9867	-13.7352	GPS/GTOPO30	1	2013-05-29	May	2013	2013-05-29	May	2013	Black-Screen Fly Round		30	yes	MEK, Octenol	0	6	6	0	0	0	0	0	0	0	0	0	0	0	0	6	Yes	0.2
Baseline	No	None	Luangwa_Lunsemfwa	Eastern	Mambwe		4	441423	1	761	31.9445	-13.7326	GPS/GTOPO30	1	2013-05-29	May	2013	2013-05-29	May	2013	Black-Screen Fly Round		30	yes	MEK, Octenol	0	7	7	0	0	0	0	0	0	0	0	0	0	0	0	7	Yes	0.233333
Baseline	No	None	Luangwa_Lunsemfwa	Eastern	Mambwe		4	441423	2	731	31.9281	-13.7301	GPS/GTOPO30	1	2013-05-29	May	2013	2013-05-29	May	2013	Black-Screen Fly Round		30	yes	MEK, Octenol	0	2	2	0	0	0	1	1	2	0	0	0	0	0	0	4	Yes	0.133333
Baseline	No	None	Luangwa_Lunsemfwa	Eastern	Mambwe		4	441423	3	720	31.9189	-13.7287	GPS/GTOPO30	1	2013-05-29	May	2013	2013-05-29	May	2013	Black-Screen Fly Round		30	yes	MEK, Octenol	0	6	6	0	0	0	0	0	0	0	0	0	0	0	0	6	Yes	0.2
Baseline	No	None	Luangwa_Lunsemfwa	Eastern	Mambwe		4	441423	4	710	31.9084	-13.7246	GPS/GTOPO30	1	2013-05-29	May	2013	2013-05-29	May	2013	Black-Screen Fly Round		30	yes	MEK, Octenol	0	20	20	0	0	0	0	1	1	0	0	0	0	0	0	21	Yes	0.7
Baseline	No	None	Luangwa_Lunsemfwa	Eastern	Mambwe		4	441423	5	696	31.8994	-13.7225	GPS/GTOPO30	1	2013-05-29	May	2013	2013-05-29	May	2013	Black-Screen Fly Round		30	yes	MEK, Octenol	0	2	2	0	0	0	0	0	0	0	0	0	0	0	0	2	Yes	0.0666667
Baseline	No	None	Luangwa_Lunsemfwa	Eastern	Mambwe		5	541423	1	775	31.9503	-13.7287	GPS/GTOPO30	1	2013-05-29	May	2013	2013-05-29	May	2013	Black-Screen Fly Round		30	yes	MEK, Octenol	0	0	0	0	0	0	0	1	1	0	0	0	0	0	0	1	Yes	0.0333333
Baseline	No	None	Luangwa_Lunsemfwa	Eastern	Mambwe		5	541423	2	769	31.9596	-13.7288	GPS/GTOPO30	1	2013-05-29	May	2013	2013-05-29	May	2013	Black-Screen Fly Round		30	yes	MEK, Octenol	0	1	1	0	0	0	0	0	0	0	0	0	0	0	0	1	Yes	0.0333333
Baseline	No	None	Luangwa_Lunsemfwa	Eastern	Mambwe		5	541423	3	762	31.9681	-13.733	GPS/GTOPO30	1	2013-05-29	May	2013	2013-05-29	May	2013	Black-Screen Fly Round		30	yes	MEK, Octenol	0	2	2	0	0	0	0	0	0	0	0	0	0	0	0	2	Yes	0.0666667
Baseline	No	None	Luangwa_Lunsemfwa	Eastern	Mambwe		5	541423	4	775	31.9774	-13.734	GPS/GTOPO30	1	2013-05-29	May	2013	2013-05-29	May	2013	Black-Screen Fly Round		30	yes	MEK, Octenol	0	0	0	0	0	0	0	0	0	0	0	0	0	0	0	0	No	0
Baseline	No	None	Luangwa_Lunsemfwa	Eastern	Mambwe		5	541423	5	757	31.9866	-13.7352	GPS/GTOPO30	1	2013-05-29	May	2013	2013-05-29	May	2013	Black-Screen Fly Round		30	yes	MEK, Octenol	0	0	0	0	0	0	0	0	0	0	0	0	0	0	0	0	No	0
Baseline	No	None	Luangwa_Lunsemfwa	Eastern	Mambwe		5	541423	6	776	31.9955	-13.7376	GPS/GTOPO30	1	2013-05-29	May	2013	2013-05-29	May	2013	Black-Screen Fly Round		30	yes	MEK, Octenol	0	0	0	0	0	0	0	0	0	0	0	0	0	0	0	0	No	0
Baseline	No	None	Luangwa_Lunsemfwa	Eastern	Mambwe		6	641423	1	738	31.9412	-13.7317	GPS/GTOPO30	1	2013-05-29	May	2013	2013-05-29	May	2013	Black-Screen Fly Round		30	yes	MEK, Octenol	0	0	0	0	0	0	0	0	0	0	0	0	0	0	0	0	No	0
Baseline	No	None	Luangwa_Lunsemfwa	Eastern	Mambwe		6	641423	2	738	31.9303	-13.7404	GPS/GTOPO30	1	2013-05-29	May	2013	2013-05-29	May	2013	Black-Screen Fly Round		30	yes	MEK, Octenol	0	0	0	0	0	0	0	1	1	0	0	0	0	0	0	1	Yes	0.0333333
Baseline	No	None	Luangwa_Lunsemfwa	Eastern	Mambwe		6	641423	3	730	31.9245	-13.7488	GPS/GTOPO30	1	2013-05-29	May	2013	2013-05-29	May	2013	Black-Screen Fly Round		30	yes	MEK, Octenol	0	0	0	0	0	0	0	0	0	0	0	0	0	0	0	0	No	0
Baseline	No	None	Luangwa_Lunsemfwa	Eastern	Mambwe		6	641423	4	729	31.9197	-13.7553	GPS/GTOPO30	1	2013-05-29	May	2013	2013-05-29	May	2013	Black-Screen Fly Round		30	yes	MEK, Octenol	0	0	0	0	0	0	0	0	0	0	0	0	0	0	0	0	No	0
Baseline	No	None	Luangwa_Lunsemfwa	Eastern	Mambwe		6	641423	5	713	31.9117	-13.7618	GPS/GTOPO30	1	2013-05-29	May	2013	2013-05-29	May	2013	Black-Screen Fly Round		30	yes	MEK, Octenol	0	0	0	0	0	0	0	0	0	0	0	0	0	0	0	0	No	0
Baseline	No	None	Luangwa_Lunsemfwa	Eastern	Mambwe		7	741423	1	745	31.9483	-13.7248	GPS/GTOPO30	1	2013-05-29	May	2013	2013-05-29	May	2013	Black-Screen Fly Round		30	yes	MEK, Octenol	0	4	4	0	0	0	0	3	3	0	0	0	0	0	0	7	Yes	0.233333
Baseline	No	None	Luangwa_Lunsemfwa	Eastern	Mambwe		7	741423	2	755	31.9572	-13.723	GPS/GTOPO30	1	2013-05-29	May	2013	2013-05-29	May	2013	Black-Screen Fly Round		30	yes	MEK, Octenol	0	1	1	0	0	0	0	0	0	0	0	0	0	0	0	1	Yes	0.0333333
Baseline	No	None	Luangwa_Lunsemfwa	Eastern	Mambwe		7	741423	3	755	31.966	-13.7201	GPS/GTOPO30	1	2013-05-29	May	2013	2013-05-29	May	2013	Black-Screen Fly Round		30	yes	MEK, Octenol	0	4	4	0	0	0	1	0	1	0	0	0	0	0	0	5	Yes	0.166667
Baseline	No	None	Luangwa_Lunsemfwa	Eastern	Mambwe		7	741423	4	752	31.9749	-13.7177	GPS/GTOPO30	1	2013-05-29	May	2013	2013-05-29	May	2013	Black-Screen Fly Round		30	yes	MEK, Octenol	0	0	0	0	0	0	0	0	0	0	0	0	0	0	0	0	No	0
Baseline	No	None	Luangwa_Lunsemfwa	Eastern	Mambwe		8	841423	1	738	31.9414	-13.7306	GPS/GTOPO30	1	2013-05-29	May	2013	2013-05-29	May	2013	Black-Screen Fly Round		30	yes	MEK, Octenol	0	6	6	0	0	0	1	0	1	0	0	0	0	0	0	7	Yes	0.233333
Baseline	No	None	Luangwa_Lunsemfwa	Eastern	Mambwe		8	841423	2	745	31.9405	-13.7386	GPS/GTOPO30	1	2013-05-29	May	2013	2013-05-29	May	2013	Black-Screen Fly Round		30	yes	MEK, Octenol	0	0	0	0	0	0	0	0	0	0	0	0	0	0	0	0	No	0
Baseline	No	None	Luangwa_Lunsemfwa	Eastern	Mambwe		8	841423	3	756	31.9409	-13.7477	GPS/GTOPO30	1	2013-05-29	May	2013	2013-05-29	May	2013	Black-Screen Fly Round		30	yes	MEK, Octenol	0	1	1	0	0	0	0	1	1	0	0	0	0	0	0	2	Yes	0.0666667
Baseline	No	None	Luangwa_Lunsemfwa	Eastern	Mambwe		8	841423	4	771	31.942	-13.7565	GPS/GTOPO30	1	2013-05-29	May	2013	2013-05-29	May	2013	Black-Screen Fly Round		30	yes	MEK, Octenol	0	0	0	0	0	0	0	0	0	0	0	0	0	0	0	0	No	0
Baseline	No	None	Luangwa_Lunsemfwa	Eastern	Mambwe		8	841423	5	766	31.9427	-13.7654	GPS/GTOPO30	1	2013-05-29	May	2013	2013-05-29	May	2013	Black-Screen Fly Round		30	yes	MEK, Octenol	0	0	0	0	0	0	0	0	0	0	0	0	0	0	0	0	No	0
Baseline	No	None	Luangwa_Lunsemfwa	Eastern	Mambwe		8	841423	6	761	31.9424	-13.77	GPS/GTOPO30	1	2013-05-29	May	2013	2013-05-29	May	2013	Black-Screen Fly Round		30	yes	MEK, Octenol	0	0	0	0	0	0	0	0	0	0	0	0	0	0	0	0	No	0
Baseline	No	None	Luangwa_Lunsemfwa	Eastern	Mambwe		9	941423	1	745	31.9424	-13.7224	GPS/GTOPO30	1	2013-05-29	May	2013	2013-05-29	May	2013	Black-Screen Fly Round		30	yes	MEK, Octenol	0	0	0	0	0	0	0	0	0	0	0	0	0	0	0	0	No	0
Baseline	No	None	Luangwa_Lunsemfwa	Eastern	Mambwe		9	941423	2	755	31.951	-13.7206	GPS/GTOPO30	1	2013-05-29	May	2013	2013-05-29	May	2013	Black-Screen Fly Round		30	yes	MEK, Octenol	0	1	1	0	0	0	0	0	0	0	0	0	0	0	0	1	Yes	0.0333333
Baseline	No	None	Luangwa_Lunsemfwa	Eastern	Mambwe		9	941423	3	755	31.9595	-13.7171	GPS/GTOPO30	1	2013-05-29	May	2013	2013-05-29	May	2013	Black-Screen Fly Round		30	yes	MEK, Octenol	0	0	0	0	0	0	0	0	0	0	0	0	0	0	0	0	No	0
Baseline	No	None	Luangwa_Lunsemfwa	Eastern	Mambwe		9	941423	4	743	31.9667	-13.7128	GPS/GTOPO30	1	2013-05-29	May	2013	2013-05-29	May	2013	Black-Screen Fly Round		30	yes	MEK, Octenol	0	0	0	0	0	0	0	0	0	0	0	0	0	0	0	0	No	0
Baseline	No	None	Luangwa_Lunsemfwa	Eastern	Mambwe		9	941423	5	720	31.9742	-13.7074	GPS/GTOPO30	1	2013-05-29	May	2013	2013-05-29	May	2013	Black-Screen Fly Round		30	yes	MEK, Octenol	0	0	0	0	0	0	0	0	0	0	0	0	0	0	0	0	No	0
Baseline	No	None	Luangwa_Lunsemfwa	Eastern	Mambwe		9	941423	6	739	31.9831	-13.7046	GPS/GTOPO30	1	2013-05-29	May	2013	2013-05-29	May	2013	Black-Screen Fly Round		30	yes	MEK, Octenol	0	0	0	0	0	0	0	0	0	0	0	0	0	0	0	0	No	0
Baseline	No	None	Luangwa_Lunsemfwa	Eastern	Mambwe		10	1041423	1	738	31.9347	-13.7256	GPS/GTOPO30	1	2013-05-29	May	2013	2013-05-29	May	2013	Black-Screen Fly Round		30	yes	MEK, Octenol	0	0	0	0	0	0	0	0	0	0	0	0	0	0	0	0	No	0
Baseline	No	None	Luangwa_Lunsemfwa	Eastern	Mambwe		10	1041423	2	723	31.9257	-13.7241	GPS/GTOPO30	1	2013-05-29	May	2013	2013-05-29	May	2013	Black-Screen Fly Round		30	yes	MEK, Octenol	0	0	0	0	0	0	0	0	0	0	0	0	0	0	0	0	No	0
Baseline	No	None	Luangwa_Lunsemfwa	Eastern	Mambwe		10	1041423	3	710	31.9165	-13.7226	GPS/GTOPO30	1	2013-05-29	May	2013	2013-05-29	May	2013	Black-Screen Fly Round		30	yes	MEK, Octenol	0	0	0	0	0	0	0	0	0	0	0	0	0	0	0	0	No	0
Baseline	No	None	Luangwa_Lunsemfwa	Eastern	Mambwe		10	1041423	4	708	31.9073	-13.7208	GPS/GTOPO30	1	2013-05-29	May	2013	2013-05-29	May	2013	Black-Screen Fly Round		30	yes	MEK, Octenol	0	0	0	0	0	0	0	0	0	0	0	0	0	0	0	0	No	0
Baseline	No	None	Luangwa_Lunsemfwa	Eastern	Mambwe		10	1041423	5	696	31.8981	-13.7199	GPS/GTOPO30	1	2013-05-29	May	2013	2013-05-29	May	2013	Black-Screen Fly Round		30	yes	MEK, Octenol	0	0	0	0	0	0	0	0	0	0	0	0	0	0	0	0	No	0
Baseline	No	None	Luangwa_Lunsemfwa	Eastern	Mambwe		10	1041423	6	688	31.889	-13.7189	GPS/GTOPO30	1	2013-05-29	May	2013	2013-05-29	May	2013	Black-Screen Fly Round		30	yes	MEK, Octenol	0	0	0	0	0	0	0	0	0	0	0	0	0	0	0	0	No	0
Baseline	No	None	Luangwa_Lunsemfwa	Eastern	Mambwe		11	1141424	1	734	31.9374	-13.7207	GPS/GTOPO30	1	2013-05-30	May	2013	2013-05-30	May	2013	Black-Screen Fly Round		30	yes	MEK, Octenol	0	0	0	0	0	0	0	0	0	0	0	0	0	0	0	0	No	0
Baseline	No	None	Luangwa_Lunsemfwa	Eastern	Mambwe		11	1141424	2	745	31.9467	-13.7185	GPS/GTOPO30	1	2013-05-30	May	2013	2013-05-30	May	2013	Black-Screen Fly Round		30	yes	MEK, Octenol	0	0	0	0	0	0	0	0	0	0	0	0	0	0	0	0	No	0
Baseline	No	None	Luangwa_Lunsemfwa	Eastern	Mambwe		11	1141424	3	755	31.9562	-13.7174	GPS/GTOPO30	1	2013-05-30	May	2013	2013-05-30	May	2013	Black-Screen Fly Round		30	yes	MEK, Octenol	0	0	0	0	0	0	0	0	0	0	0	0	0	0	0	0	No	0
Baseline	No	None	Luangwa_Lunsemfwa	Eastern	Mambwe		11	1141424	4	743	31.9667	-13.7135	GPS/GTOPO30	1	2013-05-30	May	2013	2013-05-30	May	2013	Black-Screen Fly Round		30	yes	MEK, Octenol	0	0	0	0	0	0	0	0	0	0	0	0	0	0	0	0	No	0
Baseline	No	None	Luangwa_Lunsemfwa	Eastern	Mambwe		12	1241424	1	723	31.9308	-13.7229	GPS/GTOPO30	1	2013-05-30	May	2013	2013-05-30	May	2013	Black-Screen Fly Round		30	yes	MEK, Octenol	0	0	0	0	0	0	0	0	0	0	0	0	0	0	0	0	No	0
Baseline	No	None	Luangwa_Lunsemfwa	Eastern	Mambwe		12	1241424	2	715	31.9215	-13.7212	GPS/GTOPO30	1	2013-05-30	May	2013	2013-05-30	May	2013	Black-Screen Fly Round		30	yes	MEK, Octenol	0	0	0	0	0	0	0	0	0	0	0	0	0	0	0	0	No	0
Baseline	No	None	Luangwa_Lunsemfwa	Eastern	Mambwe		12	1241424	3	710	31.9122	-13.7199	GPS/GTOPO30	1	2013-05-30	May	2013	2013-05-30	May	2013	Black-Screen Fly Round		30	yes	MEK, Octenol	0	0	0	0	0	0	0	0	0	0	0	0	0	0	0	0	No	0
Baseline	No	None	Luangwa_Lunsemfwa	Eastern	Mambwe		12	1241424	4	708	31.903	-13.7204	GPS/GTOPO30	1	2013-05-30	May	2013	2013-05-30	May	2013	Black-Screen Fly Round		30	yes	MEK, Octenol	0	0	0	0	0	0	0	0	0	0	0	0	0	0	0	0	No	0
Baseline	No	None	Luangwa_Lunsemfwa	Eastern	Mambwe		12	1241424	5	696	31.8938	-13.7208	GPS/GTOPO30	1	2013-05-30	May	2013	2013-05-30	May	2013	Black-Screen Fly Round		30	yes	MEK, Octenol	0	0	0	0	0	0	0	0	0	0	0	0	0	0	0	0	No	0
Baseline	No	None	Luangwa_Lunsemfwa	Eastern	Mambwe		12	1241424	6	688	31.8838	-13.7194	GPS/GTOPO30	1	2013-05-30	May	2013	2013-05-30	May	2013	Black-Screen Fly Round		30	yes	MEK, Octenol	0	0	0	0	0	0	0	0	0	0	0	0	0	0	0	0	No	0
Baseline	No	None	Luangwa_Lunsemfwa	Eastern	Mambwe		13	1341424	1	725	31.9341	-13.7136	GPS/GTOPO30	1	2013-05-30	May	2013	2013-05-30	May	2013	Black-Screen Fly Round		30	yes	MEK, Octenol	0	0	0	0	0	0	0	0	0	0	0	0	0	0	0	0	No	0
Baseline	No	None	Luangwa_Lunsemfwa	Eastern	Mambwe		13	1341424	2	736	31.9433	-13.7124	GPS/GTOPO30	1	2013-05-30	May	2013	2013-05-30	May	2013	Black-Screen Fly Round		30	yes	MEK, Octenol	0	0	0	0	0	0	0	0	0	0	0	0	0	0	0	0	No	0
Baseline	No	None	Luangwa_Lunsemfwa	Eastern	Mambwe		13	1341424	3	738	31.9526	-13.713	GPS/GTOPO30	1	2013-05-30	May	2013	2013-05-30	May	2013	Black-Screen Fly Round		30	yes	MEK, Octenol	0	0	0	0	0	0	0	0	0	0	0	0	0	0	0	0	No	0
Baseline	No	None	Luangwa_Lunsemfwa	Eastern	Mambwe		13	1341424	4	744	31.9618	-13.7148	GPS/GTOPO30	1	2013-05-30	May	2013	2013-05-30	May	2013	Black-Screen Fly Round		30	yes	MEK, Octenol	0	0	0	0	0	0	0	0	0	0	0	0	0	0	0	0	No	0
Baseline	No	None	Luangwa_Lunsemfwa	Eastern	Mambwe		13	1341424	5	743	31.9711	-13.7151	GPS/GTOPO30	1	2013-05-30	May	2013	2013-05-30	May	2013	Black-Screen Fly Round		30	yes	MEK, Octenol	0	0	0	0	0	0	0	0	0	0	0	0	0	0	0	0	No	0
Baseline	No	None	Luangwa_Lunsemfwa	Eastern	Mambwe		13	1341424	6	728	31.9767	-13.7158	GPS/GTOPO30	1	2013-05-30	May	2013	2013-05-30	May	2013	Black-Screen Fly Round		30	yes	MEK, Octenol	0	0	0	0	0	0	0	0	0	0	0	0	0	0	0	0	No	0
Baseline	No	None	Luangwa_Lunsemfwa	Eastern	Mambwe		14	1441424	1	707	31.9238	-13.7165	GPS/GTOPO30	1	2013-05-30	May	2013	2013-05-30	May	2013	Black-Screen Fly Round		30	yes	MEK, Octenol	0	0	0	0	0	0	0	0	0	0	0	0	0	0	0	0	No	0
Baseline	No	None	Luangwa_Lunsemfwa	Eastern	Mambwe		14	1441424	2	702	31.9145	-13.7157	GPS/GTOPO30	1	2013-05-30	May	2013	2013-05-30	May	2013	Black-Screen Fly Round		30	yes	MEK, Octenol	0	0	0	0	0	0	0	0	0	0	0	0	0	0	0	0	No	0
Baseline	No	None	Luangwa_Lunsemfwa	Eastern	Mambwe		14	1441424	3	707	31.9035	-13.7148	GPS/GTOPO30	1	2013-05-30	May	2013	2013-05-30	May	2013	Black-Screen Fly Round		30	yes	MEK, Octenol	0	0	0	0	0	0	0	0	0	0	0	0	0	0	0	0	No	0
Baseline	No	None	Luangwa_Lunsemfwa	Eastern	Mambwe		14	1441424	4	690	31.8942	-13.7135	GPS/GTOPO30	1	2013-05-30	May	2013	2013-05-30	May	2013	Black-Screen Fly Round		30	yes	MEK, Octenol	0	0	0	0	0	0	0	0	0	0	0	0	0	0	0	0	No	0
Baseline	No	None	Luangwa_Lunsemfwa	Eastern	Mambwe		15	1541424	1	706	31.9261	-13.7081	GPS/GTOPO30	1	2013-05-30	May	2013	2013-05-30	May	2013	Black-Screen Fly Round		30	yes	MEK, Octenol	0	0	0	0	0	0	0	0	0	0	0	0	0	0	0	0	No	0
Baseline	No	None	Luangwa_Lunsemfwa	Eastern	Mambwe		15	1541424	2	716	31.9353	-13.7081	GPS/GTOPO30	1	2013-05-30	May	2013	2013-05-30	May	2013	Black-Screen Fly Round		30	yes	MEK, Octenol	0	0	0	0	0	0	0	0	0	0	0	0	0	0	0	0	No	0
Baseline	No	None	Luangwa_Lunsemfwa	Eastern	Mambwe		15	1541424	3	727	31.9448	-13.7078	GPS/GTOPO30	1	2013-05-30	May	2013	2013-05-30	May	2013	Black-Screen Fly Round		30	yes	MEK, Octenol	0	0	0	0	0	0	0	0	0	0	0	0	0	0	0	0	No	0
Baseline	No	None	Luangwa_Lunsemfwa	Eastern	Mambwe		15	1541424	4	722	31.954	-13.7062	GPS/GTOPO30	1	2013-05-30	May	2013	2013-05-30	May	2013	Black-Screen Fly Round		30	yes	MEK, Octenol	0	0	0	0	0	0	0	0	0	0	0	0	0	0	0	0	No	0
Baseline	No	None	Luangwa_Lunsemfwa	Eastern	Mambwe		15	1541424	5	726	31.9632	-13.7069	GPS/GTOPO30	1	2013-05-30	May	2013	2013-05-30	May	2013	Black-Screen Fly Round		30	yes	MEK, Octenol	0	0	0	0	0	0	0	0	0	0	0	0	0	0	0	0	No	0
Baseline	No	None	Luangwa_Lunsemfwa	Eastern	Mambwe		16	1641424	1	707	31.9179	-13.7096	GPS/GTOPO30	1	2013-05-30	May	2013	2013-05-30	May	2013	Black-Screen Fly Round		30	yes	MEK, Octenol	0	0	0	0	0	0	0	0	0	0	0	0	0	0	0	0	No	0
Baseline	No	None	Luangwa_Lunsemfwa	Eastern	Mambwe		16	1641424	2	702	31.9088	-13.7129	GPS/GTOPO30	1	2013-05-30	May	2013	2013-05-30	May	2013	Black-Screen Fly Round		30	yes	MEK, Octenol	0	0	0	0	0	0	0	0	0	0	0	0	0	0	0	0	No	0
Baseline	No	None	Luangwa_Lunsemfwa	Eastern	Mambwe		16	1641424	3	690	31.8996	-13.7126	GPS/GTOPO30	1	2013-05-30	May	2013	2013-05-30	May	2013	Black-Screen Fly Round		30	yes	MEK, Octenol	0	0	0	0	0	0	0	0	0	0	0	0	0	0	0	0	No	0
Baseline	No	None	Luangwa_Lunsemfwa	Eastern	Mambwe		16	1641424	4	682	31.8902	-13.7093	GPS/GTOPO30	1	2013-05-30	May	2013	2013-05-30	May	2013	Black-Screen Fly Round		30	yes	MEK, Octenol	0	0	0	0	0	0	0	0	0	0	0	0	0	0	0	0	No	0
Baseline	No	None	Luangwa_Lunsemfwa	Eastern	Mambwe		16	1641424	5	682	31.884	-13.7092	GPS/GTOPO30	1	2013-05-30	May	2013	2013-05-30	May	2013	Black-Screen Fly Round		30	yes	MEK, Octenol	0	0	0	0	0	0	0	0	0	0	0	0	0	0	0	0	No	0
Baseline	No	None	Luangwa_Lunsemfwa	Eastern	Mambwe		16	1641424	6	727	31.8711	-13.7087	GPS/GTOPO30	1	2013-05-30	May	2013	2013-05-30	May	2013	Black-Screen Fly Round		30	yes	MEK, Octenol	0	0	0	0	0	0	0	0	0	0	0	0	0	0	0	0	No	0
Baseline	No	None	Luangwa_Lunsemfwa	Eastern	Mambwe		17	1741424	1	698	31.9253	-13.699	GPS/GTOPO30	1	2013-05-30	May	2013	2013-05-30	May	2013	Black-Screen Fly Round		30	yes	MEK, Octenol	0	0	0	0	0	0	0	0	0	0	0	0	0	0	0	0	No	0
Baseline	No	None	Luangwa_Lunsemfwa	Eastern	Mambwe		17	1741424	2	709	31.9336	-13.6992	GPS/GTOPO30	1	2013-05-30	May	2013	2013-05-30	May	2013	Black-Screen Fly Round		30	yes	MEK, Octenol	0	0	0	0	0	0	0	0	0	0	0	0	0	0	0	0	No	0
Baseline	No	None	Luangwa_Lunsemfwa	Eastern	Mambwe		17	1741424	3	719	31.9428	-13.6989	GPS/GTOPO30	1	2013-05-30	May	2013	2013-05-30	May	2013	Black-Screen Fly Round		30	yes	MEK, Octenol	0	0	0	0	0	0	0	0	0	0	0	0	0	0	0	0	No	0
Baseline	No	None	Luangwa_Lunsemfwa	Eastern	Mambwe		17	1741424	4	713	31.9521	-13.6988	GPS/GTOPO30	1	2013-05-30	May	2013	2013-05-30	May	2013	Black-Screen Fly Round		30	yes	MEK, Octenol	0	0	0	0	0	0	0	0	0	0	0	0	0	0	0	0	No	0
Baseline	No	None	Luangwa_Lunsemfwa	Eastern	Mambwe		17	1741424	5	720	31.9617	-13.6994	GPS/GTOPO30	1	2013-05-30	May	2013	2013-05-30	May	2013	Black-Screen Fly Round		30	yes	MEK, Octenol	0	0	0	0	0	0	0	0	0	0	0	0	0	0	0	0	No	0
Baseline	No	None	Luangwa_Lunsemfwa	Eastern	Mambwe		17	1741424	6	710	31.9706	-13.6988	GPS/GTOPO30	1	2013-05-30	May	2013	2013-05-30	May	2013	Black-Screen Fly Round		30	yes	MEK, Octenol	0	0	0	0	0	0	0	0	0	0	0	0	0	0	0	0	No	0
Baseline	No	None	Luangwa_Lunsemfwa	Eastern	Mambwe		18	1841424	1	695	31.9159	-13.7009	GPS/GTOPO30	1	2013-05-30	May	2013	2013-05-30	May	2013	Black-Screen Fly Round		30	yes	MEK, Octenol	0	0	0	0	0	0	0	0	0	0	0	0	0	0	0	0	No	0
Baseline	No	None	Luangwa_Lunsemfwa	Eastern	Mambwe		18	1841424	2	695	31.9064	-13.7019	GPS/GTOPO30	1	2013-05-30	May	2013	2013-05-30	May	2013	Black-Screen Fly Round		30	yes	MEK, Octenol	0	0	0	0	0	0	0	0	0	0	0	0	0	0	0	0	No	0
Baseline	No	None	Luangwa_Lunsemfwa	Eastern	Mambwe		18	1841424	3	676	31.897	-13.703	GPS/GTOPO30	1	2013-05-30	May	2013	2013-05-30	May	2013	Black-Screen Fly Round		30	yes	MEK, Octenol	0	0	0	0	0	0	0	0	0	0	0	0	0	0	0	0	No	0
Baseline	No	None	Luangwa_Lunsemfwa	Eastern	Mambwe		18	1841424	4	685	31.888	-13.7004	GPS/GTOPO30	1	2013-05-30	May	2013	2013-05-30	May	2013	Black-Screen Fly Round		30	yes	MEK, Octenol	0	0	0	0	0	0	0	0	0	0	0	0	0	0	0	0	No	0
Baseline	No	None	Luangwa_Lunsemfwa	Eastern	Mambwe		18	1841424	5	710	31.8789	-13.7004	GPS/GTOPO30	1	2013-05-30	May	2013	2013-05-30	May	2013	Black-Screen Fly Round		30	yes	MEK, Octenol	0	0	0	0	0	0	0	0	0	0	0	0	0	0	0	0	No	0
Baseline	No	None	Luangwa_Lunsemfwa	Eastern	Mambwe		18	1841424	6	731	31.8707	-13.6983	GPS/GTOPO30	1	2013-05-30	May	2013	2013-05-30	May	2013	Black-Screen Fly Round		30	yes	MEK, Octenol	0	0	0	0	0	0	0	0	0	0	0	0	0	0	0	0	No	0
Baseline	No	None	Luangwa_Lunsemfwa	Eastern	Mambwe		19	1941424	1	691	31.9242	-13.6902	GPS/GTOPO30	1	2013-05-30	May	2013	2013-05-30	May	2013	Black-Screen Fly Round		30	yes	MEK, Octenol	0	0	0	0	0	0	0	0	0	0	0	0	0	0	0	0	No	0
Baseline	No	None	Luangwa_Lunsemfwa	Eastern	Mambwe		19	1941424	2	703	31.9335	-13.6903	GPS/GTOPO30	1	2013-05-30	May	2013	2013-05-30	May	2013	Black-Screen Fly Round		30	yes	MEK, Octenol	0	0	0	0	0	0	0	0	0	0	0	0	0	0	0	0	No	0
Baseline	No	None	Luangwa_Lunsemfwa	Eastern	Mambwe		19	1941424	3	719	31.9428	-13.6917	GPS/GTOPO30	1	2013-05-30	May	2013	2013-05-30	May	2013	Black-Screen Fly Round		30	yes	MEK, Octenol	0	0	0	0	0	0	0	0	0	0	0	0	0	0	0	0	No	0
Baseline	No	None	Luangwa_Lunsemfwa	Eastern	Mambwe		19	1941424	4	713	31.9521	-13.6923	GPS/GTOPO30	1	2013-05-30	May	2013	2013-05-30	May	2013	Black-Screen Fly Round		30	yes	MEK, Octenol	0	0	0	0	0	0	0	0	0	0	0	0	0	0	0	0	No	0
Baseline	No	None	Luangwa_Lunsemfwa	Eastern	Mambwe		19	1941424	5	720	31.9614	-13.6921	GPS/GTOPO30	1	2013-05-30	May	2013	2013-05-30	May	2013	Black-Screen Fly Round		30	yes	MEK, Octenol	0	0	0	0	0	0	0	0	0	0	0	0	0	0	0	0	No	0
Baseline	No	None	Luangwa_Lunsemfwa	Eastern	Mambwe		19	1941424	6	709	31.9707	-13.6915	GPS/GTOPO30	1	2013-05-30	May	2013	2013-05-30	May	2013	Black-Screen Fly Round		30	yes	MEK, Octenol	0	0	0	0	0	0	0	0	0	0	0	0	0	0	0	0	No	0
Baseline	No	None	Luangwa_Lunsemfwa	Eastern	Mambwe		21	2141425	1	685	31.9243	-13.6812	GPS/GTOPO30	1	2013-05-31	May	2013	2013-05-31	May	2013	Black-Screen Fly Round		30	yes	MEK, Octenol	0	0	0	0	0	0	0	0	0	0	0	0	0	0	0	0	No	0
Baseline	No	None	Luangwa_Lunsemfwa	Eastern	Mambwe		21	2141425	2	702	31.9335	-13.6804	GPS/GTOPO30	1	2013-05-31	May	2013	2013-05-31	May	2013	Black-Screen Fly Round		30	yes	MEK, Octenol	0	0	0	0	0	0	0	0	0	0	0	0	0	0	0	0	No	0
Baseline	No	None	Luangwa_Lunsemfwa	Eastern	Mambwe		21	2141425	3	702	31.9431	-13.6804	GPS/GTOPO30	1	2013-05-31	May	2013	2013-05-31	May	2013	Black-Screen Fly Round		30	yes	MEK, Octenol	0	0	0	0	0	0	0	0	0	0	0	0	0	0	0	0	No	0
Baseline	No	None	Luangwa_Lunsemfwa	Eastern	Mambwe		21	2141425	4	693	31.9519	-13.6805	GPS/GTOPO30	1	2013-05-31	May	2013	2013-05-31	May	2013	Black-Screen Fly Round		30	yes	MEK, Octenol	0	0	0	0	0	0	0	0	0	0	0	0	0	0	0	0	No	0
Baseline	No	None	Luangwa_Lunsemfwa	Eastern	Mambwe		21	2141425	5	708	31.9613	-13.6791	GPS/GTOPO30	1	2013-05-31	May	2013	2013-05-31	May	2013	Black-Screen Fly Round		30	yes	MEK, Octenol	0	0	0	0	0	0	0	0	0	0	0	0	0	0	0	0	No	0
Baseline	No	None	Luangwa_Lunsemfwa	Eastern	Mambwe		22	2241425	1	681	31.9158	-13.6819	GPS/GTOPO30	1	2013-05-31	May	2013	2013-05-31	May	2013	Black-Screen Fly Round		30	yes	MEK, Octenol	0	0	0	0	0	0	0	0	0	0	0	0	0	0	0	0	No	0
Baseline	No	None	Luangwa_Lunsemfwa	Eastern	Mambwe		22	2241425	2	671	31.9065	-13.6811	GPS/GTOPO30	1	2013-05-31	May	2013	2013-05-31	May	2013	Black-Screen Fly Round		30	yes	MEK, Octenol	0	0	0	0	0	0	0	0	0	0	0	0	0	0	0	0	No	0
Baseline	No	None	Luangwa_Lunsemfwa	Eastern	Mambwe		22	2241425	3	666	31.8973	-13.6807	GPS/GTOPO30	1	2013-05-31	May	2013	2013-05-31	May	2013	Black-Screen Fly Round		30	yes	MEK, Octenol	0	0	0	0	0	0	0	0	0	0	0	0	0	0	0	0	No	0
Baseline	No	None	Luangwa_Lunsemfwa	Eastern	Mambwe		22	2241425	4	680	31.8881	-13.6812	GPS/GTOPO30	1	2013-05-31	May	2013	2013-05-31	May	2013	Black-Screen Fly Round		30	yes	MEK, Octenol	0	0	0	0	0	0	0	0	0	0	0	0	0	0	0	0	No	0
Baseline	No	None	Luangwa_Lunsemfwa	Eastern	Mambwe		22	2241425	5	712	31.8787	-13.6824	GPS/GTOPO30	1	2013-05-31	May	2013	2013-05-31	May	2013	Black-Screen Fly Round		30	yes	MEK, Octenol	0	0	0	0	0	0	0	0	0	0	0	0	0	0	0	0	No	0
Baseline	No	None	Luangwa_Lunsemfwa	Eastern	Mambwe		22	2241425	6	728	31.8676	-13.6819	GPS/GTOPO30	1	2013-05-31	May	2013	2013-05-31	May	2013	Black-Screen Fly Round		30	yes	MEK, Octenol	0	0	0	0	0	0	0	0	0	0	0	0	0	0	0	0	No	0
Baseline	No	None	Luangwa_Lunsemfwa	Eastern	Mambwe		23	2341425	1	680	31.9251	-13.673	GPS/GTOPO30	1	2013-05-31	May	2013	2013-05-31	May	2013	Black-Screen Fly Round		30	yes	MEK, Octenol	0	0	0	0	0	0	0	0	0	0	0	0	0	0	0	0	No	0
Baseline	No	None	Luangwa_Lunsemfwa	Eastern	Mambwe		23	2341425	2	693	31.9343	-13.6712	GPS/GTOPO30	1	2013-05-31	May	2013	2013-05-31	May	2013	Black-Screen Fly Round		30	yes	MEK, Octenol	0	0	0	0	0	0	0	0	0	0	0	0	0	0	0	0	No	0
Baseline	No	None	Luangwa_Lunsemfwa	Eastern	Mambwe		23	2341425	3	691	31.9436	-13.671	GPS/GTOPO30	1	2013-05-31	May	2013	2013-05-31	May	2013	Black-Screen Fly Round		30	yes	MEK, Octenol	0	0	0	0	0	0	0	0	0	0	0	0	0	0	0	0	No	0
Baseline	No	None	Luangwa_Lunsemfwa	Eastern	Mambwe		23	2341425	4	685	31.9529	-13.6703	GPS/GTOPO30	1	2013-05-31	May	2013	2013-05-31	May	2013	Black-Screen Fly Round		30	yes	MEK, Octenol	0	0	0	0	0	0	0	0	0	0	0	0	0	0	0	0	No	0
Baseline	No	None	Luangwa_Lunsemfwa	Eastern	Mambwe		23	2341425	5	702	31.9626	-13.6684	GPS/GTOPO30	1	2013-05-31	May	2013	2013-05-31	May	2013	Black-Screen Fly Round		30	yes	MEK, Octenol	0	0	0	0	0	0	0	0	0	0	0	0	0	0	0	0	No	0
Baseline	No	None	Luangwa_Lunsemfwa	Eastern	Mambwe		23	2341425	6	723	31.9735	-13.6709	GPS/GTOPO30	1	2013-05-31	May	2013	2013-05-31	May	2013	Black-Screen Fly Round		30	yes	MEK, Octenol	0	0	0	0	0	0	0	0	0	0	0	0	0	0	0	0	No	0
Baseline	No	None	Luangwa_Lunsemfwa	Eastern	Mambwe		24	2441425	1	677	31.9152	-13.6725	GPS/GTOPO30	1	2013-05-31	May	2013	2013-05-31	May	2013	Black-Screen Fly Round		30	yes	MEK, Octenol	0	0	0	0	0	0	0	0	0	0	0	0	0	0	0	0	No	0
Baseline	No	None	Luangwa_Lunsemfwa	Eastern	Mambwe		24	2441425	2	667	31.9065	-13.6724	GPS/GTOPO30	1	2013-05-31	May	2013	2013-05-31	May	2013	Black-Screen Fly Round		30	yes	MEK, Octenol	0	0	0	0	0	0	0	0	0	0	0	0	0	0	0	0	No	0
Baseline	No	None	Luangwa_Lunsemfwa	Eastern	Mambwe		24	2441425	3	661	31.8973	-13.6733	GPS/GTOPO30	1	2013-05-31	May	2013	2013-05-31	May	2013	Black-Screen Fly Round		30	yes	MEK, Octenol	0	0	0	0	0	0	0	0	0	0	0	0	0	0	0	0	No	0
Baseline	No	None	Luangwa_Lunsemfwa	Eastern	Mambwe		24	2441425	4	684	31.888	-13.6734	GPS/GTOPO30	1	2013-05-31	May	2013	2013-05-31	May	2013	Black-Screen Fly Round		30	yes	MEK, Octenol	0	0	0	0	0	0	0	0	0	0	0	0	0	0	0	0	No	0
Baseline	No	None	Luangwa_Lunsemfwa	Eastern	Mambwe		24	2441425	5	716	31.8786	-13.6743	GPS/GTOPO30	1	2013-05-31	May	2013	2013-05-31	May	2013	Black-Screen Fly Round		30	yes	MEK, Octenol	0	0	0	0	0	0	0	0	0	0	0	0	0	0	0	0	No	0
Baseline	No	None	Luangwa_Lunsemfwa	Eastern	Mambwe		25	2541425	1	676	31.9181	-13.6641	GPS/GTOPO30	1	2013-05-31	May	2013	2013-05-31	May	2013	Black-Screen Fly Round		30	yes	MEK, Octenol	0	0	0	0	0	0	0	0	0	0	0	0	0	0	0	0	No	0
Baseline	No	None	Luangwa_Lunsemfwa	Eastern	Mambwe		25	2541425	2	676	31.9274	-13.6639	GPS/GTOPO30	1	2013-05-31	May	2013	2013-05-31	May	2013	Black-Screen Fly Round		30	yes	MEK, Octenol	0	0	0	0	0	0	0	0	0	0	0	0	0	0	0	0	No	0
Baseline	No	None	Luangwa_Lunsemfwa	Eastern	Mambwe		25	2541425	3	687	31.9368	-13.6629	GPS/GTOPO30	1	2013-05-31	May	2013	2013-05-31	May	2013	Black-Screen Fly Round		30	yes	MEK, Octenol	0	0	0	0	0	0	0	0	0	0	0	0	0	0	0	0	No	0
Baseline	No	None	Luangwa_Lunsemfwa	Eastern	Mambwe		25	2541425	4	682	31.9461	-13.6629	GPS/GTOPO30	1	2013-05-31	May	2013	2013-05-31	May	2013	Black-Screen Fly Round		30	yes	MEK, Octenol	0	0	0	0	0	0	0	0	0	0	0	0	0	0	0	0	No	0
Baseline	No	None	Luangwa_Lunsemfwa	Eastern	Mambwe		25	2541425	5	684	31.9552	-13.6643	GPS/GTOPO30	1	2013-05-31	May	2013	2013-05-31	May	2013	Black-Screen Fly Round		30	yes	MEK, Octenol	0	0	0	0	0	0	0	0	0	0	0	0	0	0	0	0	No	0
Baseline	No	None	Luangwa_Lunsemfwa	Eastern	Mambwe		25	2541425	6	704	31.9646	-13.6649	GPS/GTOPO30	1	2013-05-31	May	2013	2013-05-31	May	2013	Black-Screen Fly Round		30	yes	MEK, Octenol	0	0	0	0	0	0	0	0	0	0	0	0	0	0	0	0	No	0
Baseline	No	None	Luangwa_Lunsemfwa	Eastern	Mambwe		26	2641425	1	670	31.9103	-13.6647	GPS/GTOPO30	1	2013-05-31	May	2013	2013-05-31	May	2013	Black-Screen Fly Round		30	yes	MEK, Octenol	0	0	0	0	0	0	0	0	0	0	0	0	0	0	0	0	No	0
Baseline	No	None	Luangwa_Lunsemfwa	Eastern	Mambwe		26	2641425	2	665	31.9011	-13.6655	GPS/GTOPO30	1	2013-05-31	May	2013	2013-05-31	May	2013	Black-Screen Fly Round		30	yes	MEK, Octenol	0	0	0	0	0	0	0	0	0	0	0	0	0	0	0	0	No	0
Baseline	No	None	Luangwa_Lunsemfwa	Eastern	Mambwe		26	2641425	3	661	31.8918	-13.6646	GPS/GTOPO30	1	2013-05-31	May	2013	2013-05-31	May	2013	Black-Screen Fly Round		30	yes	MEK, Octenol	0	0	0	0	0	0	0	0	0	0	0	0	0	0	0	0	No	0
Baseline	No	None	Luangwa_Lunsemfwa	Eastern	Mambwe		26	2641425	4	714	31.8825	-13.6643	GPS/GTOPO30	1	2013-05-31	May	2013	2013-05-31	May	2013	Black-Screen Fly Round		30	yes	MEK, Octenol	0	0	0	0	0	0	0	0	0	0	0	0	0	0	0	0	No	0
Baseline	No	None	Luangwa_Lunsemfwa	Eastern	Mambwe		26	2641425	5	698	31.8733	-13.664	GPS/GTOPO30	1	2013-05-31	May	2013	2013-05-31	May	2013	Black-Screen Fly Round		30	yes	MEK, Octenol	0	0	0	0	0	0	0	0	0	0	0	0	0	0	0	0	No	0
Baseline	No	None	Luangwa_Lunsemfwa	Eastern	Mambwe		26	2641425	6	689	31.8644	-13.6639	GPS/GTOPO30	1	2013-05-31	May	2013	2013-05-31	May	2013	Black-Screen Fly Round		30	yes	MEK, Octenol	0	0	0	0	0	0	1	0	1	0	0	0	0	0	0	1	Yes	0.0333333
Baseline	No	None	Luangwa_Lunsemfwa	Eastern	Mambwe		27	2741425	1	670	31.9122	-13.6598	GPS/GTOPO30	1	2013-05-31	May	2013	2013-05-31	May	2013	Black-Screen Fly Round		30	yes	MEK, Octenol	0	0	0	0	0	0	0	0	0	0	0	0	0	0	0	0	No	0
Baseline	No	None	Luangwa_Lunsemfwa	Eastern	Mambwe		27	2741425	2	676	31.9215	-13.6592	GPS/GTOPO30	1	2013-05-31	May	2013	2013-05-31	May	2013	Black-Screen Fly Round		30	yes	MEK, Octenol	0	0	0	0	0	0	0	0	0	0	0	0	0	0	0	0	No	0
Baseline	No	None	Luangwa_Lunsemfwa	Eastern	Mambwe		27	2741425	3	676	31.9307	-13.6589	GPS/GTOPO30	1	2013-05-31	May	2013	2013-05-31	May	2013	Black-Screen Fly Round		30	yes	MEK, Octenol	0	0	0	0	0	0	0	0	0	0	0	0	0	0	0	0	No	0
Baseline	No	None	Luangwa_Lunsemfwa	Eastern	Mambwe		27	2741425	4	687	31.94	-13.6586	GPS/GTOPO30	1	2013-05-31	May	2013	2013-05-31	May	2013	Black-Screen Fly Round		30	yes	MEK, Octenol	0	0	0	0	0	0	0	0	0	0	0	0	0	0	0	0	No	0
Baseline	No	None	Luangwa_Lunsemfwa	Eastern	Mambwe		27	2741425	5	672	31.9494	-13.6581	GPS/GTOPO30	1	2013-05-31	May	2013	2013-05-31	May	2013	Black-Screen Fly Round		30	yes	MEK, Octenol	0	0	0	0	0	0	0	0	0	0	0	0	0	0	0	0	No	0
Baseline	No	None	Luangwa_Lunsemfwa	Eastern	Mambwe		27	2741425	6	704	31.9587	-13.6585	GPS/GTOPO30	1	2013-05-31	May	2013	2013-05-31	May	2013	Black-Screen Fly Round		30	yes	MEK, Octenol	0	0	0	0	0	0	0	0	0	0	0	0	0	0	0	0	No	0
Baseline	No	None	Luangwa_Lunsemfwa	Eastern	Mambwe		28	2841425	1	661	31.8939	-13.6646	GPS/GTOPO30	1	2013-05-31	May	2013	2013-05-31	May	2013	Black-Screen Fly Round		30	yes	MEK, Octenol	0	0	0	0	0	0	0	0	0	0	0	0	0	0	0	0	No	0
Baseline	No	None	Luangwa_Lunsemfwa	Eastern	Mambwe		28	2841425	2	682	31.8846	-13.6644	GPS/GTOPO30	1	2013-05-31	May	2013	2013-05-31	May	2013	Black-Screen Fly Round		30	yes	MEK, Octenol	0	0	0	0	0	0	0	0	0	0	0	0	0	0	0	0	No	0
Baseline	No	None	Luangwa_Lunsemfwa	Eastern	Mambwe		28	2841425	3	698	31.8749	-13.6612	GPS/GTOPO30	1	2013-05-31	May	2013	2013-05-31	May	2013	Black-Screen Fly Round		30	yes	MEK, Octenol	0	0	0	0	0	0	0	0	0	0	0	0	0	0	0	0	No	0
Baseline	No	None	Luangwa_Lunsemfwa	Eastern	Mambwe		28	2841425	4	689	31.8657	-13.6587	GPS/GTOPO30	1	2013-05-31	May	2013	2013-05-31	May	2013	Black-Screen Fly Round		30	yes	MEK, Octenol	0	0	0	0	0	0	0	0	0	0	0	0	0	0	0	0	No	0
Baseline	No	None	Luangwa_Lunsemfwa	Eastern	Mambwe		28	2841425	5	683	31.856	-13.6584	GPS/GTOPO30	1	2013-05-31	May	2013	2013-05-31	May	2013	Black-Screen Fly Round		30	yes	MEK, Octenol	0	0	0	0	0	0	0	0	0	0	0	0	0	0	0	0	No	0
Baseline	No	None	Luangwa_Lunsemfwa	Eastern	Mambwe		28	2841425	6	688	31.8467	-13.6594	GPS/GTOPO30	1	2013-05-31	May	2013	2013-05-31	May	2013	Black-Screen Fly Round		30	yes	MEK, Octenol	0	0	0	0	0	0	0	0	0	0	0	0	0	0	0	0	No	0
Baseline	No	None	Luangwa_Lunsemfwa	Eastern	Mambwe		29	2941425	1	682	31.8898	-13.6607	GPS/GTOPO30	1	2013-05-31	May	2013	2013-05-31	May	2013	Black-Screen Fly Round		30	yes	MEK, Octenol	0	1	1	0	0	0	1	0	1	0	0	0	0	0	0	2	Yes	0.0666667
Baseline	No	None	Luangwa_Lunsemfwa	Eastern	Mambwe		29	2941425	2	714	31.8805	-13.6589	GPS/GTOPO30	1	2013-05-31	May	2013	2013-05-31	May	2013	Black-Screen Fly Round		30	yes	MEK, Octenol	0	3	3	0	0	0	0	0	0	0	0	0	0	0	0	3	Yes	0.1
Baseline	No	None	Luangwa_Lunsemfwa	Eastern	Mambwe		29	2941425	3	697	31.8711	-13.658	GPS/GTOPO30	1	2013-05-31	May	2013	2013-05-31	May	2013	Black-Screen Fly Round		30	yes	MEK, Octenol	0	0	0	0	0	0	0	0	0	0	0	0	0	0	0	0	No	0
Baseline	No	None	Luangwa_Lunsemfwa	Eastern	Mambwe		29	2941425	4	680	31.8618	-13.6578	GPS/GTOPO30	1	2013-05-31	May	2013	2013-05-31	May	2013	Black-Screen Fly Round		30	yes	MEK, Octenol	0	0	0	0	0	0	0	0	0	0	0	0	0	0	0	0	No	0
Baseline	No	None	Luangwa_Lunsemfwa	Eastern	Mambwe		29	2941425	5	677	31.8524	-13.658	GPS/GTOPO30	1	2013-05-31	May	2013	2013-05-31	May	2013	Black-Screen Fly Round		30	yes	MEK, Octenol	0	0	0	0	0	0	0	0	0	0	0	0	0	0	0	0	No	0
Baseline	No	None	Luangwa_Lunsemfwa	Eastern	Mambwe		29	2941425	6	688	31.843	-13.6588	GPS/GTOPO30	1	2013-05-31	May	2013	2013-05-31	May	2013	Black-Screen Fly Round		30	yes	MEK, Octenol	0	0	0	0	0	0	0	0	0	0	0	0	0	0	0	0	No	0
Baseline	No	None	Luangwa_Lunsemfwa	Eastern	Mambwe		30	3041425	1	657	31.8935	-13.6524	GPS/GTOPO30	1	2013-05-31	May	2013	2013-05-31	May	2013	Black-Screen Fly Round		30	yes	MEK, Octenol	0	0	0	0	0	0	0	0	0	0	0	0	0	0	0	0	No	0
Baseline	No	None	Luangwa_Lunsemfwa	Eastern	Mambwe		30	3041425	2	705	31.8805	-13.6524	GPS/GTOPO30	1	2013-05-31	May	2013	2013-05-31	May	2013	Black-Screen Fly Round		30	yes	MEK, Octenol	0	0	0	0	0	0	0	0	0	0	0	0	0	0	0	0	No	0
Baseline	No	None	Luangwa_Lunsemfwa	Eastern	Mambwe		30	3041425	3	697	31.8713	-13.6521	GPS/GTOPO30	1	2013-05-31	May	2013	2013-05-31	May	2013	Black-Screen Fly Round		30	yes	MEK, Octenol	0	0	0	0	0	0	0	0	0	0	0	0	0	0	0	0	No	0
Baseline	No	None	Luangwa_Lunsemfwa	Eastern	Mambwe		30	3041425	4	680	31.862	-13.6527	GPS/GTOPO30	1	2013-05-31	May	2013	2013-05-31	May	2013	Black-Screen Fly Round		30	yes	MEK, Octenol	0	0	0	0	0	0	0	0	0	0	0	0	0	0	0	0	No	0
Baseline	No	None	Luangwa_Lunsemfwa	Eastern	Mambwe		30	3041425	5	677	31.8528	-13.6526	GPS/GTOPO30	1	2013-05-31	May	2013	2013-05-31	May	2013	Black-Screen Fly Round		30	yes	MEK, Octenol	0	0	0	0	0	0	0	0	0	0	0	0	0	0	0	0	No	0
Baseline	No	None	Luangwa_Lunsemfwa	Eastern	Mambwe		30	3041425	6	684	31.8434	-13.6532	GPS/GTOPO30	1	2013-05-31	May	2013	2013-05-31	May	2013	Black-Screen Fly Round		30	yes	MEK, Octenol	0	0	0	0	0	0	0	0	0	0	0	0	0	0	0	0	No	0
Baseline	No	None	Luangwa_Lunsemfwa	Eastern	Mambwe		31	3141425	1	660	31.8982	-13.6428	GPS/GTOPO30	1	2013-05-31	May	2013	2013-05-31	May	2013	Black-Screen Fly Round		30	yes	MEK, Octenol	0	0	0	0	0	0	0	0	0	0	0	0	0	0	0	0	No	0
Baseline	No	None	Luangwa_Lunsemfwa	Eastern	Mambwe		31	3141425	2	647	31.9075	-13.641	GPS/GTOPO30	1	2013-05-31	May	2013	2013-05-31	May	2013	Black-Screen Fly Round		30	yes	MEK, Octenol	0	0	0	0	0	0	0	0	0	0	0	0	0	0	0	0	No	0
Baseline	No	None	Luangwa_Lunsemfwa	Eastern	Mambwe		31	3141425	3	658	31.9168	-13.6406	GPS/GTOPO30	1	2013-05-31	May	2013	2013-05-31	May	2013	Black-Screen Fly Round		30	yes	MEK, Octenol	0	0	0	0	0	0	0	0	0	0	0	0	0	0	0	0	No	0
Baseline	No	None	Luangwa_Lunsemfwa	Eastern	Mambwe		31	3141425	4	664	31.9262	-13.6395	GPS/GTOPO30	1	2013-05-31	May	2013	2013-05-31	May	2013	Black-Screen Fly Round		30	yes	MEK, Octenol	0	0	0	0	0	0	0	0	0	0	0	0	0	0	0	0	No	0
Baseline	No	None	Luangwa_Lunsemfwa	Eastern	Mambwe		31	3141425	5	665	31.9356	-13.6397	GPS/GTOPO30	1	2013-05-31	May	2013	2013-05-31	May	2013	Black-Screen Fly Round		30	yes	MEK, Octenol	0	0	0	0	0	0	0	0	0	0	0	0	0	0	0	0	No	0
Baseline	No	None	Luangwa_Lunsemfwa	Eastern	Mambwe		32	3241425	1	677	31.8889	-13.6428	GPS/GTOPO30	1	2013-05-31	May	2013	2013-05-31	May	2013	Black-Screen Fly Round		30	yes	MEK, Octenol	0	0	0	0	0	0	0	0	0	0	0	0	0	0	0	0	No	0
Baseline	No	None	Luangwa_Lunsemfwa	Eastern	Mambwe		32	3241425	2	660	31.8996	-13.6428	GPS/GTOPO30	1	2013-05-31	May	2013	2013-05-31	May	2013	Black-Screen Fly Round		30	yes	MEK, Octenol	0	0	0	0	0	0	0	0	0	0	0	0	0	0	0	0	No	0
Baseline	No	None	Luangwa_Lunsemfwa	Eastern	Mambwe		32	3241425	3	688	31.8704	-13.6417	GPS/GTOPO30	1	2013-05-31	May	2013	2013-05-31	May	2013	Black-Screen Fly Round		30	yes	MEK, Octenol	0	0	0	0	0	0	0	0	0	0	0	0	0	0	0	0	No	0
Baseline	No	None	Luangwa_Lunsemfwa	Lusaka	Rufunsa		BFR1	BFR141609	1	914	29.842	-14.9405	GPS/GTOPO30	1	2013-12-01	December	2013	2013-12-01	December	2013	Black-Screen Fly Round		30	yes	MEK, Octenol	1	1	2	0	0	0	0	0	0	0	0	0	0	0	0	2	Yes	0.0666667
Baseline	No	None	Luangwa_Lunsemfwa	Lusaka	Rufunsa		BFR1	BFR141609	2	910	29.8414	-14.9444	GPS/GTOPO30	1	2013-12-01	December	2013	2013-12-01	December	2013	Black-Screen Fly Round		30	yes	MEK, Octenol	1	0	1	0	0	0	0	0	0	0	0	0	0	0	0	1	Yes	0.0333333
Baseline	No	None	Luangwa_Lunsemfwa	Lusaka	Rufunsa		BFR1	BFR141609	3	910	29.8414	-14.9479	GPS/GTOPO30	1	2013-12-01	December	2013	2013-12-01	December	2013	Black-Screen Fly Round		30	yes	MEK, Octenol	0	0	0	0	0	0	0	0	0	0	0	0	0	0	0	0	No	0
Baseline	No	None	Luangwa_Lunsemfwa	Lusaka	Rufunsa		BFR1	BFR141609	4	925	29.8408	-14.9518	GPS/GTOPO30	1	2013-12-01	December	2013	2013-12-01	December	2013	Black-Screen Fly Round		30	yes	MEK, Octenol	0	0	0	0	0	0	0	0	0	0	0	0	0	0	0	0	No	0
Baseline	No	None	Luangwa_Lunsemfwa	Lusaka	Rufunsa		BFR1	BFR141609	5	925	29.8377	-14.9558	GPS/GTOPO30	1	2013-12-01	December	2013	2013-12-01	December	2013	Black-Screen Fly Round		30	yes	MEK, Octenol	0	0	0	0	0	0	0	0	0	0	0	0	0	0	0	0	No	0
Baseline	No	None	Luangwa_Lunsemfwa	Lusaka	Rufunsa		BFR1	BFR141609	6	936	29.8356	-14.9589	GPS/GTOPO30	1	2013-12-01	December	2013	2013-12-01	December	2013	Black-Screen Fly Round		30	yes	MEK, Octenol	0	0	0	0	0	0	0	0	0	0	0	0	0	0	0	0	No	0
Baseline	No	None	Luangwa_Lunsemfwa	Lusaka	Rufunsa		BFR2	BFR241609	1	886	29.8561	-14.9212	GPS/GTOPO30	1	2013-12-01	December	2013	2013-12-01	December	2013	Black-Screen Fly Round		30	yes	MEK, Octenol	17	18	35	0	0	0	0	0	0	0	0	0	0	0	0	35	Yes	1.16667
Baseline	No	None	Luangwa_Lunsemfwa	Lusaka	Rufunsa		BFR2	BFR241609	2	886	29.8543	-14.9207	GPS/GTOPO30	1	2013-12-01	December	2013	2013-12-01	December	2013	Black-Screen Fly Round		30	yes	MEK, Octenol	11	37	48	0	0	0	0	0	0	0	0	0	0	0	0	48	Yes	1.6
Baseline	No	None	Luangwa_Lunsemfwa	Lusaka	Rufunsa		BFR2	BFR241609	3	912	29.8496	-14.9247	GPS/GTOPO30	1	2013-12-01	December	2013	2013-12-01	December	2013	Black-Screen Fly Round		30	yes	MEK, Octenol	6	1	7	0	0	0	0	0	0	0	0	0	0	0	0	7	Yes	0.233333
Baseline	No	None	Luangwa_Lunsemfwa	Lusaka	Rufunsa		BFR2	BFR241609	4	889	29.8485	-14.9291	GPS/GTOPO30	1	2013-12-01	December	2013	2013-12-01	December	2013	Black-Screen Fly Round		30	yes	MEK, Octenol	0	1	1	0	0	0	0	0	0	0	0	0	0	0	0	1	Yes	0.0333333
Baseline	No	None	Luangwa_Lunsemfwa	Lusaka	Rufunsa		BFR2	BFR241609	5	914	29.8463	-14.9342	GPS/GTOPO30	1	2013-12-01	December	2013	2013-12-01	December	2013	Black-Screen Fly Round		30	yes	MEK, Octenol	1	1	2	0	0	0	0	0	0	0	0	0	0	0	0	2	Yes	0.0666667
Baseline	No	None	Luangwa_Lunsemfwa	Lusaka	Rufunsa		BFR2	BFR241609	6	914	29.8443	-14.9373	GPS/GTOPO30	1	2013-12-01	December	2013	2013-12-01	December	2013	Black-Screen Fly Round		30	yes	MEK, Octenol	0	0	0	0	0	0	0	0	0	0	0	0	0	0	0	0	No	0
Baseline	No	None	Luangwa_Lunsemfwa	Lusaka	Rufunsa		BFR3	BFR341609	1	889	29.8785	-14.915	GPS/GTOPO30	1	2013-12-01	December	2013	2013-12-01	December	2013	Black-Screen Fly Round		30	yes	MEK, Octenol	6	17	23	0	0	0	0	0	0	0	0	0	0	0	0	23	Yes	0.766667
Baseline	No	None	Luangwa_Lunsemfwa	Lusaka	Rufunsa		BFR3	BFR341609	2	889	29.8782	-14.9155	GPS/GTOPO30	1	2013-12-01	December	2013	2013-12-01	December	2013	Black-Screen Fly Round		30	yes	MEK, Octenol	4	6	10	0	0	0	0	0	0	0	0	0	0	0	0	10	Yes	0.333333
Baseline	No	None	Luangwa_Lunsemfwa	Lusaka	Rufunsa		BFR3	BFR341609	3	922	29.8754	-14.9202	GPS/GTOPO30	1	2013-12-01	December	2013	2013-12-01	December	2013	Black-Screen Fly Round		30	yes	MEK, Octenol	4	7	11	0	0	0	0	0	0	0	0	0	0	0	0	11	Yes	0.366667
Baseline	No	None	Luangwa_Lunsemfwa	Lusaka	Rufunsa		BFR3	BFR341609	4	923	29.8724	-14.9223	GPS/GTOPO30	1	2013-12-01	December	2013	2013-12-01	December	2013	Black-Screen Fly Round		30	yes	MEK, Octenol	2	9	11	0	0	0	0	0	0	0	0	0	0	0	0	11	Yes	0.366667
Baseline	No	None	Luangwa_Lunsemfwa	Lusaka	Rufunsa		BFR3	BFR341609	5	923	29.8672	-14.9217	GPS/GTOPO30	1	2013-12-01	December	2013	2013-12-01	December	2013	Black-Screen Fly Round		30	yes	MEK, Octenol	0	6	6	0	0	0	0	0	0	0	0	0	0	0	0	6	Yes	0.2
Baseline	No	None	Luangwa_Lunsemfwa	Lusaka	Rufunsa		BFR3	BFR341609	6	900	29.8634	-14.9228	GPS/GTOPO30	1	2013-12-01	December	2013	2013-12-01	December	2013	Black-Screen Fly Round		30	yes	MEK, Octenol	5	5	10	0	0	0	0	0	0	0	0	0	0	0	0	10	Yes	0.333333
Baseline	No	None	Luangwa_Lunsemfwa	Lusaka	Rufunsa		BFR4	BFR441609	1	856	29.8999	-14.9018	GPS/GTOPO30	1	2013-12-01	December	2013	2013-12-01	December	2013	Black-Screen Fly Round		30	yes	MEK, Octenol	22	24	46	0	0	0	0	0	0	0	0	0	0	0	0	46	Yes	1.53333
Baseline	No	None	Luangwa_Lunsemfwa	Lusaka	Rufunsa		BFR4	BFR441609	2	856	29.8982	-14.903	GPS/GTOPO30	1	2013-12-01	December	2013	2013-12-01	December	2013	Black-Screen Fly Round		30	yes	MEK, Octenol	10	5	15	0	0	0	0	0	0	0	0	0	0	0	0	15	Yes	0.5
Baseline	No	None	Luangwa_Lunsemfwa	Lusaka	Rufunsa		BFR4	BFR441609	3	856	29.8934	-14.9057	GPS/GTOPO30	1	2013-12-01	December	2013	2013-12-01	December	2013	Black-Screen Fly Round		30	yes	MEK, Octenol	14	7	21	0	0	0	0	0	0	0	0	0	0	0	0	21	Yes	0.7
Baseline	No	None	Luangwa_Lunsemfwa	Lusaka	Rufunsa		BFR4	BFR441609	4	860	29.8896	-14.9057	GPS/GTOPO30	1	2013-12-01	December	2013	2013-12-01	December	2013	Black-Screen Fly Round		30	yes	MEK, Octenol	24	8	32	0	0	0	0	0	0	0	0	0	0	0	0	32	Yes	1.06667
Baseline	No	None	Luangwa_Lunsemfwa	Lusaka	Rufunsa		BFR4	BFR441609	5	860	29.885	-14.907	GPS/GTOPO30	1	2013-12-01	December	2013	2013-12-01	December	2013	Black-Screen Fly Round		30	yes	MEK, Octenol	29	6	35	0	0	0	0	0	0	0	0	0	0	0	0	35	Yes	1.16667
Baseline	No	None	Luangwa_Lunsemfwa	Lusaka	Rufunsa		BFR4	BFR441609	6	889	29.8818	-14.9105	GPS/GTOPO30	1	2013-12-01	December	2013	2013-12-01	December	2013	Black-Screen Fly Round		30	yes	MEK, Octenol	27	19	46	0	0	0	0	0	0	0	0	0	0	0	0	46	Yes	1.53333
Baseline	No	None	Luangwa_Lunsemfwa	Lusaka	Rufunsa		BFR5	BFR541609	1	802	29.9212	-14.8893	GPS/GTOPO30	1	2013-12-01	December	2013	2013-12-01	December	2013	Black-Screen Fly Round		30	yes	MEK, Octenol	30	16	46	0	0	0	0	0	0	0	0	0	0	0	0	46	Yes	1.53333
Baseline	No	None	Luangwa_Lunsemfwa	Lusaka	Rufunsa		BFR5	BFR541609	2	802	29.9194	-14.89	GPS/GTOPO30	1	2013-12-01	December	2013	2013-12-01	December	2013	Black-Screen Fly Round		30	yes	MEK, Octenol	7	8	15	0	0	0	0	0	0	0	0	0	0	0	0	15	Yes	0.5
Baseline	No	None	Luangwa_Lunsemfwa	Lusaka	Rufunsa		BFR5	BFR541609	3	823	29.9162	-14.8934	GPS/GTOPO30	1	2013-12-01	December	2013	2013-12-01	December	2013	Black-Screen Fly Round		30	yes	MEK, Octenol	11	6	17	0	0	0	0	0	0	0	0	0	0	0	0	17	Yes	0.566667
Baseline	No	None	Luangwa_Lunsemfwa	Lusaka	Rufunsa		BFR5	BFR541609	4	823	29.9136	-14.896	GPS/GTOPO30	1	2013-12-01	December	2013	2013-12-01	December	2013	Black-Screen Fly Round		30	yes	MEK, Octenol	9	4	13	0	0	0	0	0	0	0	0	0	0	0	0	13	Yes	0.433333
Baseline	No	None	Luangwa_Lunsemfwa	Lusaka	Rufunsa		BFR5	BFR541609	5	830	29.9082	-14.8978	GPS/GTOPO30	1	2013-12-01	December	2013	2013-12-01	December	2013	Black-Screen Fly Round		30	yes	MEK, Octenol	4	3	7	0	0	0	0	0	0	0	0	0	0	0	0	7	Yes	0.233333
Baseline	No	None	Luangwa_Lunsemfwa	Lusaka	Rufunsa		BFR5	BFR541609	6	830	29.9047	-14.8993	GPS/GTOPO30	1	2013-12-01	December	2013	2013-12-01	December	2013	Black-Screen Fly Round		30	yes	MEK, Octenol	0	3	3	0	0	0	0	0	0	0	0	0	0	0	0	3	Yes	0.1
Baseline	No	None	Luangwa_Lunsemfwa	Eastern	Mambwe		32	3241425	4	685	31.8593	-13.6413	GPS/GTOPO30	1	2013-05-31	May	2016	2013-05-31	May	2013	Black-Screen Fly Round		30	yes	MEK, Octenol	0	0	0	0	0	0	0	0	0	0	0	0	0	0	0	0	No	0
Baseline	No	None	Luangwa_Lunsemfwa	Eastern	Nyimba	Nyalugwe	BFR51	BFR5142532	1	410	30.3702	-14.7185	GPS/GTOPO30	1	2016-06-11	November	2016	2016-06-11	November	2016	Black-Screen Fly Round		30	Yes	MEK, Octenol	0	0	0	0	0	0	0	0	0	0	0	0	0	0	0	0	No	0
Baseline	No	None	Luangwa_Lunsemfwa	Eastern	Nyimba	Nyalugwe	BFR51	BFR5142532	2	406	30.3696	-14.7278	GPS/GTOPO30	1	2016-06-11	November	2016	2016-06-11	November	2016	Black-Screen Fly Round		30	Yes	MEK, Octenol	0	0	0	0	0	0	0	0	0	0	0	0	0	0	0	0	No	0
Baseline	No	None	Luangwa_Lunsemfwa	Eastern	Nyimba	Nyalugwe	BFR51	BFR5142532	3	399	30.3682	-14.7367	GPS/GTOPO30	1	2016-06-11	November	2016	2016-06-11	November	2016	Black-Screen Fly Round		30	Yes	MEK, Octenol	1	0	1	0	0	0	0	0	0	0	0	0	0	0	0	1	Yes	0.0333333
Baseline	No	None	Luangwa_Lunsemfwa	Eastern	Nyimba	Nyalugwe	BFR52	BFR5242532	1	406	30.3734	-14.7333	GPS/GTOPO30	1	2016-06-11	November	2016	2016-06-11	November	2016	Black-Screen Fly Round		30	Yes	MEK, Octenol	1	0	1	0	0	0	0	0	0	0	0	0	0	0	0	1	Yes	0.0333333
Baseline	No	None	Luangwa_Lunsemfwa	Eastern	Nyimba	Nyalugwe	BFR52	BFR5242532	2	437	30.3795	-14.7265	GPS/GTOPO30	1	2016-06-11	November	2016	2016-06-11	November	2016	Black-Screen Fly Round		30	Yes	MEK, Octenol	0	0	0	0	0	0	0	0	0	0	0	0	0	0	0	0	No	0
Baseline	No	None	Luangwa_Lunsemfwa	Eastern	Nyimba	Nyalugwe	BFR52	BFR5242532	3	408	30.388	-14.7239	GPS/GTOPO30	1	2016-06-11	November	2016	2016-06-11	November	2016	Black-Screen Fly Round		30	Yes	MEK, Octenol	4	3	7	0	0	0	0	0	0	0	0	0	0	0	0	7	Yes	0.233333
Baseline	No	None	Luangwa_Lunsemfwa	Eastern	Nyimba	Nyalugwe	BFR53	BFR5342532	1	429	30.3831	-14.7478	GPS/GTOPO30	1	2016-06-11	November	2016	2016-06-11	November	2016	Black-Screen Fly Round		30	Yes	MEK, Octenol	0	0	0	0	0	0	0	0	0	0	0	0	0	0	0	0	No	0
Baseline	No	None	Luangwa_Lunsemfwa	Eastern	Nyimba	Nyalugwe	BFR53	BFR5342532	2	464	30.3854	-14.7379	GPS/GTOPO30	1	2016-06-11	November	2016	2016-06-11	November	2016	Black-Screen Fly Round		30	Yes	MEK, Octenol	0	1	1	0	0	0	0	0	0	0	0	0	0	0	0	1	Yes	0.0333333
Baseline	No	None	Luangwa_Lunsemfwa	Eastern	Nyimba	Nyalugwe	BFR53	BFR5342532	3	465	30.3947	-14.7315	GPS/GTOPO30	1	2016-06-11	November	2016	2016-06-11	November	2016	Black-Screen Fly Round		30	Yes	MEK, Octenol	0	2	2	0	0	0	0	0	0	0	0	0	0	0	0	2	Yes	0.0666667
Baseline	No	None	Luangwa_Lunsemfwa	Eastern	Nyimba	Nyalugwe	BFR53	BFR5342532	4	450	30.4002	-14.7243	GPS/GTOPO30	1	2016-06-11	November	2016	2016-06-11	November	2016	Black-Screen Fly Round		30	Yes	MEK, Octenol	1	0	1	0	0	0	0	0	0	0	0	0	0	0	0	1	Yes	0.0333333
Baseline	No	None	Luangwa_Lunsemfwa	Eastern	Nyimba	Nyalugwe	BFR54	BFR5442532	1	435	30.3965	-14.7195	GPS/GTOPO30	1	2016-06-11	November	2016	2016-06-11	November	2016	Black-Screen Fly Round		30	Yes	MEK, Octenol	2	0	2	0	0	0	0	0	0	0	0	0	0	0	0	2	Yes	0.0666667
Baseline	No	None	Luangwa_Lunsemfwa	Eastern	Nyimba	Nyalugwe	BFR54	BFR5442532	2	458	30.4033	-14.713	GPS/GTOPO30	1	2016-06-11	November	2016	2016-06-11	November	2016	Black-Screen Fly Round		30	Yes	MEK, Octenol	2	0	2	0	0	0	0	0	0	0	0	0	0	0	0	2	Yes	0.0666667
Baseline	No	None	Luangwa_Lunsemfwa	Eastern	Nyimba	Nyalugwe	BFR54	BFR5442532	3	449	30.4013	-14.7045	GPS/GTOPO30	1	2016-06-11	November	2016	2016-06-11	November	2016	Black-Screen Fly Round		30	Yes	MEK, Octenol	2	1	3	0	0	0	0	0	0	0	0	0	0	0	0	3	Yes	0.1
Baseline	No	None	Luangwa_Lunsemfwa	Eastern	Nyimba	Nyalugwe	BFR55	BFR5542532	1	474	30.4307	-14.6787	GPS/GTOPO30	1	2016-06-11	November	2016	2016-06-11	November	2016	Black-Screen Fly Round		30	Yes	MEK, Octenol	7	10	17	0	0	0	0	0	0	0	0	0	0	0	0	17	Yes	0.566667
Baseline	No	None	Luangwa_Lunsemfwa	Eastern	Nyimba	Nyalugwe	BFR55	BFR5542532	2	464	30.431	-14.6696	GPS/GTOPO30	1	2016-06-11	November	2016	2016-06-11	November	2016	Black-Screen Fly Round		30	Yes	MEK, Octenol	0	1	1	0	0	0	0	0	0	0	0	0	0	0	0	1	Yes	0.0333333
Baseline	No	None	Luangwa_Lunsemfwa	Eastern	Nyimba	Nyalugwe	BFR55	BFR5542532	3	461	30.4315	-14.6607	GPS/GTOPO30	1	2016-06-11	November	2016	2016-06-11	November	2016	Black-Screen Fly Round		30	Yes	MEK, Octenol	0	0	0	0	0	0	0	0	0	0	0	0	0	0	0	0	No	0
Baseline	No	None	Luangwa_Lunsemfwa	Eastern	Nyimba	Nyalugwe	BFR55	BFR5542532	4	471	30.4348	-14.6517	GPS/GTOPO30	1	2016-06-11	November	2016	2016-06-11	November	2016	Black-Screen Fly Round		30	Yes	MEK, Octenol	0	0	0	0	0	0	0	0	0	0	0	0	0	0	0	0	No	0
Baseline	No	None	Luangwa_Lunsemfwa	Eastern	Nyimba	Nyalugwe	BFR55	BFR5542532	5	453	30.433	-14.6429	GPS/GTOPO30	1	2016-06-11	November	2016	2016-06-11	November	2016	Black-Screen Fly Round		30	Yes	MEK, Octenol	0	0	0	0	0	0	0	0	0	0	0	0	0	0	0	0	No	0
Baseline	No	None	Luangwa_Lunsemfwa	Eastern	Nyimba	Nyalugwe	BFR55	BFR5542532	6	470	30.4346	-14.6334	GPS/GTOPO30	1	2016-06-11	November	2016	2016-06-11	November	2016	Black-Screen Fly Round		30	Yes	MEK, Octenol	0	0	0	0	0	0	0	0	0	0	0	0	0	0	0	0	No	0
Baseline	No	None	Luangwa_Lunsemfwa	Eastern	Nyimba	Nyalugwe	BFR56	BFR5642532	1	545	30.3995	-14.7717	GPS/GTOPO30	1	2016-06-11	November	2016	2016-06-11	November	2016	Black-Screen Fly Round		30	Yes	MEK, Octenol	0	0	0	0	0	0	0	0	0	0	0	0	0	0	0	0	No	0
Baseline	No	None	Luangwa_Lunsemfwa	Eastern	Nyimba	Nyalugwe	BFR56	BFR5642532	2	516	30.3942	-14.7642	GPS/GTOPO30	1	2016-06-11	November	2016	2016-06-11	November	2016	Black-Screen Fly Round		30	Yes	MEK, Octenol	0	1	1	0	0	0	0	0	0	0	0	0	0	0	0	1	Yes	0.0333333
Baseline	No	None	Luangwa_Lunsemfwa	Eastern	Nyimba	Nyalugwe	BFR56	BFR5642532	3	441	30.3826	-14.7615	GPS/GTOPO30	1	2016-06-11	November	2016	2016-06-11	November	2016	Black-Screen Fly Round		30	Yes	MEK, Octenol	0	0	0	0	0	0	0	0	0	0	0	0	0	0	0	0	No	0
Baseline	No	None	Luangwa_Lunsemfwa	Eastern	Nyimba	Nyalugwe	BFR56	BFR5642532	4	446	30.3806	-14.7519	GPS/GTOPO30	1	2016-06-11	November	2016	2016-06-11	November	2016	Black-Screen Fly Round		30	Yes	MEK, Octenol	0	0	0	0	0	0	0	0	0	0	0	0	0	0	0	0	No	0
Baseline	No	None	Luangwa_Lunsemfwa	Eastern	Nyimba	Nyalugwe	BFR56	BFR5642532	5	418	30.3749	-14.7447	GPS/GTOPO30	1	2016-06-11	November	2016	2016-06-11	November	2016	Black-Screen Fly Round		30	Yes	MEK, Octenol	0	0	0	0	0	0	0	0	0	0	0	0	0	0	0	0	No	0
Baseline	No	None	Luangwa_Lunsemfwa	Eastern	Nyimba	Nyalugwe	BFR57	BFR5742532	1	535	30.4037	-14.7843	GPS/GTOPO30	1	2016-06-11	November	2016	2016-06-11	November	2016	Black-Screen Fly Round		30	Yes	MEK, Octenol	0	0	0	0	0	0	0	0	0	0	0	0	0	0	0	0	No	0
Baseline	No	None	Luangwa_Lunsemfwa	Eastern	Nyimba	Nyalugwe	BFR57	BFR5742532	2	556	30.4099	-14.791	GPS/GTOPO30	1	2016-06-11	November	2016	2016-06-11	November	2016	Black-Screen Fly Round		30	Yes	MEK, Octenol	1	0	1	0	0	0	0	0	0	0	0	0	0	0	0	1	Yes	0.0333333
Baseline	No	None	Luangwa_Lunsemfwa	Eastern	Nyimba	Nyalugwe	BFR57	BFR5742532	3	545	30.4147	-14.7987	GPS/GTOPO30	1	2016-06-11	November	2016	2016-06-11	November	2016	Black-Screen Fly Round		30	Yes	MEK, Octenol	0	1	1	0	0	0	0	0	0	0	0	0	0	0	0	1	Yes	0.0333333
Baseline	No	None	Luangwa_Lunsemfwa	Eastern	Nyimba	Nyalugwe	BFR57	BFR5742532	4	508	30.4184	-14.8098	GPS/GTOPO30	1	2016-06-11	November	2016	2016-06-11	November	2016	Black-Screen Fly Round		30	Yes	MEK, Octenol	2	0	2	0	0	0	0	0	0	0	0	0	0	0	0	2	Yes	0.0666667
Baseline	No	None	Luangwa_Lunsemfwa	Eastern	Nyimba	Nyalugwe	BFR57	BFR5742532	5	511	30.4237	-14.8178	GPS/GTOPO30	1	2016-06-11	November	2016	2016-06-11	November	2016	Black-Screen Fly Round		30	Yes	MEK, Octenol	0	0	0	0	0	0	0	0	0	0	0	0	0	0	0	0	No	0
Baseline	No	None	Luangwa_Lunsemfwa	Eastern	Nyimba	Nyalugwe	BFR57	BFR5742532	6	531	30.4316	-14.8224	GPS/GTOPO30	1	2016-06-11	November	2016	2016-06-11	November	2016	Black-Screen Fly Round		30	Yes	MEK, Octenol	0	0	0	0	0	0	0	0	0	0	0	0	0	0	0	0	No	0
Baseline	No	None	Luangwa_Lunsemfwa	Eastern	Nyimba	Nyalugwe	BFR58	BFR5842532	1	535	30.4318	-14.8289	GPS/GTOPO30	1	2016-06-11	November	2016	2016-06-11	November	2016	Black-Screen Fly Round		30	Yes	MEK, Octenol	0	0	0	0	0	0	0	0	0	0	0	0	0	0	0	0	No	0
Baseline	No	None	Luangwa_Lunsemfwa	Eastern	Nyimba	Nyalugwe	BFR58	BFR5842532	2	506	30.4247	-14.8361	GPS/GTOPO30	1	2016-06-11	November	2016	2016-06-11	November	2016	Black-Screen Fly Round		30	Yes	MEK, Octenol	1	2	3	0	0	0	0	0	0	0	0	0	0	0	0	3	Yes	0.1
Baseline	No	None	Luangwa_Lunsemfwa	Eastern	Nyimba	Nyalugwe	BFR58	BFR5842532	3	499	30.4183	-14.8439	GPS/GTOPO30	1	2016-06-11	November	2016	2016-06-11	November	2016	Black-Screen Fly Round		30	Yes	MEK, Octenol	0	0	0	0	0	0	0	0	0	0	0	0	0	0	0	0	No	0
Baseline	No	None	Luangwa_Lunsemfwa	Eastern	Nyimba	Nyalugwe	BFR58	BFR5842532	4	522	30.4172	-14.8527	GPS/GTOPO30	1	2016-06-11	November	2016	2016-06-11	November	2016	Black-Screen Fly Round		30	Yes	MEK, Octenol	1	0	1	0	0	0	0	0	0	0	0	0	0	0	0	1	Yes	0.0333333
Baseline	No	None	Luangwa_Lunsemfwa	Eastern	Nyimba	Nyalugwe	BFR58	BFR5842532	5	524	30.416	-14.8617	GPS/GTOPO30	1	2016-06-11	November	2016	2016-06-11	November	2016	Black-Screen Fly Round		30	Yes	MEK, Octenol	0	0	0	0	0	0	0	0	0	0	0	0	0	0	0	0	No	0
Baseline	No	None	Luangwa_Lunsemfwa	Eastern	Nyimba	Nyalugwe	BFR58	BFR5842532	6	526	30.416	-14.8714	GPS/GTOPO30	1	2016-06-11	November	2016	2016-06-11	November	2016	Black-Screen Fly Round		30	Yes	MEK, Octenol	0	0	0	0	0	0	0	0	0	0	0	0	0	0	0	0	No	0
Baseline	No	None	Luangwa_Lunsemfwa	Central	Luano	Ching'ombe	BFR19	BFR1942671	1	506	29.9771	-14.4194	GPS/GTOPO30	1	2016-10-28	October	2016	2016-10-28	October	2016	Black-Screen Fly Round		30	Yes	MEK, Octenol	0	0	0	0	0	0	0	0	0	0	0	0	0	0	0	0	No	0
Baseline	No	None	Luangwa_Lunsemfwa	Central	Luano	Ching'ombe	BFR19	BFR1942671	2	502	29.9722	-14.4277	GPS/GTOPO30	1	2016-10-28	October	2016	2016-10-28	October	2016	Black-Screen Fly Round		30	Yes	MEK, Octenol	0	0	0	0	0	0	0	0	0	0	0	0	0	0	0	0	No	0
Baseline	No	None	Luangwa_Lunsemfwa	Central	Luano	Ching'ombe	BFR19	BFR1942671	3	501	29.9695	-14.4374	GPS/GTOPO30	1	2016-10-28	October	2016	2016-10-28	October	2016	Black-Screen Fly Round		30	Yes	MEK, Octenol	0	0	0	0	0	0	0	0	0	0	0	0	0	0	0	0	No	0
Baseline	No	None	Luangwa_Lunsemfwa	Central	Luano	Ching'ombe	BFR19	BFR1942671	4	512	29.9589	-14.4406	GPS/GTOPO30	1	2016-10-28	October	2016	2016-10-28	October	2016	Black-Screen Fly Round		30	Yes	MEK, Octenol	0	0	0	0	0	0	0	0	0	0	0	0	0	0	0	0	No	0
Baseline	No	None	Luangwa_Lunsemfwa	Central	Luano	Ching'ombe	BFR19	BFR1942671	5	499	29.9543	-14.4513	GPS/GTOPO30	1	2016-10-28	October	2016	2016-10-28	October	2016	Black-Screen Fly Round		30	Yes	MEK, Octenol	0	0	0	0	0	0	0	0	0	0	0	0	0	0	0	0	No	0
Baseline	No	None	Luangwa_Lunsemfwa	Central	Luano	Ching'ombe	BFR20	BFR2042671	1	523	29.9385	-14.4735	GPS/GTOPO30	1	2016-10-28	October	2016	2016-10-28	October	2016	Black-Screen Fly Round		30	Yes	MEK, Octenol	0	0	0	0	0	0	0	0	0	0	0	0	0	0	0	0	No	0
Baseline	No	None	Luangwa_Lunsemfwa	Central	Luano	Ching'ombe	BFR20	BFR2042671	2	550	29.9333	-14.481	GPS/GTOPO30	1	2016-10-28	October	2016	2016-10-28	October	2016	Black-Screen Fly Round		30	Yes	MEK, Octenol	0	0	0	0	0	0	0	0	0	0	0	0	0	0	0	0	No	0
Baseline	No	None	Luangwa_Lunsemfwa	Central	Luano	Ching'ombe	BFR20	BFR2042671	3	563	29.9319	-14.4905	GPS/GTOPO30	1	2016-10-28	October	2016	2016-10-28	October	2016	Black-Screen Fly Round		30	Yes	MEK, Octenol	0	0	0	0	0	0	0	0	0	0	0	0	0	0	0	0	No	0
Baseline	No	None	Luangwa_Lunsemfwa	Central	Luano	Ching'ombe	BFR20	BFR2042671	4	579	29.9278	-14.4985	GPS/GTOPO30	1	2016-10-28	October	2016	2016-10-28	October	2016	Black-Screen Fly Round		30	Yes	MEK, Octenol	0	0	0	0	0	0	0	0	0	0	0	0	0	0	0	0	No	0
Baseline	No	None	Luangwa_Lunsemfwa	Central	Luano	Ching'ombe	BFR20	BFR2042671	5	620	29.9218	-14.5057	GPS/GTOPO30	1	2016-10-28	October	2016	2016-10-28	October	2016	Black-Screen Fly Round		30	Yes	MEK, Octenol	0	0	0	0	0	0	0	0	0	0	0	0	0	0	0	0	No	0
Baseline	No	None	Luangwa_Lunsemfwa	Central	Luano	Ching'ombe	BFR31	BFR3142671	1	677	29.9143	-14.5127	GPS/GTOPO30	1	2016-10-28	October	2016	2016-10-28	October	2016	Black-Screen Fly Round		30	Yes	MEK, Octenol	0	0	0	0	0	0	0	0	0	0	0	0	0	0	0	0	No	0
Baseline	No	None	Luangwa_Lunsemfwa	Central	Luano	Ching'ombe	BFR31	BFR3142671	2	732	29.9107	-14.5211	GPS/GTOPO30	1	2016-10-28	October	2016	2016-10-28	October	2016	Black-Screen Fly Round		30	Yes	MEK, Octenol	1	0	1	0	0	0	0	0	0	0	0	0	0	0	0	1	Yes	0.0333333
Baseline	No	None	Luangwa_Lunsemfwa	Central	Luano	Ching'ombe	BFR31	BFR3142671	3	793	29.9037	-14.5278	GPS/GTOPO30	1	2016-10-28	October	2016	2016-10-28	October	2016	Black-Screen Fly Round		30	Yes	MEK, Octenol	0	0	0	0	0	0	0	0	0	0	0	0	0	0	0	0	No	0
Baseline	No	None	Luangwa_Lunsemfwa	Central	Luano	Ching'ombe	BFR31	BFR3142671	4	799	29.9022	-14.537	GPS/GTOPO30	1	2016-10-28	October	2016	2016-10-28	October	2016	Black-Screen Fly Round		30	Yes	MEK, Octenol	0	1	1	0	0	0	0	0	0	0	0	0	0	0	0	1	Yes	0.0333333
Baseline	No	None	Luangwa_Lunsemfwa	Central	Luano	Ching'ombe	BFR31	BFR3142671	5	761	29.9046	-14.5499	GPS/GTOPO30	1	2016-10-28	October	2016	2016-10-28	October	2016	Black-Screen Fly Round		30	Yes	MEK, Octenol	1	1	2	0	0	0	0	0	0	0	0	0	0	0	0	2	Yes	0.0666667
Baseline	No	None	Luangwa_Lunsemfwa	Central	Luano	Ching'ombe	BFR31	BFR3142671	6	656	29.9019	-14.5649	GPS/GTOPO30	1	2016-10-28	October	2016	2016-10-28	October	2016	Black-Screen Fly Round		30	Yes	MEK, Octenol	1	0	1	0	0	0	0	0	0	0	0	0	0	0	0	1	Yes	0.0333333
Baseline	No	None	Luangwa_Lunsemfwa	Central	Luano	Ching'ombe	BFR31	BFR3142671	7	630	29.9051	-14.5696	GPS/GTOPO30	1	2016-10-28	October	2016	2016-10-28	October	2016	Black-Screen Fly Round		30	Yes	MEK, Octenol	0	0	0	0	0	0	0	0	0	0	0	0	0	0	0	0	No	0
Baseline	No	None	Luangwa_Lunsemfwa	Central	Luano	Ching'ombe	BFR32	BFR3242671	1	536	29.8691	-14.6118	GPS/GTOPO30	1	2016-10-28	October	2016	2016-10-28	October	2016	Black-Screen Fly Round		30	Yes	MEK, Octenol	0	1	1	0	0	0	0	0	0	0	0	0	0	0	0	1	Yes	0.0333333
Baseline	No	None	Luangwa_Lunsemfwa	Central	Luano	Ching'ombe	BFR32	BFR3242671	2	520	29.8785	-14.6125	GPS/GTOPO30	1	2016-10-28	October	2016	2016-10-28	October	2016	Black-Screen Fly Round		30	Yes	MEK, Octenol	0	0	0	0	0	0	0	0	0	0	0	0	0	0	0	0	No	0
Baseline	No	None	Luangwa_Lunsemfwa	Central	Luano	Ching'ombe	BFR32	BFR3242671	3	504	29.8879	-14.6109	GPS/GTOPO30	1	2016-10-28	October	2016	2016-10-28	October	2016	Black-Screen Fly Round		30	Yes	MEK, Octenol	5	4	9	0	0	0	0	0	0	0	0	0	0	0	0	9	Yes	0.3
Baseline	No	None	Luangwa_Lunsemfwa	Central	Luano	Ching'ombe	BFR32	BFR3242671	4	495	29.8972	-14.6089	GPS/GTOPO30	1	2016-10-28	October	2016	2016-10-28	October	2016	Black-Screen Fly Round		30	Yes	MEK, Octenol	0	0	0	0	0	0	0	0	0	0	0	0	0	0	0	0	No	0
Baseline	No	None	Luangwa_Lunsemfwa	Central	Luano	Ching'ombe	BFR32	BFR3242671	5	529	29.9037	-14.5971	GPS/GTOPO30	1	2016-10-28	October	2016	2016-10-28	October	2016	Black-Screen Fly Round		30	Yes	MEK, Octenol	0	0	0	0	0	0	0	0	0	0	0	0	0	0	0	0	No	0
Baseline	No	None	Luangwa_Lunsemfwa	Central	Luano	Ching'ombe	BFR33	BFR3342671	1	537	29.8513	-14.6116	GPS/GTOPO30	1	2016-10-28	October	2016	2016-10-28	October	2016	Black-Screen Fly Round		30	Yes	MEK, Octenol	0	0	0	0	0	0	0	0	0	0	0	0	0	0	0	0	No	0
Baseline	No	None	Luangwa_Lunsemfwa	Central	Luano	Ching'ombe	BFR33	BFR3342671	2	531	29.8443	-14.619	GPS/GTOPO30	1	2016-10-28	October	2016	2016-10-28	October	2016	Black-Screen Fly Round		30	Yes	MEK, Octenol	0	0	0	0	0	0	0	0	0	0	0	0	0	0	0	0	No	0
Baseline	No	None	Luangwa_Lunsemfwa	Central	Luano	Ching'ombe	BFR33	BFR3342671	3	513	29.8334	-14.6217	GPS/GTOPO30	1	2016-10-28	October	2016	2016-10-28	October	2016	Black-Screen Fly Round		30	Yes	MEK, Octenol	0	0	0	0	0	0	0	0	0	0	0	0	0	0	0	0	No	0
Baseline	No	None	Luangwa_Lunsemfwa	Central	Luano	Ching'ombe	BFR33	BFR3342671	4	501	29.8246	-14.6246	GPS/GTOPO30	1	2016-10-28	October	2016	2016-10-28	October	2016	Black-Screen Fly Round		30	Yes	MEK, Octenol	0	0	0	0	0	0	0	0	0	0	0	0	0	0	0	0	No	0
Baseline	No	None	Luangwa_Lunsemfwa	Central	Luano	Ching'ombe	BFR34	BFR3442671	1	489	29.8148	-14.6278	GPS/GTOPO30	1	2016-10-28	October	2016	2016-10-28	October	2016	Black-Screen Fly Round		30	Yes	MEK, Octenol	0	0	0	0	0	0	0	0	0	0	0	0	0	0	0	0	No	0
Baseline	No	None	Luangwa_Lunsemfwa	Central	Luano	Ching'ombe	BFR34	BFR3442671	2	481	29.8109	-14.6378	GPS/GTOPO30	1	2016-10-28	October	2016	2016-10-28	October	2016	Black-Screen Fly Round		30	Yes	MEK, Octenol	0	0	0	0	0	0	0	0	0	0	0	0	0	0	0	0	No	0
Baseline	No	None	Luangwa_Lunsemfwa	Central	Luano	Ching'ombe	BFR34	BFR3442671	3	472	29.8065	-14.6499	GPS/GTOPO30	1	2016-10-28	October	2016	2016-10-28	October	2016	Black-Screen Fly Round		30	Yes	MEK, Octenol	0	1	1	0	0	0	0	0	0	0	0	0	0	0	0	1	Yes	0.0333333
Baseline	No	None	Luangwa_Lunsemfwa	Central	Luano	Ching'ombe	BFR34	BFR3442671	4	471	29.7977	-14.6538	GPS/GTOPO30	1	2016-10-28	October	2016	2016-10-28	October	2016	Black-Screen Fly Round		30	Yes	MEK, Octenol	0	0	0	0	0	0	0	0	0	0	0	0	0	0	0	0	No	0
Baseline	No	None	Luangwa_Lunsemfwa	Central	Luano	Ching'ombe	BFR34	BFR3442671	5	488	29.7863	-14.6539	GPS/GTOPO30	1	2016-10-28	October	2016	2016-10-28	October	2016	Black-Screen Fly Round		30	Yes	MEK, Octenol	0	0	0	0	0	0	0	0	0	0	0	0	0	0	0	0	No	0
Baseline	No	None	Luangwa_Lunsemfwa	Central	Luano	Ching'ombe	BFR35	BFR3542671	1	502	29.7776	-14.6564	GPS/GTOPO30	1	2016-10-28	October	2016	2016-10-28	October	2016	Black-Screen Fly Round		30	Yes	MEK, Octenol	0	0	0	0	0	0	0	0	0	0	0	0	0	0	0	0	No	0
Baseline	No	None	Luangwa_Lunsemfwa	Central	Luano	Ching'ombe	BFR35	BFR3542671	2	480	29.7688	-14.6591	GPS/GTOPO30	1	2016-10-28	October	2016	2016-10-28	October	2016	Black-Screen Fly Round		30	Yes	MEK, Octenol	0	0	0	0	0	0	0	0	0	0	0	0	0	0	0	0	No	0
Baseline	No	None	Luangwa_Lunsemfwa	Central	Luano	Ching'ombe	BFR35	BFR3542671	3	459	29.7599	-14.6633	GPS/GTOPO30	1	2016-10-28	October	2016	2016-10-28	October	2016	Black-Screen Fly Round		30	Yes	MEK, Octenol	0	0	0	0	0	0	0	0	0	0	0	0	0	0	0	0	No	0
Baseline	No	None	Luangwa_Lunsemfwa	Central	Luano	Ching'ombe	BFR35	BFR3542671	4	446	29.7594	-14.6704	GPS/GTOPO30	1	2016-10-28	October	2016	2016-10-28	October	2016	Black-Screen Fly Round		30	Yes	MEK, Octenol	0	0	0	0	0	0	0	0	0	0	0	0	0	0	0	0	No	0
Baseline	No	None	Luangwa_Lunsemfwa	Central	Luano	Ching'ombe	BFR35	BFR3542671	5	469	29.7517	-14.6752	GPS/GTOPO30	1	2016-10-28	October	2016	2016-10-28	October	2016	Black-Screen Fly Round		30	Yes	MEK, Octenol	1	0	1	0	0	0	0	0	0	0	0	0	0	0	0	1	Yes	0.0333333
Baseline	No	None	Luangwa_Lunsemfwa	Central	Luano	Ching'ombe	BFR36	BFR3642671	1	502	29.7753	-14.657	GPS/GTOPO30	1	2016-10-28	October	2016	2016-10-28	October	2016	Black-Screen Fly Round		30	Yes	MEK, Octenol	0	0	0	0	0	0	0	0	0	0	0	0	0	0	0	0	No	0
Baseline	No	None	Luangwa_Lunsemfwa	Central	Luano	Ching'ombe	BFR36	BFR3642671	2	480	29.7671	-14.6585	GPS/GTOPO30	1	2016-10-28	October	2016	2016-10-28	October	2016	Black-Screen Fly Round		30	Yes	MEK, Octenol	0	0	0	0	0	0	0	0	0	0	0	0	0	0	0	0	No	0
Baseline	No	None	Luangwa_Lunsemfwa	Central	Luano	Ching'ombe	BFR36	BFR3642671	3	459	29.76	-14.6628	GPS/GTOPO30	1	2016-10-28	October	2016	2016-10-28	October	2016	Black-Screen Fly Round		30	Yes	MEK, Octenol	0	0	0	0	0	0	0	0	0	0	0	0	0	0	0	0	No	0
Baseline	No	None	Luangwa_Lunsemfwa	Central	Luano	Ching'ombe	BFR36	BFR3642671	4	452	29.7565	-14.6626	GPS/GTOPO30	1	2016-10-28	October	2016	2016-10-28	October	2016	Black-Screen Fly Round		30	Yes	MEK, Octenol	0	0	0	0	0	0	0	0	0	0	0	0	0	0	0	0	No	0
Baseline	No	None	Luangwa_Lunsemfwa	Central	Luano	Ching'ombe	BFR16	BFR1642672	1	512	30.0551	-14.2944	GPS/GTOPO30	1	2016-10-29	October	2016	2016-10-29	October	2016	Black-Screen Fly Round		30	Yes	MEK, Octenol	0	0	0	0	0	0	0	0	0	0	0	0	0	0	0	0	No	0
Baseline	No	None	Luangwa_Lunsemfwa	Central	Luano	Ching'ombe	BFR16	BFR1642672	2	506	30.0554	-14.3035	GPS/GTOPO30	1	2016-10-29	October	2016	2016-10-29	October	2016	Black-Screen Fly Round		30	Yes	MEK, Octenol	0	0	0	0	0	0	0	0	0	0	0	0	0	0	0	0	No	0
Baseline	No	None	Luangwa_Lunsemfwa	Central	Luano	Ching'ombe	BFR16	BFR1642672	3	500	30.0506	-14.3111	GPS/GTOPO30	1	2016-10-29	October	2016	2016-10-29	October	2016	Black-Screen Fly Round		30	Yes	MEK, Octenol	0	0	0	0	0	0	0	0	0	0	0	0	0	0	0	0	No	0
Baseline	No	None	Luangwa_Lunsemfwa	Central	Luano	Ching'ombe	BFR16	BFR1642672	4	510	30.0448	-14.318	GPS/GTOPO30	1	2016-10-29	October	2016	2016-10-29	October	2016	Black-Screen Fly Round		30	Yes	MEK, Octenol	0	0	0	0	0	0	0	0	0	0	0	0	0	0	0	0	No	0
Baseline	No	None	Luangwa_Lunsemfwa	Central	Luano	Ching'ombe	BFR16	BFR1642672	5	540	30.0388	-14.3249	GPS/GTOPO30	1	2016-10-29	October	2016	2016-10-29	October	2016	Black-Screen Fly Round		30	Yes	MEK, Octenol	0	0	0	0	0	0	0	0	0	0	0	0	0	0	0	0	No	0
Baseline	No	None	Luangwa_Lunsemfwa	Central	Luano	Ching'ombe	BFR16	BFR1642672	6	557	30.0332	-14.3322	GPS/GTOPO30	1	2016-10-29	October	2016	2016-10-29	October	2016	Black-Screen Fly Round		30	Yes	MEK, Octenol	0	0	0	0	0	0	0	0	0	0	0	0	0	0	0	0	No	0
Baseline	No	None	Luangwa_Lunsemfwa	Central	Luano	Ching'ombe	BFR17	BFR1742672	1	512	30.0274	-14.3394	GPS/GTOPO30	1	2016-10-29	October	2016	2016-10-29	October	2016	Black-Screen Fly Round		30	Yes	MEK, Octenol	0	0	0	0	0	0	0	0	0	0	0	0	0	0	0	0	No	0
Baseline	No	None	Luangwa_Lunsemfwa	Central	Luano	Ching'ombe	BFR17	BFR1742672	2	539	30.0196	-14.3491	GPS/GTOPO30	1	2016-10-29	October	2016	2016-10-29	October	2016	Black-Screen Fly Round		30	Yes	MEK, Octenol	0	0	0	0	0	0	0	0	0	0	0	0	0	0	0	0	No	0
Baseline	No	None	Luangwa_Lunsemfwa	Central	Luano	Ching'ombe	BFR17	BFR1742672	3	528	30.0116	-14.3632	GPS/GTOPO30	1	2016-10-29	October	2016	2016-10-29	October	2016	Black-Screen Fly Round		30	Yes	MEK, Octenol	0	0	0	0	0	0	0	0	0	0	0	0	0	0	0	0	No	0
Baseline	No	None	Luangwa_Lunsemfwa	Central	Luano	Ching'ombe	BFR17	BFR1742672	4	547	30.0062	-14.3706	GPS/GTOPO30	1	2016-10-29	October	2016	2016-10-29	October	2016	Black-Screen Fly Round		30	Yes	MEK, Octenol	0	0	0	0	0	0	0	0	0	0	0	0	0	0	0	0	No	0
Baseline	No	None	Luangwa_Lunsemfwa	Central	Luano	Ching'ombe	BFR18	BFR1842672	1	525	30.0004	-14.3777	GPS/GTOPO30	1	2016-10-29	October	2016	2016-10-29	October	2016	Black-Screen Fly Round		30	Yes	MEK, Octenol	0	0	0	0	0	0	0	0	0	0	0	0	0	0	0	0	No	0
Baseline	No	None	Luangwa_Lunsemfwa	Central	Luano	Ching'ombe	BFR18	BFR1842672	2	521	29.9987	-14.3869	GPS/GTOPO30	1	2016-10-29	October	2016	2016-10-29	October	2016	Black-Screen Fly Round		30	Yes	MEK, Octenol	0	0	0	0	0	0	0	0	0	0	0	0	0	0	0	0	No	0
Baseline	No	None	Luangwa_Lunsemfwa	Central	Luano	Ching'ombe	BFR18	BFR1842672	3	514	29.9942	-14.3948	GPS/GTOPO30	1	2016-10-29	October	2016	2016-10-29	October	2016	Black-Screen Fly Round		30	Yes	MEK, Octenol	0	0	0	0	0	0	0	0	0	0	0	0	0	0	0	0	No	0
Baseline	No	None	Luangwa_Lunsemfwa	Central	Luano	Ching'ombe	BFR18	BFR1842672	4	524	29.9889	-14.4023	GPS/GTOPO30	1	2016-10-29	October	2016	2016-10-29	October	2016	Black-Screen Fly Round		30	Yes	MEK, Octenol	0	0	0	0	0	0	0	0	0	0	0	0	0	0	0	0	No	0
Baseline	No	None	Luangwa_Lunsemfwa	Central	Luano	Ching'ombe	BFR18	BFR1842672	5	524	29.9885	-14.4013	GPS/GTOPO30	1	2016-10-29	October	2016	2016-10-29	October	2016	Black-Screen Fly Round		30	Yes	MEK, Octenol	0	0	0	0	0	0	0	0	0	0	0	0	0	0	0	0	No	0
Baseline	No	None	Luangwa_Lunsemfwa	Central	Luano	Ching'ombe	BFR18	BFR1842672	6	506	29.982	-14.417	GPS/GTOPO30	1	2016-10-29	October	2016	2016-10-29	October	2016	Black-Screen Fly Round		30	Yes	MEK, Octenol	0	0	0	0	0	0	0	0	0	0	0	0	0	0	0	0	No	0
Baseline	No	None	Luangwa_Lunsemfwa	Central	Luano	Ching'ombe	BFR21	BFR2142672	1	478	30.0594	-14.3419	GPS/GTOPO30	1	2016-10-29	October	2016	2016-10-29	October	2016	Black-Screen Fly Round		30	Yes	MEK, Octenol	0	0	0	0	0	0	0	0	0	0	0	0	0	0	0	0	No	0
Baseline	No	None	Luangwa_Lunsemfwa	Central	Luano	Ching'ombe	BFR21	BFR2142672	2	478	30.0667	-14.3376	GPS/GTOPO30	1	2016-10-29	October	2016	2016-10-29	October	2016	Black-Screen Fly Round		30	Yes	MEK, Octenol	0	0	0	0	0	0	0	0	0	0	0	0	0	0	0	0	No	0
Baseline	No	None	Luangwa_Lunsemfwa	Central	Luano	Ching'ombe	BFR21	BFR2142672	3	484	30.0731	-14.3293	GPS/GTOPO30	1	2016-10-29	October	2016	2016-10-29	October	2016	Black-Screen Fly Round		30	Yes	MEK, Octenol	0	0	0	0	0	0	0	0	0	0	0	0	0	0	0	0	No	0
Baseline	No	None	Luangwa_Lunsemfwa	Central	Luano	Ching'ombe	BFR21	BFR2142672	4	482	30.0671	-14.3208	GPS/GTOPO30	1	2016-10-29	October	2016	2016-10-29	October	2016	Black-Screen Fly Round		30	Yes	MEK, Octenol	0	0	0	0	0	0	0	0	0	0	0	0	0	0	0	0	No	0
Baseline	No	None	Luangwa_Lunsemfwa	Central	Luano	Ching'ombe	BFR21	BFR2142672	5	503	30.06	-14.3134	GPS/GTOPO30	1	2016-10-29	October	2016	2016-10-29	October	2016	Black-Screen Fly Round		30	Yes	MEK, Octenol	0	0	0	0	0	0	0	0	0	0	0	0	0	0	0	0	No	0
Baseline	No	None	Luangwa_Lunsemfwa	Central	Luano	Ching'ombe	BFR21	BFR2142672	6	506	30.0572	-14.305	GPS/GTOPO30	1	2016-10-29	October	2016	2016-10-29	October	2016	Black-Screen Fly Round		30	Yes	MEK, Octenol	0	0	0	0	0	0	0	0	0	0	0	0	0	0	0	0	No	0
Baseline	No	None	Luangwa_Lunsemfwa	Central	Luano	Ching'ombe	BFR22	BFR2242672	1	510	30.0354	-14.3372	GPS/GTOPO30	1	2016-10-29	October	2016	2016-10-29	October	2016	Black-Screen Fly Round		30	Yes	MEK, Octenol	0	0	0	0	0	0	0	0	0	0	0	0	0	0	0	0	No	0
Baseline	No	None	Luangwa_Lunsemfwa	Central	Luano	Ching'ombe	BFR22	BFR2242672	2	499	30.0438	-14.3412	GPS/GTOPO30	1	2016-10-29	October	2016	2016-10-29	October	2016	Black-Screen Fly Round		30	Yes	MEK, Octenol	0	0	0	0	0	0	0	0	0	0	0	0	0	0	0	0	No	0
Baseline	No	None	Luangwa_Lunsemfwa	Central	Luano	Ching'ombe	BFR22	BFR2242672	3	483	30.0524	-14.3448	GPS/GTOPO30	1	2016-10-29	October	2016	2016-10-29	October	2016	Black-Screen Fly Round		30	Yes	MEK, Octenol	0	0	0	0	0	0	0	0	0	0	0	0	0	0	0	0	No	0
Baseline	No	None	Luangwa_Lunsemfwa	Central	Luano	Ching'ombe	BFR22	BFR2242672	4	478	30.0614	-14.3486	GPS/GTOPO30	1	2016-10-29	October	2016	2016-10-29	October	2016	Black-Screen Fly Round		30	Yes	MEK, Octenol	0	0	0	0	0	0	0	0	0	0	0	0	0	0	0	0	No	0
Baseline	No	None	Luangwa_Lunsemfwa	Central	Luano	Ching'ombe	BFR22	BFR2242672	5	467	30.0695	-14.3532	GPS/GTOPO30	1	2016-10-29	October	2016	2016-10-29	October	2016	Black-Screen Fly Round		30	Yes	MEK, Octenol	0	0	0	0	0	0	0	0	0	0	0	0	0	0	0	0	No	0
Baseline	No	None	Luangwa_Lunsemfwa	Central	Luano	Ching'ombe	BFR22	BFR2242672	6	454	30.0753	-14.3598	GPS/GTOPO30	1	2016-10-29	October	2016	2016-10-29	October	2016	Black-Screen Fly Round		30	Yes	MEK, Octenol	0	0	0	0	0	0	0	0	0	0	0	0	0	0	0	0	No	0
Baseline	No	None	Luangwa_Lunsemfwa	Central	Luano	Ching'ombe	BFR23	BFR2342672	1	507	29.987	-14.417	GPS/GTOPO30	1	2016-10-29	October	2016	2016-10-29	October	2016	Black-Screen Fly Round		30	Yes	MEK, Octenol	0	0	0	0	0	0	0	0	0	0	0	0	0	0	0	0	No	0
Baseline	No	None	Luangwa_Lunsemfwa	Central	Luano	Ching'ombe	BFR23	BFR2342672	2	503	29.9937	-14.4196	GPS/GTOPO30	1	2016-10-29	October	2016	2016-10-29	October	2016	Black-Screen Fly Round		30	Yes	MEK, Octenol	0	0	0	0	0	0	0	0	0	0	0	0	0	0	0	0	No	0
Baseline	No	None	Luangwa_Lunsemfwa	Central	Luano	Ching'ombe	BFR23	BFR2342672	3	498	30.0037	-14.4199	GPS/GTOPO30	1	2016-10-29	October	2016	2016-10-29	October	2016	Black-Screen Fly Round		30	Yes	MEK, Octenol	0	0	0	0	0	0	0	0	0	0	0	0	0	0	0	0	No	0
Baseline	No	None	Luangwa_Lunsemfwa	Central	Luano	Ching'ombe	BFR23	BFR2342672	4	495	30.0131	-14.4195	GPS/GTOPO30	1	2016-10-29	October	2016	2016-10-29	October	2016	Black-Screen Fly Round		30	Yes	MEK, Octenol	0	0	0	0	0	0	0	0	0	0	0	0	0	0	0	0	No	0
Baseline	No	None	Luangwa_Lunsemfwa	Central	Luano	Ching'ombe	BFR23	BFR2342672	5	480	30.0229	-14.4182	GPS/GTOPO30	1	2016-10-29	October	2016	2016-10-29	October	2016	Black-Screen Fly Round		30	Yes	MEK, Octenol	0	0	0	0	0	0	0	0	0	0	0	0	0	0	0	0	No	0
Baseline	No	None	Luangwa_Lunsemfwa	Central	Luano	Ching'ombe	BFR23	BFR2342672	6	463	30.0323	-14.4193	GPS/GTOPO30	1	2016-10-29	October	2016	2016-10-29	October	2016	Black-Screen Fly Round		30	Yes	MEK, Octenol	0	0	0	0	0	0	0	0	0	0	0	0	0	0	0	0	No	0
Baseline	No	None	Luangwa_Lunsemfwa	Central	Luano	Ching'ombe	BFR23	BFR2342672	7	454	30.0401	-14.4221	GPS/GTOPO30	1	2016-10-29	October	2016	2016-10-29	October	2016	Black-Screen Fly Round		30	Yes	MEK, Octenol	0	0	0	0	0	0	0	0	0	0	0	0	0	0	0	0	No	0
Baseline	No	None	Luangwa_Lunsemfwa	Central	Luano	Ching'ombe	BFR24	BFR2442672	1	506	29.9794	-14.4237	GPS/GTOPO30	1	2016-10-29	October	2016	2016-10-29	October	2016	Black-Screen Fly Round		30	Yes	MEK, Octenol	0	0	0	0	0	0	0	0	0	0	0	0	0	0	0	0	No	0
Baseline	No	None	Luangwa_Lunsemfwa	Central	Luano	Ching'ombe	BFR24	BFR2442672	2	495	29.9859	-14.4304	GPS/GTOPO30	1	2016-10-29	October	2016	2016-10-29	October	2016	Black-Screen Fly Round		30	Yes	MEK, Octenol	0	0	0	0	0	0	0	0	0	0	0	0	0	0	0	0	No	0
Baseline	No	None	Luangwa_Lunsemfwa	Central	Luano	Ching'ombe	BFR24	BFR2442672	3	477	29.9931	-14.4363	GPS/GTOPO30	1	2016-10-29	October	2016	2016-10-29	October	2016	Black-Screen Fly Round		30	Yes	MEK, Octenol	0	0	0	0	0	0	0	0	0	0	0	0	0	0	0	0	No	0
Baseline	No	None	Luangwa_Lunsemfwa	Central	Luano	Ching'ombe	BFR24	BFR2442672	4	482	30.0012	-14.4406	GPS/GTOPO30	1	2016-10-29	October	2016	2016-10-29	October	2016	Black-Screen Fly Round		30	Yes	MEK, Octenol	0	0	0	0	0	0	0	0	0	0	0	0	0	0	0	0	No	0
Baseline	No	None	Luangwa_Lunsemfwa	Central	Luano	Ching'ombe	BFR24	BFR2442672	5	461	30.0101	-14.4471	GPS/GTOPO30	1	2016-10-29	October	2016	2016-10-29	October	2016	Black-Screen Fly Round		30	Yes	MEK, Octenol	0	0	0	0	0	0	0	0	0	0	0	0	0	0	0	0	No	0
Baseline	No	None	Luangwa_Lunsemfwa	Central	Luano	Ching'ombe	BFR24	BFR2442672	6	443	30.0185	-14.4514	GPS/GTOPO30	1	2016-10-29	October	2016	2016-10-29	October	2016	Black-Screen Fly Round		30	Yes	MEK, Octenol	0	0	0	0	0	0	0	0	0	0	0	0	0	0	0	0	No	0
Baseline	No	None	Luangwa_Lunsemfwa	Central	Luano	Ching'ombe	BFR26	BFR2642672	1	484	30.0744	-14.3317	GPS/GTOPO30	1	2016-10-29	October	2016	2016-10-29	October	2016	Black-Screen Fly Round		30	Yes	MEK, Octenol	0	0	0	0	0	0	0	0	0	0	0	0	0	0	0	0	No	0
Baseline	No	None	Luangwa_Lunsemfwa	Central	Luano	Ching'ombe	BFR26	BFR2642672	2	481	30.0832	-14.3384	GPS/GTOPO30	1	2016-10-29	October	2016	2016-10-29	October	2016	Black-Screen Fly Round		30	Yes	MEK, Octenol	0	0	0	0	0	0	0	0	0	0	0	0	0	0	0	0	No	0
Baseline	No	None	Luangwa_Lunsemfwa	Central	Luano	Ching'ombe	BFR26	BFR2642672	3	475	30.0873	-14.3489	GPS/GTOPO30	1	2016-10-29	October	2016	2016-10-29	October	2016	Black-Screen Fly Round		30	Yes	MEK, Octenol	0	0	0	0	0	0	0	0	0	0	0	0	0	0	0	0	No	0
Baseline	No	None	Luangwa_Lunsemfwa	Central	Luano	Ching'ombe	BFR26	BFR2642672	4	466	30.0934	-14.355	GPS/GTOPO30	1	2016-10-29	October	2016	2016-10-29	October	2016	Black-Screen Fly Round		30	Yes	MEK, Octenol	0	0	0	0	0	0	0	0	0	0	0	0	0	0	0	0	No	0
Baseline	No	None	Luangwa_Lunsemfwa	Central	Luano	Ching'ombe	BFR26	BFR2642672	5	461	30.1004	-14.3633	GPS/GTOPO30	1	2016-10-29	October	2016	2016-10-29	October	2016	Black-Screen Fly Round		30	Yes	MEK, Octenol	0	0	0	0	0	0	0	0	0	0	0	0	0	0	0	0	No	0
Baseline	No	None	Luangwa_Lunsemfwa	Central	Luano	Ching'ombe	BFR13	BFR1342673	1	516	30.1563	-14.2123	GPS/GTOPO30	1	2016-10-30	October	2016	2016-10-30	October	2016	Black-Screen Fly Round		30	Yes	MEK, Octenol	0	0	0	0	0	0	0	0	0	0	0	0	0	0	0	0	No	0
Baseline	No	None	Luangwa_Lunsemfwa	Central	Luano	Ching'ombe	BFR13	BFR1342673	2	516	30.158	-14.2139	GPS/GTOPO30	1	2016-10-30	October	2016	2016-10-30	October	2016	Black-Screen Fly Round		30	Yes	MEK, Octenol	0	0	0	0	0	0	0	0	0	0	0	0	0	0	0	0	No	0
Baseline	No	None	Luangwa_Lunsemfwa	Central	Luano	Ching'ombe	BFR13	BFR1342673	3	502	30.1577	-14.2299	GPS/GTOPO30	1	2016-10-30	October	2016	2016-10-30	October	2016	Black-Screen Fly Round		30	Yes	MEK, Octenol	0	0	0	0	0	0	0	0	0	0	0	0	0	0	0	0	No	0
Baseline	No	None	Luangwa_Lunsemfwa	Central	Luano	Ching'ombe	BFR13	BFR1342673	4	502	30.1582	-14.2308	GPS/GTOPO30	1	2016-10-30	October	2016	2016-10-30	October	2016	Black-Screen Fly Round		30	Yes	MEK, Octenol	0	0	0	0	0	0	0	0	0	0	0	0	0	0	0	0	No	0
Baseline	No	None	Luangwa_Lunsemfwa	Central	Luano	Ching'ombe	BFR13	BFR1342673	5	501	30.1381	-14.232	GPS/GTOPO30	1	2016-10-30	October	2016	2016-10-30	October	2016	Black-Screen Fly Round		30	Yes	MEK, Octenol	0	0	0	0	0	0	0	0	0	0	0	0	0	0	0	0	No	0
Baseline	No	None	Luangwa_Lunsemfwa	Central	Luano	Ching'ombe	BFR14	BFR1442673	1	516	30.1271	-14.2341	GPS/GTOPO30	1	2016-10-30	October	2016	2016-10-30	October	2016	Black-Screen Fly Round		30	Yes	MEK, Octenol	0	0	0	0	0	0	0	0	0	0	0	0	0	0	0	0	No	0
Baseline	No	None	Luangwa_Lunsemfwa	Central	Luano	Ching'ombe	BFR14	BFR1442673	2	500	30.1199	-14.24	GPS/GTOPO30	1	2016-10-30	October	2016	2016-10-30	October	2016	Black-Screen Fly Round		30	Yes	MEK, Octenol	0	0	0	0	0	0	0	0	0	0	0	0	0	0	0	0	No	0
Baseline	No	None	Luangwa_Lunsemfwa	Central	Luano	Ching'ombe	BFR14	BFR1442673	3	514	30.1134	-14.2486	GPS/GTOPO30	1	2016-10-30	October	2016	2016-10-30	October	2016	Black-Screen Fly Round		30	Yes	MEK, Octenol	0	0	0	0	0	0	0	0	0	0	0	0	0	0	0	0	No	0
Baseline	No	None	Luangwa_Lunsemfwa	Central	Luano	Ching'ombe	BFR14	BFR1442673	4	524	30.1047	-14.2524	GPS/GTOPO30	1	2016-10-30	October	2016	2016-10-30	October	2016	Black-Screen Fly Round		30	Yes	MEK, Octenol	0	0	0	0	0	0	0	0	0	0	0	0	0	0	0	0	No	0
Baseline	No	None	Luangwa_Lunsemfwa	Central	Luano	Ching'ombe	BFR14	BFR1442673	5	528	30.0948	-14.2518	GPS/GTOPO30	1	2016-10-30	October	2016	2016-10-30	October	2016	Black-Screen Fly Round		30	Yes	MEK, Octenol	0	0	0	0	0	0	0	0	0	0	0	0	0	0	0	0	No	0
Baseline	No	None	Luangwa_Lunsemfwa	Central	Luano	Ching'ombe	BFR14	BFR1442673	6	540	30.0901	-14.2546	GPS/GTOPO30	1	2016-10-30	October	2016	2016-10-30	October	2016	Black-Screen Fly Round		30	Yes	MEK, Octenol	0	0	0	0	0	0	0	0	0	0	0	0	0	0	0	0	No	0
Baseline	No	None	Luangwa_Lunsemfwa	Central	Luano	Ching'ombe	BFR15	BFR1542673	1	540	30.0837	-14.2564	GPS/GTOPO30	1	2016-10-30	October	2016	2016-10-30	October	2016	Black-Screen Fly Round		30	Yes	MEK, Octenol	0	0	0	0	0	0	0	0	0	0	0	0	0	0	0	0	No	0
Baseline	No	None	Luangwa_Lunsemfwa	Central	Luano	Ching'ombe	BFR15	BFR1542673	2	569	30.0749	-14.2612	GPS/GTOPO30	1	2016-10-30	October	2016	2016-10-30	October	2016	Black-Screen Fly Round		30	Yes	MEK, Octenol	0	0	0	0	0	0	0	0	0	0	0	0	0	0	0	0	No	0
Baseline	No	None	Luangwa_Lunsemfwa	Central	Luano	Ching'ombe	BFR15	BFR1542673	3	545	30.0701	-14.269	GPS/GTOPO30	1	2016-10-30	October	2016	2016-10-30	October	2016	Black-Screen Fly Round		30	Yes	MEK, Octenol	0	0	0	0	0	0	0	0	0	0	0	0	0	0	0	0	No	0
Baseline	No	None	Luangwa_Lunsemfwa	Central	Luano	Ching'ombe	BFR15	BFR1542673	4	521	30.0628	-14.2763	GPS/GTOPO30	1	2016-10-30	October	2016	2016-10-30	October	2016	Black-Screen Fly Round		30	Yes	MEK, Octenol	0	0	0	0	0	0	0	0	0	0	0	0	0	0	0	0	No	0
Baseline	No	None	Luangwa_Lunsemfwa	Central	Luano	Ching'ombe	BFR15	BFR1542673	5	516	30.0589	-14.2837	GPS/GTOPO30	1	2016-10-30	October	2016	2016-10-30	October	2016	Black-Screen Fly Round		30	Yes	MEK, Octenol	0	0	0	0	0	0	0	0	0	0	0	0	0	0	0	0	No	0
Baseline	No	None	Luangwa_Lunsemfwa	Central	Luano	Ching'ombe	BFR25	BFR2542673	1	509	30.161	-14.2348	GPS/GTOPO30	1	2016-10-30	October	2016	2016-10-30	October	2016	Black-Screen Fly Round		30	Yes	MEK, Octenol	0	0	0	0	0	0	0	0	0	0	0	0	0	0	0	0	No	0
Baseline	No	None	Luangwa_Lunsemfwa	Central	Luano	Ching'ombe	BFR25	BFR2542673	2	504	30.1638	-14.2434	GPS/GTOPO30	1	2016-10-30	October	2016	2016-10-30	October	2016	Black-Screen Fly Round		30	Yes	MEK, Octenol	0	0	0	0	0	0	0	0	0	0	0	0	0	0	0	0	No	0
Baseline	No	None	Luangwa_Lunsemfwa	Central	Luano	Ching'ombe	BFR25	BFR2542673	3	498	30.161	-14.2555	GPS/GTOPO30	1	2016-10-30	October	2016	2016-10-30	October	2016	Black-Screen Fly Round		30	Yes	MEK, Octenol	0	0	0	0	0	0	0	0	0	0	0	0	0	0	0	0	No	0
Baseline	No	None	Luangwa_Lunsemfwa	Central	Luano	Ching'ombe	BFR25	BFR2542673	4	481	30.1657	-14.2633	GPS/GTOPO30	1	2016-10-30	October	2016	2016-10-30	October	2016	Black-Screen Fly Round		30	Yes	MEK, Octenol	0	0	0	0	0	0	0	0	0	0	0	0	0	0	0	0	No	0
Baseline	No	None	Luangwa_Lunsemfwa	Central	Luano	Ching'ombe	BFR27	BFR2742673	1	523	30.1147	-14.2532	GPS/GTOPO30	1	2016-10-30	October	2016	2016-10-30	October	2016	Black-Screen Fly Round		30	Yes	MEK, Octenol	0	0	0	0	0	0	0	0	0	0	0	0	0	0	0	0	No	0
Baseline	No	None	Luangwa_Lunsemfwa	Central	Luano	Ching'ombe	BFR27	BFR2742673	2	523	30.1133	-14.2614	GPS/GTOPO30	1	2016-10-30	October	2016	2016-10-30	October	2016	Black-Screen Fly Round		30	Yes	MEK, Octenol	0	0	0	0	0	0	0	0	0	0	0	0	0	0	0	0	No	0
Baseline	No	None	Luangwa_Lunsemfwa	Central	Luano	Ching'ombe	BFR27	BFR2742673	3	519	30.1116	-14.2709	GPS/GTOPO30	1	2016-10-30	October	2016	2016-10-30	October	2016	Black-Screen Fly Round		30	Yes	MEK, Octenol	0	0	0	0	0	0	0	0	0	0	0	0	0	0	0	0	No	0
Baseline	No	None	Luangwa_Lunsemfwa	Central	Luano	Ching'ombe	BFR27	BFR2742673	4	511	30.116	-14.2788	GPS/GTOPO30	1	2016-10-30	October	2016	2016-10-30	October	2016	Black-Screen Fly Round		30	Yes	MEK, Octenol	0	0	0	0	0	0	0	0	0	0	0	0	0	0	0	0	No	0
Baseline	No	None	Luangwa_Lunsemfwa	Central	Luano	Ching'ombe	BFR27	BFR2742673	5	509	30.1196	-14.287	GPS/GTOPO30	1	2016-10-30	October	2016	2016-10-30	October	2016	Black-Screen Fly Round		30	Yes	MEK, Octenol	0	0	0	0	0	0	0	0	0	0	0	0	0	0	0	0	No	0
Baseline	No	None	Luangwa_Lunsemfwa	Central	Luano	Ching'ombe	BFR27	BFR2742673	6	506	30.1231	-14.2955	GPS/GTOPO30	1	2016-10-30	October	2016	2016-10-30	October	2016	Black-Screen Fly Round		30	Yes	MEK, Octenol	0	0	0	0	0	0	0	0	0	0	0	0	0	0	0	0	No	0
Baseline	No	None	Luangwa_Lunsemfwa	Central	Luano	Ching'ombe	BFR28	BFR2842673	1	465	30.1443	-14.339	GPS/GTOPO30	1	2016-10-30	October	2016	2016-10-30	October	2016	Black-Screen Fly Round		30	Yes	MEK, Octenol	0	0	0	0	0	0	0	0	0	0	0	0	0	0	0	0	No	0
Baseline	No	None	Luangwa_Lunsemfwa	Central	Luano	Ching'ombe	BFR28	BFR2842673	2	478	30.14	-14.3313	GPS/GTOPO30	1	2016-10-30	October	2016	2016-10-30	October	2016	Black-Screen Fly Round		30	Yes	MEK, Octenol	0	0	0	0	0	0	0	0	0	0	0	0	0	0	0	0	No	0
Baseline	No	None	Luangwa_Lunsemfwa	Central	Luano	Ching'ombe	BFR28	BFR2842673	3	486	30.1358	-14.3232	GPS/GTOPO30	1	2016-10-30	October	2016	2016-10-30	October	2016	Black-Screen Fly Round		30	Yes	MEK, Octenol	0	0	0	0	0	0	0	0	0	0	0	0	0	0	0	0	No	0
Baseline	No	None	Luangwa_Lunsemfwa	Central	Luano	Ching'ombe	BFR28	BFR2842673	4	495	30.1331	-14.3145	GPS/GTOPO30	1	2016-10-30	October	2016	2016-10-30	October	2016	Black-Screen Fly Round		30	Yes	MEK, Octenol	0	0	0	0	0	0	0	0	0	0	0	0	0	0	0	0	No	0
Baseline	No	None	Luangwa_Lunsemfwa	Central	Luano	Ching'ombe	BFR28	BFR2842673	5	510	30.1276	-14.307	GPS/GTOPO30	1	2016-10-30	October	2016	2016-10-30	October	2016	Black-Screen Fly Round		30	Yes	MEK, Octenol	0	0	0	0	0	0	0	0	0	0	0	0	0	0	0	0	No	0
Baseline	No	None	Luangwa_Lunsemfwa	Central	Luano	Ching'ombe	BFR28	BFR2842673	6	506	30.122	-14.2995	GPS/GTOPO30	1	2016-10-30	October	2016	2016-10-30	October	2016	Black-Screen Fly Round		30	Yes	MEK, Octenol	0	0	0	0	0	0	0	0	0	0	0	0	0	0	0	0	No	0
Baseline	No	None	Luangwa_Lunsemfwa	Central	Luano	Ching'ombe	BFR2	BFR242674	1	1118	29.9603	-14.0633	GPS/GTOPO30	1	2016-10-31	October	2016	2016-10-31	October	2016	Black-Screen Fly Round		30	Yes	MEK, Octenol	0	0	0	0	0	0	0	0	0	0	0	0	0	0	0	0	No	0
Baseline	No	None	Luangwa_Lunsemfwa	Central	Luano	Ching'ombe	BFR2	BFR242674	2	1089	29.9624	-14.0719	GPS/GTOPO30	1	2016-10-31	October	2016	2016-10-31	October	2016	Black-Screen Fly Round		30	Yes	MEK, Octenol	0	0	0	0	0	0	0	0	0	0	0	0	0	0	0	0	No	0
Baseline	No	None	Luangwa_Lunsemfwa	Central	Luano	Ching'ombe	BFR2	BFR242674	3	1036	29.9694	-14.0788	GPS/GTOPO30	1	2016-10-31	October	2016	2016-10-31	October	2016	Black-Screen Fly Round		30	Yes	MEK, Octenol	0	0	0	0	0	0	0	0	0	0	0	0	0	0	0	0	No	0
Baseline	No	None	Luangwa_Lunsemfwa	Central	Luano	Ching'ombe	BFR2	BFR242674	4	966	29.9771	-14.0848	GPS/GTOPO30	1	2016-10-31	October	2016	2016-10-31	October	2016	Black-Screen Fly Round		30	Yes	MEK, Octenol	0	0	0	0	0	0	0	0	0	0	0	0	0	0	0	0	No	0
Baseline	No	None	Luangwa_Lunsemfwa	Central	Luano	Ching'ombe	BFR2	BFR242674	5	949	29.9801	-14.0935	GPS/GTOPO30	1	2016-10-31	October	2016	2016-10-31	October	2016	Black-Screen Fly Round		30	Yes	MEK, Octenol	0	0	0	0	0	0	0	0	0	0	0	0	0	0	0	0	No	0
Baseline	No	None	Luangwa_Lunsemfwa	Central	Luano	Ching'ombe	BFR3	BFR342674	1	722	30.0249	-14.1259	GPS/GTOPO30	1	2016-10-31	October	2016	2016-10-31	October	2016	Black-Screen Fly Round		30	Yes	MEK, Octenol	0	0	0	0	0	0	0	0	0	0	0	0	0	0	0	0	No	0
Baseline	No	None	Luangwa_Lunsemfwa	Central	Luano	Ching'ombe	BFR3	BFR342674	2	772	30.0156	-14.1231	GPS/GTOPO30	1	2016-10-31	October	2016	2016-10-31	October	2016	Black-Screen Fly Round		30	Yes	MEK, Octenol	0	0	0	0	0	0	0	0	0	0	0	0	0	0	0	0	No	0
Baseline	No	None	Luangwa_Lunsemfwa	Central	Luano	Ching'ombe	BFR3	BFR342674	3	815	30.0099	-14.1155	GPS/GTOPO30	1	2016-10-31	October	2016	2016-10-31	October	2016	Black-Screen Fly Round		30	Yes	MEK, Octenol	0	0	0	0	0	0	0	0	0	0	0	0	0	0	0	0	No	0
Baseline	No	None	Luangwa_Lunsemfwa	Central	Luano	Ching'ombe	BFR3	BFR342674	4	940	30.0035	-14.1073	GPS/GTOPO30	1	2016-10-31	October	2016	2016-10-31	October	2016	Black-Screen Fly Round		30	Yes	MEK, Octenol	0	0	0	0	0	0	0	0	0	0	0	0	0	0	0	0	No	0
Baseline	No	None	Luangwa_Lunsemfwa	Central	Luano	Ching'ombe	BFR3	BFR342674	5	988	29.9951	-14.101	GPS/GTOPO30	1	2016-10-31	October	2016	2016-10-31	October	2016	Black-Screen Fly Round		30	Yes	MEK, Octenol	0	0	0	0	0	0	0	0	0	0	0	0	0	0	0	0	No	0
Baseline	No	None	Luangwa_Lunsemfwa	Central	Luano	Ching'ombe	BFR4	BFR442674	1	739	30.038	-14.1281	GPS/GTOPO30	1	2016-10-31	October	2016	2016-10-31	October	2016	Black-Screen Fly Round		30	Yes	MEK, Octenol	0	0	0	0	0	0	0	0	0	0	0	0	0	0	0	0	No	0
Baseline	No	None	Luangwa_Lunsemfwa	Central	Luano	Ching'ombe	BFR4	BFR442674	2	742	30.0478	-14.1326	GPS/GTOPO30	1	2016-10-31	October	2016	2016-10-31	October	2016	Black-Screen Fly Round		30	Yes	MEK, Octenol	0	0	0	0	0	0	0	0	0	0	0	0	0	0	0	0	No	0
Baseline	No	None	Luangwa_Lunsemfwa	Central	Luano	Ching'ombe	BFR4	BFR442674	3	706	30.0571	-14.1316	GPS/GTOPO30	1	2016-10-31	October	2016	2016-10-31	October	2016	Black-Screen Fly Round		30	Yes	MEK, Octenol	0	0	0	0	0	0	0	0	0	0	0	0	0	0	0	0	No	0
Baseline	No	None	Luangwa_Lunsemfwa	Central	Luano	Ching'ombe	BFR4	BFR442674	4	719	30.0659	-14.1281	GPS/GTOPO30	1	2016-10-31	October	2016	2016-10-31	October	2016	Black-Screen Fly Round		30	Yes	MEK, Octenol	0	0	0	0	0	0	0	0	0	0	0	0	0	0	0	0	No	0
Baseline	No	None	Luangwa_Lunsemfwa	Central	Luano	Ching'ombe	BFR4	BFR442674	5	722	30.075	-14.1268	GPS/GTOPO30	1	2016-10-31	October	2016	2016-10-31	October	2016	Black-Screen Fly Round		30	Yes	MEK, Octenol	0	0	0	0	0	0	0	0	0	0	0	0	0	0	0	0	No	0
Baseline	No	None	Luangwa_Lunsemfwa	Central	Luano	Ching'ombe	BFR4	BFR442674	6	700	30.0843	-14.126	GPS/GTOPO30	1	2016-10-31	October	2016	2016-10-31	October	2016	Black-Screen Fly Round		30	Yes	MEK, Octenol	0	0	0	0	0	0	0	0	0	0	0	0	0	0	0	0	No	0
Baseline	No	None	Luangwa_Lunsemfwa	Central	Luano	Ching'ombe	BFR5	BFR542674	1	685	30.0952	-14.1232	GPS/GTOPO30	1	2016-10-31	October	2016	2016-10-31	October	2016	Black-Screen Fly Round		30	Yes	MEK, Octenol	0	0	0	0	0	0	0	0	0	0	0	0	0	0	0	0	No	0
Baseline	No	None	Luangwa_Lunsemfwa	Central	Luano	Ching'ombe	BFR5	BFR542674	2	632	30.1027	-14.1182	GPS/GTOPO30	1	2016-10-31	October	2016	2016-10-31	October	2016	Black-Screen Fly Round		30	Yes	MEK, Octenol	0	0	0	0	0	0	0	0	0	0	0	0	0	0	0	0	No	0
Baseline	No	None	Luangwa_Lunsemfwa	Central	Luano	Ching'ombe	BFR5	BFR542674	3	583	30.1154	-14.1148	GPS/GTOPO30	1	2016-10-31	October	2016	2016-10-31	October	2016	Black-Screen Fly Round		30	Yes	MEK, Octenol	0	0	0	0	0	0	0	0	0	0	0	0	0	0	0	0	No	0
Baseline	No	None	Luangwa_Lunsemfwa	Central	Luano	Ching'ombe	BFR5	BFR542674	4	565	30.1232	-14.1138	GPS/GTOPO30	1	2016-10-31	October	2016	2016-10-31	October	2016	Black-Screen Fly Round		30	Yes	MEK, Octenol	0	0	0	0	0	0	0	0	0	0	0	0	0	0	0	0	No	0
Baseline	No	None	Luangwa_Lunsemfwa	Central	Luano	Ching'ombe	BFR6	BFR642674	1	547	30.1352	-14.1051	GPS/GTOPO30	1	2016-10-31	October	2016	2016-10-31	October	2016	Black-Screen Fly Round		30	Yes	MEK, Octenol	0	0	0	0	0	0	0	0	0	0	0	0	0	0	0	0	No	0
Baseline	No	None	Luangwa_Lunsemfwa	Central	Luano	Ching'ombe	BFR6	BFR642674	2	548	30.1263	-14.1027	GPS/GTOPO30	1	2016-10-31	October	2016	2016-10-31	October	2016	Black-Screen Fly Round		30	Yes	MEK, Octenol	0	0	0	0	0	0	0	0	0	0	0	0	0	0	0	0	No	0
Baseline	No	None	Luangwa_Lunsemfwa	Central	Luano	Ching'ombe	BFR6	BFR642674	3	562	30.1177	-14.0963	GPS/GTOPO30	1	2016-10-31	October	2016	2016-10-31	October	2016	Black-Screen Fly Round		30	Yes	MEK, Octenol	0	0	0	0	0	0	0	0	0	0	0	0	0	0	0	0	No	0
Baseline	No	None	Luangwa_Lunsemfwa	Central	Luano	Ching'ombe	BFR6	BFR642674	4	582	30.1152	-14.0898	GPS/GTOPO30	1	2016-10-31	October	2016	2016-10-31	October	2016	Black-Screen Fly Round		30	Yes	MEK, Octenol	0	0	0	0	0	0	0	0	0	0	0	0	0	0	0	0	No	0
Baseline	No	None	Luangwa_Lunsemfwa	Central	Luano	Ching'ombe	BFR6	BFR642674	5	603	30.1139	-14.0785	GPS/GTOPO30	1	2016-10-31	October	2016	2016-10-31	October	2016	Black-Screen Fly Round		30	Yes	MEK, Octenol	0	0	0	0	0	0	0	0	0	0	0	0	0	0	0	0	No	0
Baseline	No	None	Luangwa_Lunsemfwa	Central	Luano	Ching'ombe	BFR6	BFR642674	6	602	30.113	-14.0693	GPS/GTOPO30	1	2016-10-31	October	2016	2016-10-31	October	2016	Black-Screen Fly Round		30	Yes	MEK, Octenol	0	0	0	0	0	0	0	0	0	0	0	0	0	0	0	0	No	0
Baseline	No	None	Luangwa_Lunsemfwa	Central	Luano	Ching'ombe	BFR7	BFR742674	1	547	30.1757	-14.0833	GPS/GTOPO30	1	2016-10-31	October	2016	2016-10-31	October	2016	Black-Screen Fly Round		30	Yes	MEK, Octenol	0	0	0	0	0	0	0	0	0	0	0	0	0	0	0	0	No	0
Baseline	No	None	Luangwa_Lunsemfwa	Central	Luano	Ching'ombe	BFR7	BFR742674	2	559	30.1615	-14.0829	GPS/GTOPO30	1	2016-10-31	October	2016	2016-10-31	October	2016	Black-Screen Fly Round		30	Yes	MEK, Octenol	0	0	0	0	0	0	0	0	0	0	0	0	0	0	0	0	No	0
Baseline	No	None	Luangwa_Lunsemfwa	Central	Luano	Ching'ombe	BFR7	BFR742674	3	567	30.1556	-14.0898	GPS/GTOPO30	1	2016-10-31	October	2016	2016-10-31	October	2016	Black-Screen Fly Round		30	Yes	MEK, Octenol	0	0	0	0	0	0	0	0	0	0	0	0	0	0	0	0	No	0
Baseline	No	None	Luangwa_Lunsemfwa	Central	Luano	Ching'ombe	BFR7	BFR742674	4	564	30.1536	-14.0998	GPS/GTOPO30	1	2016-10-31	October	2016	2016-10-31	October	2016	Black-Screen Fly Round		30	Yes	MEK, Octenol	0	0	0	0	0	0	0	0	0	0	0	0	0	0	0	0	No	0
Baseline	No	None	Luangwa_Lunsemfwa	Central	Luano	Ching'ombe	BFR7	BFR742674	5	556	30.1469	-14.1059	GPS/GTOPO30	1	2016-10-31	October	2016	2016-10-31	October	2016	Black-Screen Fly Round		30	Yes	MEK, Octenol	0	0	0	0	0	0	0	0	0	0	0	0	0	0	0	0	No	0
Baseline	No	None	Luangwa_Lunsemfwa	Central	Luano	Ching'ombe	BFR7	BFR742674	6	542	30.1416	-14.111	GPS/GTOPO30	1	2016-10-31	October	2016	2016-10-31	October	2016	Black-Screen Fly Round		30	Yes	MEK, Octenol	0	0	0	0	0	0	0	0	0	0	0	0	0	0	0	0	No	0
Baseline	No	None	Luangwa_Lunsemfwa	Central	Luano	Ching'ombe	BFR8	BFR842674	1	549	30.1892	-14.0856	GPS/GTOPO30	1	2016-10-31	October	2016	2016-10-31	October	2016	Black-Screen Fly Round		30	Yes	MEK, Octenol	0	0	0	0	0	0	0	0	0	0	0	0	0	0	0	0	No	0
Baseline	No	None	Luangwa_Lunsemfwa	Central	Luano	Ching'ombe	BFR8	BFR842674	2	548	30.1995	-14.0885	GPS/GTOPO30	1	2016-10-31	October	2016	2016-10-31	October	2016	Black-Screen Fly Round		30	Yes	MEK, Octenol	0	0	0	0	0	0	0	0	0	0	0	0	0	0	0	0	No	0
Baseline	No	None	Luangwa_Lunsemfwa	Central	Luano	Ching'ombe	BFR8	BFR842674	3	547	30.2082	-14.0856	GPS/GTOPO30	1	2016-10-31	October	2016	2016-10-31	October	2016	Black-Screen Fly Round		30	Yes	MEK, Octenol	0	0	0	0	0	0	0	0	0	0	0	0	0	0	0	0	No	0
Baseline	No	None	Luangwa_Lunsemfwa	Central	Luano	Ching'ombe	BFR8	BFR842674	4	529	30.2164	-14.0791	GPS/GTOPO30	1	2016-10-31	October	2016	2016-10-31	October	2016	Black-Screen Fly Round		30	Yes	MEK, Octenol	0	0	0	0	0	0	0	0	0	0	0	0	0	0	0	0	No	0
Baseline	No	None	Luangwa_Lunsemfwa	Central	Luano	Ching'ombe	BFR8	BFR842674	5	512	30.2262	-14.0779	GPS/GTOPO30	1	2016-10-31	October	2016	2016-10-31	October	2016	Black-Screen Fly Round		30	Yes	MEK, Octenol	0	0	0	0	0	0	0	0	0	0	0	0	0	0	0	0	No	0
Baseline	No	None	Luangwa_Lunsemfwa	Central	Luano	Ching'ombe	BFR9	BFR942674	1	512	30.2316	-14.0824	GPS/GTOPO30	1	2016-10-31	October	2016	2016-10-31	October	2016	Black-Screen Fly Round		30	Yes	MEK, Octenol	0	0	0	0	0	0	0	0	0	0	0	0	0	0	0	0	No	0
Baseline	No	None	Luangwa_Lunsemfwa	Central	Luano	Ching'ombe	BFR9	BFR942674	2	534	30.2411	-14.0838	GPS/GTOPO30	1	2016-10-31	October	2016	2016-10-31	October	2016	Black-Screen Fly Round		30	Yes	MEK, Octenol	0	0	0	0	0	0	0	0	0	0	0	0	0	0	0	0	No	0
Baseline	No	None	Luangwa_Lunsemfwa	Central	Luano	Ching'ombe	BFR9	BFR942674	3	523	30.2495	-14.0876	GPS/GTOPO30	1	2016-10-31	October	2016	2016-10-31	October	2016	Black-Screen Fly Round		30	Yes	MEK, Octenol	0	0	0	0	0	0	0	0	0	0	0	0	0	0	0	0	No	0
Baseline	No	None	Luangwa_Lunsemfwa	Central	Luano	Ching'ombe	BFR9	BFR942674	4	514	30.2579	-14.0913	GPS/GTOPO30	1	2016-10-31	October	2016	2016-10-31	October	2016	Black-Screen Fly Round		30	Yes	MEK, Octenol	0	0	0	0	0	0	0	0	0	0	0	0	0	0	0	0	No	0
Baseline	No	None	Luangwa_Lunsemfwa	Central	Luano	Ching'ombe	BFR9	BFR942674	5	516	30.2667	-14.0944	GPS/GTOPO30	1	2016-10-31	October	2016	2016-10-31	October	2016	Black-Screen Fly Round		30	Yes	MEK, Octenol	0	0	0	0	0	0	0	0	0	0	0	0	0	0	0	0	No	0
Baseline	No	None	Luangwa_Lunsemfwa	Central	Luano	Ching'ombe	BFR12	BFR1242674	1	550	30.1398	-14.1646	GPS/GTOPO30	1	2016-10-31	October	2016	2016-10-31	October	2016	Black-Screen Fly Round		30	Yes	MEK, Octenol	0	0	0	0	0	0	0	0	0	0	0	0	0	0	0	0	No	0
Baseline	No	None	Luangwa_Lunsemfwa	Central	Luano	Ching'ombe	BFR12	BFR1242674	2	542	30.1449	-14.1727	GPS/GTOPO30	1	2016-10-31	October	2016	2016-10-31	October	2016	Black-Screen Fly Round		30	Yes	MEK, Octenol	0	0	0	0	0	0	0	0	0	0	0	0	0	0	0	0	No	0
Baseline	No	None	Luangwa_Lunsemfwa	Central	Luano	Ching'ombe	BFR12	BFR1242674	3	541	30.1464	-14.1816	GPS/GTOPO30	1	2016-10-31	October	2016	2016-10-31	October	2016	Black-Screen Fly Round		30	Yes	MEK, Octenol	0	0	0	0	0	0	0	0	0	0	0	0	0	0	0	0	No	0
Baseline	No	None	Luangwa_Lunsemfwa	Central	Luano	Ching'ombe	BFR12	BFR1242674	4	535	30.1477	-14.1905	GPS/GTOPO30	1	2016-10-31	October	2016	2016-10-31	October	2016	Black-Screen Fly Round		30	Yes	MEK, Octenol	0	0	0	0	0	0	0	0	0	0	0	0	0	0	0	0	No	0
Baseline	No	None	Luangwa_Lunsemfwa	Central	Luano	Ching'ombe	BFR12	BFR1242674	5	532	30.1487	-14.1996	GPS/GTOPO30	1	2016-10-31	October	2016	2016-10-31	October	2016	Black-Screen Fly Round		30	Yes	MEK, Octenol	0	0	0	0	0	0	0	0	0	0	0	0	0	0	0	0	No	0
Baseline	No	None	Luangwa_Lunsemfwa	Central	Luano	Ching'ombe	BFR12	BFR1242674	6	524	30.1533	-14.2082	GPS/GTOPO30	1	2016-10-31	October	2016	2016-10-31	October	2016	Black-Screen Fly Round		30	Yes	MEK, Octenol	0	0	0	0	0	0	0	0	0	0	0	0	0	0	0	0	No	0
Baseline	No	None	Luangwa_Lunsemfwa	Central	Luano	Ching'ombe	BFR29	BFR2942674	1	515	30.1191	-14.2581	GPS/GTOPO30	1	2016-10-31	October	2016	2016-10-31	October	2016	Black-Screen Fly Round		30	Yes	MEK, Octenol	0	0	0	0	0	0	0	0	0	0	0	0	0	0	0	0	No	0
Baseline	No	None	Luangwa_Lunsemfwa	Central	Luano	Ching'ombe	BFR29	BFR2942674	2	515	30.1273	-14.2616	GPS/GTOPO30	1	2016-10-31	October	2016	2016-10-31	October	2016	Black-Screen Fly Round		30	Yes	MEK, Octenol	0	0	0	0	0	0	0	0	0	0	0	0	0	0	0	0	No	0
Baseline	No	None	Luangwa_Lunsemfwa	Central	Luano	Ching'ombe	BFR29	BFR2942674	3	508	30.1391	-14.2572	GPS/GTOPO30	1	2016-10-31	October	2016	2016-10-31	October	2016	Black-Screen Fly Round		30	Yes	MEK, Octenol	0	0	0	0	0	0	0	0	0	0	0	0	0	0	0	0	No	0
Baseline	No	None	Luangwa_Lunsemfwa	Central	Luano	Ching'ombe	BFR29	BFR2942674	4	487	30.1425	-14.2481	GPS/GTOPO30	1	2016-10-31	October	2016	2016-10-31	October	2016	Black-Screen Fly Round		30	Yes	MEK, Octenol	0	0	0	0	0	0	0	0	0	0	0	0	0	0	0	0	No	0
Baseline	No	None	Luangwa_Lunsemfwa	Lusaka	Rufunsa	Lubalashi	BFR45	BFR4542677	1	920	29.8468	-14.9456	GPS/GTOPO30	1	2016-11-03	November	2016	2016-11-03	November	2016	Black-Screen Fly Round		30	Yes	MEK, Octenol	1	2	3	0	0	0	0	0	0	0	0	0	0	0	0	3	Yes	0.1
Baseline	No	None	Luangwa_Lunsemfwa	Lusaka	Rufunsa	Lubalashi	BFR45	BFR4542677	2	925	29.8494	-14.9511	GPS/GTOPO30	1	2016-11-03	November	2016	2016-11-03	November	2016	Black-Screen Fly Round		30	Yes	MEK, Octenol	1	0	1	0	0	0	0	0	0	0	0	0	0	0	0	1	Yes	0.0333333
Baseline	No	None	Luangwa_Lunsemfwa	Lusaka	Rufunsa	Lubalashi	BFR45	BFR4542677	3	944	29.8474	-14.9599	GPS/GTOPO30	1	2016-11-03	November	2016	2016-11-03	November	2016	Black-Screen Fly Round		30	Yes	MEK, Octenol	0	1	1	0	0	0	0	0	0	0	0	0	0	0	0	1	Yes	0.0333333
Baseline	No	None	Luangwa_Lunsemfwa	Lusaka	Rufunsa	Lubalashi	BFR45	BFR4542677	4	936	29.8378	-14.9614	GPS/GTOPO30	1	2016-11-03	November	2016	2016-11-03	November	2016	Black-Screen Fly Round		30	Yes	MEK, Octenol	0	1	1	0	0	0	0	0	0	0	0	0	0	0	0	1	Yes	0.0333333
Baseline	No	None	Luangwa_Lunsemfwa	Lusaka	Rufunsa	Lubalashi	BFR46	BFR4642677	1	899	29.8361	-14.9412	GPS/GTOPO30	1	2016-11-03	November	2016	2016-11-03	November	2016	Black-Screen Fly Round		30	Yes	MEK, Octenol	11	4	15	0	0	0	0	0	0	0	0	0	0	0	0	15	Yes	0.5
Baseline	No	None	Luangwa_Lunsemfwa	Lusaka	Rufunsa	Lubalashi	BFR46	BFR4642677	2	911	29.8296	-14.9453	GPS/GTOPO30	1	2016-11-03	November	2016	2016-11-03	November	2016	Black-Screen Fly Round		30	Yes	MEK, Octenol	0	2	2	0	0	0	0	0	0	0	0	0	0	0	0	2	Yes	0.0666667
Baseline	No	None	Luangwa_Lunsemfwa	Lusaka	Rufunsa	Lubalashi	BFR46	BFR4642677	3	924	29.8248	-14.953	GPS/GTOPO30	1	2016-11-03	November	2016	2016-11-03	November	2016	Black-Screen Fly Round		30	Yes	MEK, Octenol	0	0	0	0	0	0	0	0	0	0	0	0	0	0	0	0	No	0
Baseline	No	None	Luangwa_Lunsemfwa	Lusaka	Rufunsa	Lubalashi	BFR46	BFR4642677	4	923	29.8289	-14.9566	GPS/GTOPO30	1	2016-11-03	November	2016	2016-11-03	November	2016	Black-Screen Fly Round		30	Yes	MEK, Octenol	0	0	0	0	0	0	0	0	0	0	0	0	0	0	0	0	No	0
Baseline	No	None	Luangwa_Lunsemfwa	Lusaka	Rufunsa	Lubalashi	BFR46	BFR4642677	5	925	29.836	-14.9583	GPS/GTOPO30	1	2016-11-03	November	2016	2016-11-03	November	2016	Black-Screen Fly Round		30	Yes	MEK, Octenol	0	0	0	0	0	0	0	0	0	0	0	0	0	0	0	0	No	0
Baseline	No	None	Luangwa_Lunsemfwa	Lusaka	Rufunsa	Lubalashi	BFR47	BFR4742677	1	886	29.8581	-14.922	GPS/GTOPO30	1	2016-11-03	November	2016	2016-11-03	November	2016	Black-Screen Fly Round		30	Yes	MEK, Octenol	10	4	14	0	0	0	0	0	0	0	0	0	0	0	0	14	Yes	0.466667
Baseline	No	None	Luangwa_Lunsemfwa	Lusaka	Rufunsa	Lubalashi	BFR47	BFR4742677	2	920	29.861	-14.9268	GPS/GTOPO30	1	2016-11-03	November	2016	2016-11-03	November	2016	Black-Screen Fly Round		30	Yes	MEK, Octenol	1	0	1	0	0	0	0	0	0	0	0	0	0	0	0	1	Yes	0.0333333
Baseline	No	None	Luangwa_Lunsemfwa	Lusaka	Rufunsa	Lubalashi	BFR47	BFR4742677	3	909	29.856	-14.9349	GPS/GTOPO30	1	2016-11-03	November	2016	2016-11-03	November	2016	Black-Screen Fly Round		30	Yes	MEK, Octenol	1	0	1	0	0	0	0	0	0	0	0	0	0	0	0	1	Yes	0.0333333
Baseline	No	None	Luangwa_Lunsemfwa	Lusaka	Rufunsa	Lubalashi	BFR47	BFR4742677	4	909	29.8507	-14.939	GPS/GTOPO30	1	2016-11-03	November	2016	2016-11-03	November	2016	Black-Screen Fly Round		30	Yes	MEK, Octenol	1	0	1	0	0	0	0	0	0	0	0	0	0	0	0	1	Yes	0.0333333
Baseline	No	None	Luangwa_Lunsemfwa	Lusaka	Rufunsa	Lubalashi	BFR47	BFR4742677	5	914	29.8445	-14.9365	GPS/GTOPO30	1	2016-11-03	November	2016	2016-11-03	November	2016	Black-Screen Fly Round		30	Yes	MEK, Octenol	0	0	0	0	0	0	0	0	0	0	0	0	0	0	0	0	No	0
Baseline	No	None	Luangwa_Lunsemfwa	Lusaka	Rufunsa	Lubalashi	BFR48	BFR4842677	1	886	29.8509	-14.9223	GPS/GTOPO30	1	2016-11-03	November	2016	2016-11-03	November	2016	Black-Screen Fly Round		30	Yes	MEK, Octenol	15	4	19	0	0	0	0	0	0	0	0	0	0	0	0	19	Yes	0.633333
Baseline	No	None	Luangwa_Lunsemfwa	Lusaka	Rufunsa	Lubalashi	BFR48	BFR4842677	2	889	29.847	-14.9305	GPS/GTOPO30	1	2016-11-03	November	2016	2016-11-03	November	2016	Black-Screen Fly Round		30	Yes	MEK, Octenol	5	2	7	0	0	0	0	0	0	0	0	0	0	0	0	7	Yes	0.233333
Baseline	No	None	Luangwa_Lunsemfwa	Lusaka	Rufunsa	Lubalashi	BFR48	BFR4842677	3	914	29.8431	-14.9386	GPS/GTOPO30	1	2016-11-03	November	2016	2016-11-03	November	2016	Black-Screen Fly Round		30	Yes	MEK, Octenol	6	3	9	0	0	0	0	0	0	0	0	0	0	0	0	9	Yes	0.3
Baseline	No	None	Luangwa_Lunsemfwa	Lusaka	Rufunsa	Lubalashi	BFR49	BFR4942677	1	889	29.8815	-14.9098	GPS/GTOPO30	1	2016-11-03	November	2016	2016-11-03	November	2016	Black-Screen Fly Round		30	Yes	MEK, Octenol	73	40	113	0	0	0	0	0	0	0	0	0	0	0	0	113	Yes	3.76667
Baseline	No	None	Luangwa_Lunsemfwa	Lusaka	Rufunsa	Lubalashi	BFR49	BFR4942677	2	860	29.8897	-14.9057	GPS/GTOPO30	1	2016-11-03	November	2016	2016-11-03	November	2016	Black-Screen Fly Round		30	Yes	MEK, Octenol	39	45	84	0	0	0	0	0	0	0	0	0	0	0	0	84	Yes	2.8
Baseline	No	None	Luangwa_Lunsemfwa	Lusaka	Rufunsa	Lubalashi	BFR49	BFR4942677	3	856	29.8985	-14.9027	GPS/GTOPO30	1	2016-11-03	November	2016	2016-11-03	November	2016	Black-Screen Fly Round		30	Yes	MEK, Octenol	12	16	28	0	0	0	0	0	0	0	0	0	0	0	0	28	Yes	0.933333
Baseline	No	None	Luangwa_Lunsemfwa	Lusaka	Rufunsa	Lubalashi	BFR50	BFR5042677	1	830	29.9058	-14.8988	GPS/GTOPO30	1	2016-11-03	November	2016	2016-11-03	November	2016	Black-Screen Fly Round		30	Yes	MEK, Octenol	12	6	18	0	0	0	0	0	0	0	0	0	0	0	0	18	Yes	0.6
Baseline	No	None	Luangwa_Lunsemfwa	Lusaka	Rufunsa	Lubalashi	BFR50	BFR5042677	2	823	29.9146	-14.8956	GPS/GTOPO30	1	2016-11-03	November	2016	2016-11-03	November	2016	Black-Screen Fly Round		30	Yes	MEK, Octenol	13	7	20	0	0	0	0	0	0	0	0	0	0	0	0	20	Yes	0.666667
Baseline	No	None	Luangwa_Lunsemfwa	Lusaka	Rufunsa	Lubalashi	BFR50	BFR5042677	3	802	29.9213	-14.889	GPS/GTOPO30	1	2016-11-03	November	2016	2016-11-03	November	2016	Black-Screen Fly Round		30	Yes	MEK, Octenol	22	5	27	0	0	0	0	0	0	0	0	0	0	0	0	27	Yes	0.9
Baseline	No	None	Luangwa_Lunsemfwa	Lusaka	Rufunsa	Shikabeta	BFR37	BFR3742678	1	561	29.7192	-14.8255	GPS/GTOPO30	1	2016-11-04	November	2016	2016-11-04	November	2016	Black-Screen Fly Round		30	Yes	MEK, Octenol	0	0	0	0	0	0	0	0	0	0	0	0	0	0	0	0	No	0
Baseline	No	None	Luangwa_Lunsemfwa	Lusaka	Rufunsa	Shikabeta	BFR37	BFR3742678	2	524	29.7251	-14.8177	GPS/GTOPO30	1	2016-11-04	November	2016	2016-11-04	November	2016	Black-Screen Fly Round		30	Yes	MEK, Octenol	0	0	0	0	0	0	0	0	0	0	0	0	0	0	0	0	No	0
Baseline	No	None	Luangwa_Lunsemfwa	Lusaka	Rufunsa	Shikabeta	BFR37	BFR3742678	3	512	29.7265	-14.8088	GPS/GTOPO30	1	2016-11-04	November	2016	2016-11-04	November	2016	Black-Screen Fly Round		30	Yes	MEK, Octenol	0	0	0	0	0	0	0	0	0	0	0	0	0	0	0	0	No	0
Baseline	No	None	Luangwa_Lunsemfwa	Lusaka	Rufunsa	Shikabeta	BFR37	BFR3742678	4	498	29.7279	-14.7999	GPS/GTOPO30	1	2016-11-04	November	2016	2016-11-04	November	2016	Black-Screen Fly Round		30	Yes	MEK, Octenol	0	0	0	0	0	0	0	0	0	0	0	0	0	0	0	0	No	0
Baseline	No	None	Luangwa_Lunsemfwa	Lusaka	Rufunsa	Shikabeta	BFR37	BFR3742678	5	489	29.7283	-14.7905	GPS/GTOPO30	1	2016-11-04	November	2016	2016-11-04	November	2016	Black-Screen Fly Round		30	Yes	MEK, Octenol	0	0	0	0	0	0	0	0	0	0	0	0	0	0	0	0	No	0
Baseline	No	None	Luangwa_Lunsemfwa	Lusaka	Rufunsa	Shikabeta	BFR37	BFR3742678	6	483	29.7325	-14.7825	GPS/GTOPO30	1	2016-11-04	November	2016	2016-11-04	November	2016	Black-Screen Fly Round		30	Yes	MEK, Octenol	0	0	0	0	0	0	0	0	0	0	0	0	0	0	0	0	No	0
Baseline	No	None	Luangwa_Lunsemfwa	Lusaka	Rufunsa	Shikabeta	BFR38	BFR3842678	1	479	29.7372	-14.7745	GPS/GTOPO30	1	2016-11-04	November	2016	2016-11-04	November	2016	Black-Screen Fly Round		30	Yes	MEK, Octenol	0	0	0	0	0	0	0	0	0	0	0	0	0	0	0	0	No	0
Baseline	No	None	Luangwa_Lunsemfwa	Lusaka	Rufunsa	Shikabeta	BFR38	BFR3842678	2	483	29.7434	-14.7671	GPS/GTOPO30	1	2016-11-04	November	2016	2016-11-04	November	2016	Black-Screen Fly Round		30	Yes	MEK, Octenol	0	0	0	0	0	0	0	0	0	0	0	0	0	0	0	0	No	0
Baseline	No	None	Luangwa_Lunsemfwa	Lusaka	Rufunsa	Shikabeta	BFR38	BFR3842678	3	485	29.7519	-14.7634	GPS/GTOPO30	1	2016-11-04	November	2016	2016-11-04	November	2016	Black-Screen Fly Round		30	Yes	MEK, Octenol	0	0	0	0	0	0	0	0	0	0	0	0	0	0	0	0	No	0
Baseline	No	None	Luangwa_Lunsemfwa	Lusaka	Rufunsa	Shikabeta	BFR38	BFR3842678	4	497	29.7611	-14.7608	GPS/GTOPO30	1	2016-11-04	November	2016	2016-11-04	November	2016	Black-Screen Fly Round		30	Yes	MEK, Octenol	0	0	0	0	0	0	0	0	0	0	0	0	0	0	0	0	No	0
Baseline	No	None	Luangwa_Lunsemfwa	Lusaka	Rufunsa	Shikabeta	BFR38	BFR3842678	5	491	29.7682	-14.7549	GPS/GTOPO30	1	2016-11-04	November	2016	2016-11-04	November	2016	Black-Screen Fly Round		30	Yes	MEK, Octenol	0	0	0	0	0	0	0	0	0	0	0	0	0	0	0	0	No	0
Baseline	No	None	Luangwa_Lunsemfwa	Lusaka	Rufunsa	Shikabeta	BFR38	BFR3842678	6	490	29.7765	-14.7501	GPS/GTOPO30	1	2016-11-04	November	2016	2016-11-04	November	2016	Black-Screen Fly Round		30	Yes	MEK, Octenol	0	0	0	0	0	0	0	0	0	0	0	0	0	0	0	0	No	0
Baseline	No	None	Luangwa_Lunsemfwa	Lusaka	Rufunsa	Shikabeta	BFR39	BFR3942678	1	480	29.7805	-14.7435	GPS/GTOPO30	1	2016-11-04	November	2016	2016-11-04	November	2016	Black-Screen Fly Round		30	Yes	MEK, Octenol	0	0	0	0	0	0	0	0	0	0	0	0	0	0	0	0	No	0
Baseline	No	None	Luangwa_Lunsemfwa	Lusaka	Rufunsa	Shikabeta	BFR39	BFR3942678	2	470	29.7869	-14.7364	GPS/GTOPO30	1	2016-11-04	November	2016	2016-11-04	November	2016	Black-Screen Fly Round		30	Yes	MEK, Octenol	0	0	0	0	0	0	0	0	0	0	0	0	0	0	0	0	No	0
Baseline	No	None	Luangwa_Lunsemfwa	Lusaka	Rufunsa	Shikabeta	BFR39	BFR3942678	3	459	29.7955	-14.7327	GPS/GTOPO30	1	2016-11-04	November	2016	2016-11-04	November	2016	Black-Screen Fly Round		30	Yes	MEK, Octenol	0	0	0	0	0	0	0	0	0	0	0	0	0	0	0	0	No	0
Baseline	No	None	Luangwa_Lunsemfwa	Lusaka	Rufunsa	Shikabeta	BFR39	BFR3942678	4	456	29.8036	-14.7284	GPS/GTOPO30	1	2016-11-04	November	2016	2016-11-04	November	2016	Black-Screen Fly Round		30	Yes	MEK, Octenol	0	0	0	0	0	0	0	0	0	0	0	0	0	0	0	0	No	0
Baseline	No	None	Luangwa_Lunsemfwa	Lusaka	Rufunsa	Shikabeta	BFR39	BFR3942678	5	451	29.8102	-14.7212	GPS/GTOPO30	1	2016-11-04	November	2016	2016-11-04	November	2016	Black-Screen Fly Round		30	Yes	MEK, Octenol	0	0	0	0	0	0	0	0	0	0	0	0	0	0	0	0	No	0
Baseline	No	None	Luangwa_Lunsemfwa	Lusaka	Rufunsa	Shikabeta	BFR39	BFR3942678	6	448	29.8189	-14.7179	GPS/GTOPO30	1	2016-11-04	November	2016	2016-11-04	November	2016	Black-Screen Fly Round		30	Yes	MEK, Octenol	0	0	0	0	0	0	0	0	0	0	0	0	0	0	0	0	No	0
Baseline	No	None	Luangwa_Lunsemfwa	Lusaka	Rufunsa	Shikabeta	BFR40	BFR4042678	1	445	29.8252	-14.7164	GPS/GTOPO30	1	2016-11-04	November	2016	2016-11-04	November	2016	Black-Screen Fly Round		30	Yes	MEK, Octenol	0	1	1	0	0	0	0	0	0	0	0	0	0	0	0	1	Yes	0.0333333
Baseline	No	None	Luangwa_Lunsemfwa	Lusaka	Rufunsa	Shikabeta	BFR40	BFR4042678	2	439	29.8314	-14.7078	GPS/GTOPO30	1	2016-11-04	November	2016	2016-11-04	November	2016	Black-Screen Fly Round		30	Yes	MEK, Octenol	2	1	3	0	0	0	0	0	0	0	0	0	0	0	0	3	Yes	0.1
Baseline	No	None	Luangwa_Lunsemfwa	Lusaka	Rufunsa	Shikabeta	BFR40	BFR4042678	3	447	29.8392	-14.7016	GPS/GTOPO30	1	2016-11-04	November	2016	2016-11-04	November	2016	Black-Screen Fly Round		30	Yes	MEK, Octenol	1	0	1	0	0	0	0	0	0	0	0	0	0	0	0	1	Yes	0.0333333
Baseline	No	None	Luangwa_Lunsemfwa	Lusaka	Rufunsa	Shikabeta	BFR40	BFR4042678	4	433	29.8479	-14.6982	GPS/GTOPO30	1	2016-11-04	November	2016	2016-11-04	November	2016	Black-Screen Fly Round		30	Yes	MEK, Octenol	0	0	0	0	0	0	0	0	0	0	0	0	0	0	0	0	No	0
Baseline	No	None	Luangwa_Lunsemfwa	Lusaka	Rufunsa	Shikabeta	BFR40	BFR4042678	5	433	29.8571	-14.6959	GPS/GTOPO30	1	2016-11-04	November	2016	2016-11-04	November	2016	Black-Screen Fly Round		30	Yes	MEK, Octenol	0	1	1	0	0	0	0	0	0	0	0	0	0	0	0	1	Yes	0.0333333
Baseline	No	None	Luangwa_Lunsemfwa	Lusaka	Rufunsa	Shikabeta	BFR40	BFR4042678	6	435	29.8652	-14.6944	GPS/GTOPO30	1	2016-11-04	November	2016	2016-11-04	November	2016	Black-Screen Fly Round		30	Yes	MEK, Octenol	0	1	1	0	0	0	0	0	0	0	0	0	0	0	0	1	Yes	0.0333333
Baseline	No	None	Luangwa_Lunsemfwa	Lusaka	Rufunsa	Shikabeta	BFR41	BFR4142678	1	427	29.8745	-14.6907	GPS/GTOPO30	1	2016-11-04	November	2016	2016-11-04	November	2016	Black-Screen Fly Round		30	Yes	MEK, Octenol	2	1	3	0	0	0	0	0	0	0	0	0	0	0	0	3	Yes	0.1
Baseline	No	None	Luangwa_Lunsemfwa	Lusaka	Rufunsa	Shikabeta	BFR41	BFR4142678	2	432	29.8831	-14.6865	GPS/GTOPO30	1	2016-11-04	November	2016	2016-11-04	November	2016	Black-Screen Fly Round		30	Yes	MEK, Octenol	1	1	2	0	0	0	0	0	0	0	0	0	0	0	0	2	Yes	0.0666667
Baseline	No	None	Luangwa_Lunsemfwa	Lusaka	Rufunsa	Shikabeta	BFR41	BFR4142678	3	431	29.8934	-14.6774	GPS/GTOPO30	1	2016-11-04	November	2016	2016-11-04	November	2016	Black-Screen Fly Round		30	Yes	MEK, Octenol	0	0	0	0	0	0	0	0	0	0	0	0	0	0	0	0	No	0
Baseline	No	None	Luangwa_Lunsemfwa	Lusaka	Rufunsa	Shikabeta	BFR41	BFR4142678	4	433	29.9029	-14.6752	GPS/GTOPO30	1	2016-11-04	November	2016	2016-11-04	November	2016	Black-Screen Fly Round		30	Yes	MEK, Octenol	0	0	0	0	0	0	0	0	0	0	0	0	0	0	0	0	No	0
Baseline	No	None	Luangwa_Lunsemfwa	Lusaka	Rufunsa	Shikabeta	BFR41	BFR4142678	5	432	29.9122	-14.6766	GPS/GTOPO30	1	2016-11-04	November	2016	2016-11-04	November	2016	Black-Screen Fly Round		30	Yes	MEK, Octenol	0	0	0	0	0	0	0	0	0	0	0	0	0	0	0	0	No	0
Baseline	No	None	Luangwa_Lunsemfwa	Lusaka	Rufunsa	Shikabeta	BFR41	BFR4142678	6	430	29.9212	-14.6789	GPS/GTOPO30	1	2016-11-04	November	2016	2016-11-04	November	2016	Black-Screen Fly Round		30	Yes	MEK, Octenol	0	0	0	0	0	0	0	0	0	0	0	0	0	0	0	0	No	0
Baseline	No	None	Luangwa_Lunsemfwa	Lusaka	Rufunsa	Shikabeta	BFR42	BFR4242678	1	425	29.9665	-14.6633	GPS/GTOPO30	1	2016-11-04	November	2016	2016-11-04	November	2016	Black-Screen Fly Round		30	Yes	MEK, Octenol	0	1	1	0	0	0	0	0	0	0	0	0	0	0	0	1	Yes	0.0333333
Baseline	No	None	Luangwa_Lunsemfwa	Lusaka	Rufunsa	Shikabeta	BFR42	BFR4242678	2	422	29.9561	-14.666	GPS/GTOPO30	1	2016-11-04	November	2016	2016-11-04	November	2016	Black-Screen Fly Round		30	Yes	MEK, Octenol	0	0	0	0	0	0	0	0	0	0	0	0	0	0	0	0	No	0
Baseline	No	None	Luangwa_Lunsemfwa	Lusaka	Rufunsa	Shikabeta	BFR42	BFR4242678	3	436	29.9473	-14.6672	GPS/GTOPO30	1	2016-11-04	November	2016	2016-11-04	November	2016	Black-Screen Fly Round		30	Yes	MEK, Octenol	1	0	1	0	0	0	0	0	0	0	0	0	0	0	0	1	Yes	0.0333333
Baseline	No	None	Luangwa_Lunsemfwa	Lusaka	Rufunsa	Shikabeta	BFR42	BFR4242678	4	423	29.9394	-14.672	GPS/GTOPO30	1	2016-11-04	November	2016	2016-11-04	November	2016	Black-Screen Fly Round		30	Yes	MEK, Octenol	0	0	0	0	0	0	0	0	0	0	0	0	0	0	0	0	No	0
Baseline	No	None	Luangwa_Lunsemfwa	Lusaka	Rufunsa	Shikabeta	BFR42	BFR4242678	5	420	29.9306	-14.675	GPS/GTOPO30	1	2016-11-04	November	2016	2016-11-04	November	2016	Black-Screen Fly Round		30	Yes	MEK, Octenol	0	0	0	0	0	0	0	0	0	0	0	0	0	0	0	0	No	0
Baseline	No	None	Luangwa_Lunsemfwa	Lusaka	Rufunsa	Shikabeta	BFR42	BFR4242678	6	430	29.9219	-14.6788	GPS/GTOPO30	1	2016-11-04	November	2016	2016-11-04	November	2016	Black-Screen Fly Round		30	Yes	MEK, Octenol	0	0	0	0	0	0	0	0	0	0	0	0	0	0	0	0	No	0
Baseline	No	None	Luangwa_Lunsemfwa	Lusaka	Rufunsa	Shikabeta	BFR43	BFR4342678	1	433	29.9782	-14.6587	GPS/GTOPO30	1	2016-11-04	November	2016	2016-11-04	November	2016	Black-Screen Fly Round		30	Yes	MEK, Octenol	0	0	0	0	0	0	0	0	0	0	0	0	0	0	0	0	No	0
Baseline	No	None	Luangwa_Lunsemfwa	Lusaka	Rufunsa	Shikabeta	BFR43	BFR4342678	2	418	29.9875	-14.658	GPS/GTOPO30	1	2016-11-04	November	2016	2016-11-04	November	2016	Black-Screen Fly Round		30	Yes	MEK, Octenol	0	0	0	0	0	0	0	0	0	0	0	0	0	0	0	0	No	0
Baseline	No	None	Luangwa_Lunsemfwa	Lusaka	Rufunsa	Shikabeta	BFR43	BFR4342678	3	423	29.9968	-14.6568	GPS/GTOPO30	1	2016-11-04	November	2016	2016-11-04	November	2016	Black-Screen Fly Round		30	Yes	MEK, Octenol	0	0	0	0	0	0	0	0	0	0	0	0	0	0	0	0	No	0
Baseline	No	None	Luangwa_Lunsemfwa	Lusaka	Rufunsa	Shikabeta	BFR43	BFR4342678	4	426	30.0057	-14.6597	GPS/GTOPO30	1	2016-11-04	November	2016	2016-11-04	November	2016	Black-Screen Fly Round		30	Yes	MEK, Octenol	0	0	0	0	0	0	0	0	0	0	0	0	0	0	0	0	No	0
Baseline	No	None	Luangwa_Lunsemfwa	Lusaka	Rufunsa	Shikabeta	BFR43	BFR4342678	5	418	30.0139	-14.6644	GPS/GTOPO30	1	2016-11-04	November	2016	2016-11-04	November	2016	Black-Screen Fly Round		30	Yes	MEK, Octenol	0	0	0	0	0	0	0	0	0	0	0	0	0	0	0	0	No	0
Baseline	No	None	Luangwa_Lunsemfwa	Lusaka	Rufunsa	Shikabeta	BFR44	BFR4442678	1	418	30.0458	-14.6872	GPS/GTOPO30	1	2016-11-04	November	2016	2016-11-04	November	2016	Black-Screen Fly Round		30	Yes	MEK, Octenol	0	0	0	0	0	0	0	0	0	0	0	0	0	0	0	0	No	0
Baseline	No	None	Luangwa_Lunsemfwa	Lusaka	Rufunsa	Shikabeta	BFR44	BFR4442678	2	438	30.0377	-14.6826	GPS/GTOPO30	1	2016-11-04	November	2016	2016-11-04	November	2016	Black-Screen Fly Round		30	Yes	MEK, Octenol	0	0	0	0	0	0	0	0	0	0	0	0	0	0	0	0	No	0
Baseline	No	None	Luangwa_Lunsemfwa	Lusaka	Rufunsa	Shikabeta	BFR44	BFR4442678	3	439	30.0306	-14.6769	GPS/GTOPO30	1	2016-11-04	November	2016	2016-11-04	November	2016	Black-Screen Fly Round		30	Yes	MEK, Octenol	0	0	0	0	0	0	0	0	0	0	0	0	0	0	0	0	No	0
Baseline	No	None	Luangwa_Lunsemfwa	Lusaka	Rufunsa	Shikabeta	BFR44	BFR4442678	4	418	30.0233	-14.6713	GPS/GTOPO30	1	2016-11-04	November	2016	2016-11-04	November	2016	Black-Screen Fly Round		30	Yes	MEK, Octenol	0	0	0	0	0	0	0	0	0	0	0	0	0	0	0	0	No	0
Baseline	No	None	Luangwa_Lunsemfwa	Lusaka	Rufunsa	Shikabeta	BFR44	BFR4442678	5	418	30.0157	-14.6656	GPS/GTOPO30	1	2016-11-04	November	2016	2016-11-04	November	2016	Black-Screen Fly Round		30	Yes	MEK, Octenol	0	0	0	0	0	0	0	0	0	0	0	0	0	0	0	0	No	0
Baseline	No	None	Luangwa_Lunsemfwa	Eastern	Nyimba	Nyalugwe	BFR51	BFR5142680	1	410	30.3702	-14.7185	GPS/GTOPO30	1	2016-11-06	November	2016	2016-11-06	November	2016	Black-Screen Fly Round		30	Yes	MEK, Octenol	0	0	0	0	0	0	0	0	0	0	0	0	0	0	0	0	No	0
Baseline	No	None	Luangwa_Lunsemfwa	Eastern	Nyimba	Nyalugwe	BFR51	BFR5142680	2	406	30.3696	-14.7278	GPS/GTOPO30	1	2016-11-06	November	2016	2016-11-06	November	2016	Black-Screen Fly Round		30	Yes	MEK, Octenol	0	0	0	0	0	0	0	0	0	0	0	0	0	0	0	0	No	0
Baseline	No	None	Luangwa_Lunsemfwa	Eastern	Nyimba	Nyalugwe	BFR51	BFR5142680	3	399	30.3682	-14.7367	GPS/GTOPO30	1	2016-11-06	November	2016	2016-11-06	November	2016	Black-Screen Fly Round		30	Yes	MEK, Octenol	1	0	1	0	0	0	0	0	0	0	0	0	0	0	0	1	Yes	0.0333333
Baseline	No	None	Luangwa_Lunsemfwa	Eastern	Nyimba	Nyalugwe	BFR52	BFR5242680	1	406	30.3734	-14.7333	GPS/GTOPO30	1	2016-11-06	November	2016	2016-11-06	November	2016	Black-Screen Fly Round		30	Yes	MEK, Octenol	1	0	1	0	0	0	0	0	0	0	0	0	0	0	0	1	Yes	0.0333333
Baseline	No	None	Luangwa_Lunsemfwa	Eastern	Nyimba	Nyalugwe	BFR52	BFR5242680	2	437	30.3795	-14.7265	GPS/GTOPO30	1	2016-11-06	November	2016	2016-11-06	November	2016	Black-Screen Fly Round		30	Yes	MEK, Octenol	0	0	0	0	0	0	0	0	0	0	0	0	0	0	0	0	No	0
Baseline	No	None	Luangwa_Lunsemfwa	Eastern	Nyimba	Nyalugwe	BFR52	BFR5242680	3	408	30.388	-14.7239	GPS/GTOPO30	1	2016-11-06	November	2016	2016-11-06	November	2016	Black-Screen Fly Round		30	Yes	MEK, Octenol	4	3	7	0	0	0	0	0	0	0	0	0	0	0	0	7	Yes	0.233333
Baseline	No	None	Luangwa_Lunsemfwa	Eastern	Nyimba	Nyalugwe	BFR53	BFR5342680	1	429	30.3831	-14.7478	GPS/GTOPO30	1	2016-11-06	November	2016	2016-11-06	November	2016	Black-Screen Fly Round		30	Yes	MEK, Octenol	0	0	0	0	0	0	0	0	0	0	0	0	0	0	0	0	No	0
Baseline	No	None	Luangwa_Lunsemfwa	Eastern	Nyimba	Nyalugwe	BFR53	BFR5342680	2	464	30.3854	-14.7379	GPS/GTOPO30	1	2016-11-06	November	2016	2016-11-06	November	2016	Black-Screen Fly Round		30	Yes	MEK, Octenol	0	1	1	0	0	0	0	0	0	0	0	0	0	0	0	1	Yes	0.0333333
Baseline	No	None	Luangwa_Lunsemfwa	Eastern	Nyimba	Nyalugwe	BFR53	BFR5342680	3	465	30.3947	-14.7315	GPS/GTOPO30	1	2016-11-06	November	2016	2016-11-06	November	2016	Black-Screen Fly Round		30	Yes	MEK, Octenol	0	2	2	0	0	0	0	0	0	0	0	0	0	0	0	2	Yes	0.0666667
Baseline	No	None	Luangwa_Lunsemfwa	Eastern	Nyimba	Nyalugwe	BFR53	BFR5342680	4	450	30.4002	-14.7243	GPS/GTOPO30	1	2016-11-06	November	2016	2016-11-06	November	2016	Black-Screen Fly Round		30	Yes	MEK, Octenol	1	0	1	0	0	0	0	0	0	0	0	0	0	0	0	1	Yes	0.0333333
Baseline	No	None	Luangwa_Lunsemfwa	Eastern	Nyimba	Nyalugwe	BFR54	BFR5442680	1	435	30.3965	-14.7195	GPS/GTOPO30	1	2016-11-06	November	2016	2016-11-06	November	2016	Black-Screen Fly Round		30	Yes	MEK, Octenol	2	0	2	0	0	0	0	0	0	0	0	0	0	0	0	2	Yes	0.0666667
Baseline	No	None	Luangwa_Lunsemfwa	Eastern	Nyimba	Nyalugwe	BFR54	BFR5442680	2	458	30.4033	-14.713	GPS/GTOPO30	1	2016-11-06	November	2016	2016-11-06	November	2016	Black-Screen Fly Round		30	Yes	MEK, Octenol	2	0	2	0	0	0	0	0	0	0	0	0	0	0	0	2	Yes	0.0666667
Baseline	No	None	Luangwa_Lunsemfwa	Eastern	Nyimba	Nyalugwe	BFR54	BFR5442680	3	449	30.4013	-14.7045	GPS/GTOPO30	1	2016-11-06	November	2016	2016-11-06	November	2016	Black-Screen Fly Round		30	Yes	MEK, Octenol	2	1	3	0	0	0	0	0	0	0	0	0	0	0	0	3	Yes	0.1
Baseline	No	None	Luangwa_Lunsemfwa	Eastern	Nyimba	Nyalugwe	BFR55	BFR5542680	1	474	30.4307	-14.6787	GPS/GTOPO30	1	2016-11-06	November	2016	2016-11-06	November	2016	Black-Screen Fly Round		30	Yes	MEK, Octenol	7	10	17	0	0	0	0	0	0	0	0	0	0	0	0	17	Yes	0.566667
Baseline	No	None	Luangwa_Lunsemfwa	Eastern	Nyimba	Nyalugwe	BFR55	BFR5542680	2	464	30.431	-14.6696	GPS/GTOPO30	1	2016-11-06	November	2016	2016-11-06	November	2016	Black-Screen Fly Round		30	Yes	MEK, Octenol	0	1	1	0	0	0	0	0	0	0	0	0	0	0	0	1	Yes	0.0333333
Baseline	No	None	Luangwa_Lunsemfwa	Eastern	Nyimba	Nyalugwe	BFR55	BFR5542680	3	461	30.4315	-14.6607	GPS/GTOPO30	1	2016-11-06	November	2016	2016-11-06	November	2016	Black-Screen Fly Round		30	Yes	MEK, Octenol	0	0	0	0	0	0	0	0	0	0	0	0	0	0	0	0	No	0
Baseline	No	None	Luangwa_Lunsemfwa	Eastern	Nyimba	Nyalugwe	BFR55	BFR5542680	4	471	30.4348	-14.6517	GPS/GTOPO30	1	2016-11-06	November	2016	2016-11-06	November	2016	Black-Screen Fly Round		30	Yes	MEK, Octenol	0	0	0	0	0	0	0	0	0	0	0	0	0	0	0	0	No	0
Baseline	No	None	Luangwa_Lunsemfwa	Eastern	Nyimba	Nyalugwe	BFR55	BFR5542680	5	453	30.433	-14.6429	GPS/GTOPO30	1	2016-11-06	November	2016	2016-11-06	November	2016	Black-Screen Fly Round		30	Yes	MEK, Octenol	0	0	0	0	0	0	0	0	0	0	0	0	0	0	0	0	No	0
Baseline	No	None	Luangwa_Lunsemfwa	Eastern	Nyimba	Nyalugwe	BFR55	BFR5542680	6	470	30.4346	-14.6334	GPS/GTOPO30	1	2016-11-06	November	2016	2016-11-06	November	2016	Black-Screen Fly Round		30	Yes	MEK, Octenol	0	0	0	0	0	0	0	0	0	0	0	0	0	0	0	0	No	0
Baseline	No	None	Luangwa_Lunsemfwa	Eastern	Nyimba	Nyalugwe	BFR56	BFR5642680	1	545	30.3995	-14.7717	GPS/GTOPO30	1	2016-11-06	November	2016	2016-11-06	November	2016	Black-Screen Fly Round		30	Yes	MEK, Octenol	0	0	0	0	0	0	0	0	0	0	0	0	0	0	0	0	No	0
Baseline	No	None	Luangwa_Lunsemfwa	Eastern	Nyimba	Nyalugwe	BFR56	BFR5642680	2	516	30.3942	-14.7642	GPS/GTOPO30	1	2016-11-06	November	2016	2016-11-06	November	2016	Black-Screen Fly Round		30	Yes	MEK, Octenol	0	1	1	0	0	0	0	0	0	0	0	0	0	0	0	1	Yes	0.0333333
Baseline	No	None	Luangwa_Lunsemfwa	Eastern	Nyimba	Nyalugwe	BFR56	BFR5642680	3	441	30.3826	-14.7615	GPS/GTOPO30	1	2016-11-06	November	2016	2016-11-06	November	2016	Black-Screen Fly Round		30	Yes	MEK, Octenol	0	0	0	0	0	0	0	0	0	0	0	0	0	0	0	0	No	0
Baseline	No	None	Luangwa_Lunsemfwa	Eastern	Nyimba	Nyalugwe	BFR56	BFR5642680	4	446	30.3806	-14.7519	GPS/GTOPO30	1	2016-11-06	November	2016	2016-11-06	November	2016	Black-Screen Fly Round		30	Yes	MEK, Octenol	0	0	0	0	0	0	0	0	0	0	0	0	0	0	0	0	No	0
Baseline	No	None	Luangwa_Lunsemfwa	Eastern	Nyimba	Nyalugwe	BFR56	BFR5642680	5	418	30.3749	-14.7447	GPS/GTOPO30	1	2016-11-06	November	2016	2016-11-06	November	2016	Black-Screen Fly Round		30	Yes	MEK, Octenol	0	0	0	0	0	0	0	0	0	0	0	0	0	0	0	0	No	0
Baseline	No	None	Luangwa_Lunsemfwa	Eastern	Nyimba	Nyalugwe	BFR57	BFR5742680	1	535	30.4037	-14.7843	GPS/GTOPO30	1	2016-11-06	November	2016	2016-11-06	November	2016	Black-Screen Fly Round		30	Yes	MEK, Octenol	0	0	0	0	0	0	0	0	0	0	0	0	0	0	0	0	No	0
Baseline	No	None	Luangwa_Lunsemfwa	Eastern	Nyimba	Nyalugwe	BFR57	BFR5742680	2	556	30.4099	-14.791	GPS/GTOPO30	1	2016-11-06	November	2016	2016-11-06	November	2016	Black-Screen Fly Round		30	Yes	MEK, Octenol	1	0	1	0	0	0	0	0	0	0	0	0	0	0	0	1	Yes	0.0333333
Baseline	No	None	Luangwa_Lunsemfwa	Eastern	Nyimba	Nyalugwe	BFR57	BFR5742680	3	545	30.4147	-14.7987	GPS/GTOPO30	1	2016-11-06	November	2016	2016-11-06	November	2016	Black-Screen Fly Round		30	Yes	MEK, Octenol	0	1	1	0	0	0	0	0	0	0	0	0	0	0	0	1	Yes	0.0333333
Baseline	No	None	Luangwa_Lunsemfwa	Eastern	Nyimba	Nyalugwe	BFR57	BFR5742680	4	508	30.4184	-14.8098	GPS/GTOPO30	1	2016-11-06	November	2016	2016-11-06	November	2016	Black-Screen Fly Round		30	Yes	MEK, Octenol	2	0	2	0	0	0	0	0	0	0	0	0	0	0	0	2	Yes	0.0666667
Baseline	No	None	Luangwa_Lunsemfwa	Eastern	Nyimba	Nyalugwe	BFR57	BFR5742680	5	511	30.4237	-14.8178	GPS/GTOPO30	1	2016-11-06	November	2016	2016-11-06	November	2016	Black-Screen Fly Round		30	Yes	MEK, Octenol	0	0	0	0	0	0	0	0	0	0	0	0	0	0	0	0	No	0
Baseline	No	None	Luangwa_Lunsemfwa	Eastern	Nyimba	Nyalugwe	BFR57	BFR5742680	6	531	30.4316	-14.8224	GPS/GTOPO30	1	2016-11-06	November	2016	2016-11-06	November	2016	Black-Screen Fly Round		30	Yes	MEK, Octenol	0	0	0	0	0	0	0	0	0	0	0	0	0	0	0	0	No	0
Baseline	No	None	Luangwa_Lunsemfwa	Eastern	Nyimba	Nyalugwe	BFR58	BFR5842680	1	535	30.4318	-14.8289	GPS/GTOPO30	1	2016-11-06	November	2016	2016-11-06	November	2016	Black-Screen Fly Round		30	Yes	MEK, Octenol	0	0	0	0	0	0	0	0	0	0	0	0	0	0	0	0	No	0
Baseline	No	None	Luangwa_Lunsemfwa	Eastern	Nyimba	Nyalugwe	BFR58	BFR5842680	2	506	30.4247	-14.8361	GPS/GTOPO30	1	2016-11-06	November	2016	2016-11-06	November	2016	Black-Screen Fly Round		30	Yes	MEK, Octenol	1	2	3	0	0	0	0	0	0	0	0	0	0	0	0	3	Yes	0.1
Baseline	No	None	Luangwa_Lunsemfwa	Eastern	Nyimba	Nyalugwe	BFR58	BFR5842680	3	499	30.4183	-14.8439	GPS/GTOPO30	1	2016-11-06	November	2016	2016-11-06	November	2016	Black-Screen Fly Round		30	Yes	MEK, Octenol	0	0	0	0	0	0	0	0	0	0	0	0	0	0	0	0	No	0
Baseline	No	None	Luangwa_Lunsemfwa	Eastern	Nyimba	Nyalugwe	BFR58	BFR5842680	4	522	30.4172	-14.8527	GPS/GTOPO30	1	2016-11-06	November	2016	2016-11-06	November	2016	Black-Screen Fly Round		30	Yes	MEK, Octenol	1	0	1	0	0	0	0	0	0	0	0	0	0	0	0	1	Yes	0.0333333
Baseline	No	None	Luangwa_Lunsemfwa	Eastern	Nyimba	Nyalugwe	BFR58	BFR5842680	5	524	30.416	-14.8617	GPS/GTOPO30	1	2016-11-06	November	2016	2016-11-06	November	2016	Black-Screen Fly Round		30	Yes	MEK, Octenol	0	0	0	0	0	0	0	0	0	0	0	0	0	0	0	0	No	0
Baseline	No	None	Luangwa_Lunsemfwa	Eastern	Nyimba	Nyalugwe	BFR58	BFR5842680	6	526	30.416	-14.8714	GPS/GTOPO30	1	2016-11-06	November	2016	2016-11-06	November	2016	Black-Screen Fly Round		30	Yes	MEK, Octenol	0	0	0	0	0	0	0	0	0	0	0	0	0	0	0	0	No	0
Baseline	No	None	Kafue	Central	Mumbwa		BFR1	BFR1	1	1257	26.3871	-15.0068	GPS	1		October	2018		October	2018	Black-Screen Fly Round		30	Yes	MEK, Octenol	0	0	0	10	5	15	0	0	0	0	0	0	0	0	0	15	Yes	0.5
Baseline	No	None	Kafue	Central	Mumbwa		BFR1	BFR1	2	1259	26.3957	-15.011	GPS	1		October	2018		October	2018	Black-Screen Fly Round		30	Yes	MEK, Octenol	0	0	0	10	7	17	0	0	0	0	0	0	0	0	0	17	Yes	0.566667
Baseline	No	None	Kafue	Central	Mumbwa		BFR1	BFR1	3	1266	26.4025	-15.0143	GPS	1		October	2018		October	2018	Black-Screen Fly Round		30	Yes	MEK, Octenol	0	0	0	7	5	12	0	0	0	0	0	0	0	0	0	12	Yes	0.4
Baseline	No	None	Kafue	Central	Mumbwa		BFR2	BFR2	1	1245	26.3606	-14.9941	GPS	1		October	2018		October	2018	Black-Screen Fly Round		30	Yes	MEK, Octenol	0	0	0	2	0	2	0	0	0	0	0	0	0	0	0	2	Yes	0.0666667
Baseline	No	None	Kafue	Central	Mumbwa		BFR2	BFR2	2	1249	26.3692	-14.9983	GPS	1		October	2018		October	2018	Black-Screen Fly Round		30	Yes	MEK, Octenol	0	0	0	0	5	5	0	0	0	0	0	0	0	0	0	5	Yes	0.166667
Baseline	No	None	Kafue	Central	Mumbwa		BFR2	BFR2	3	1256	26.3776	-15.0023	GPS	1		October	2018		October	2018	Black-Screen Fly Round		30	Yes	MEK, Octenol	0	0	0	0	3	3	0	0	0	0	0	0	0	0	0	3	Yes	0.1
Baseline	No	None	Kafue	Central	Mumbwa		BFR3	BFR3	1	1221	26.4228	-14.9857	GPS	1		October	2018		October	2018	Black-Screen Fly Round		30	Yes	MEK, Octenol	0	0	0	1	1	2	0	0	0	0	0	0	0	0	0	2	Yes	0.0666667
Baseline	No	None	Kafue	Central	Mumbwa		BFR3	BFR3	2	1234	26.4231	-14.9946	GPS	1		October	2018		October	2018	Black-Screen Fly Round		30	Yes	MEK, Octenol	0	0	0	3	0	3	0	0	0	0	0	0	0	0	0	3	Yes	0.1
Baseline	No	None	Kafue	Central	Mumbwa		BFR3	BFR3	3	1242	26.4239	-15.0034	GPS	1		October	2018		October	2018	Black-Screen Fly Round		30	Yes	MEK, Octenol	0	0	0	0	0	0	0	0	0	0	0	0	0	0	0	0	No	0
Baseline	No	None	Luangwa_Lunsemfwa	Lusaka	Rufunsa	Lubalashi	BFR1	BFR1	1	889	29.8489	-14.9286	GPS/GTOPO30	1		October	2018		October	2018	Black-Screen Fly Round		30	Yes	MEK, Octenol	34	13	47	0	0	0	0	0	0	0	0	0	0	0	0	47	Yes	1.56667
Baseline	No	None	Luangwa_Lunsemfwa	Lusaka	Rufunsa	Lubalashi	BFR1	BFR1	2	886	29.8525	-14.921	GPS/GTOPO30	1		October	2018		October	2018	Black-Screen Fly Round		30	Yes	MEK, Octenol	66	12	78	0	0	0	0	0	0	0	0	0	0	0	0	78	Yes	2.6
Baseline	No	None	Luangwa_Lunsemfwa	Lusaka	Rufunsa	Lubalashi	BFR1	BFR1	3	900	29.8612	-14.9224	GPS/GTOPO30	1		October	2018		October	2018	Black-Screen Fly Round		30	Yes	MEK, Octenol	41	19	60	0	0	0	0	0	0	0	0	0	0	0	0	60	Yes	2
Baseline	No	None	Luangwa_Lunsemfwa	Lusaka	Rufunsa	Lubalashi	BFR2	BFR2	1	877	29.8551	-14.9165	GPS/GTOPO30	1		October	2018		October	2018	Black-Screen Fly Round		30	Yes	MEK, Octenol	49	8	57	0	0	0	0	0	0	0	0	0	0	0	0	57	Yes	1.9
Baseline	No	None	Luangwa_Lunsemfwa	Lusaka	Rufunsa	Lubalashi	BFR2	BFR2	2	873	29.8527	-14.908	GPS/GTOPO30	1		October	2018		October	2018	Black-Screen Fly Round		30	Yes	MEK, Octenol	68	7	75	0	0	0	0	0	0	0	0	0	0	0	0	75	Yes	2.5
Baseline	No	None	Luangwa_Lunsemfwa	Lusaka	Rufunsa	Lubalashi	BFR2	BFR2	3	860	29.8493	-14.8998	GPS/GTOPO30	1		October	2018		October	2018	Black-Screen Fly Round		30	Yes	MEK, Octenol	32	2	34	0	0	0	0	0	0	0	0	0	0	0	0	34	Yes	1.13333
Monitoring	Yes	Sequential Aerial Technique	Kwando_Zambezi	Western	Mwandi	Kulwa	VMFR A	VMFR A	1	1027	24.6663	-17.0413	GPS/GTOPO30	1		January	2019		January	2019	Vehicle-Mounted Sticky Trap		10	Yes	MEK, Octenol	0	0	0	0	0	0	0	0	0	0	0	0	0	0	0	0	No	0
Monitoring	Yes	Sequential Aerial Technique	Kwando_Zambezi	Western	Mwandi	Kulwa	VMFR A	VMFR A	2	1020	24.6698	-17.0332	GPS/GTOPO30	1		January	2019		January	2019	Vehicle-Mounted Sticky Trap		10	Yes	MEK, Octenol	0	0	0	0	0	0	0	0	0	0	0	0	0	0	0	0	No	0
Monitoring	Yes	Sequential Aerial Technique	Kwando_Zambezi	Western	Mwandi	Kulwa	VMFR A	VMFR A	3	1020	24.6737	-17.0252	GPS/GTOPO30	1		January	2019		January	2019	Vehicle-Mounted Sticky Trap		10	Yes	MEK, Octenol	0	0	0	0	0	0	0	0	0	0	0	0	0	0	0	0	No	0
Monitoring	Yes	Sequential Aerial Technique	Kwando_Zambezi	Western	Mwandi	Kulwa	VMFR A	VMFR A	4	1026	24.6737	-17.0186	GPS/GTOPO30	1		January	2019		January	2019	Vehicle-Mounted Sticky Trap		10	Yes	MEK, Octenol	0	0	0	0	0	0	0	0	0	0	0	0	0	0	0	0	No	0
Monitoring	Yes	Sequential Aerial Technique	Kwando_Zambezi	Western	Mwandi	Kulwa	VMFR A	VMFR A	5	1039	24.6839	-17.011	GPS/GTOPO30	1		January	2019		January	2019	Vehicle-Mounted Sticky Trap		10	Yes	MEK, Octenol	0	0	0	0	0	0	0	0	0	0	0	0	0	0	0	0	No	0
Monitoring	Yes	Sequential Aerial Technique	Kwando_Zambezi	Western	Mwandi	Kulwa	VMFR A	VMFR A	6	1028	24.6882	-17.0019	GPS/GTOPO30	1		January	2019		January	2019	Vehicle-Mounted Sticky Trap		10	Yes	MEK, Octenol	0	0	0	0	0	0	0	0	0	0	0	0	0	0	0	0	No	0
Monitoring	Yes	Sequential Aerial Technique	Kwando_Zambezi	Western	Mwandi	Kulwa	VMFR A	VMFR A	7	1021	24.6911	-16.995	GPS/GTOPO30	1		January	2019		January	2019	Vehicle-Mounted Sticky Trap		10	Yes	MEK, Octenol	0	0	0	0	0	0	0	0	0	0	0	0	0	0	0	0	No	0
Monitoring	Yes	Sequential Aerial Technique	Kwando_Zambezi	Western	Mwandi	Kulwa	VMFR A	VMFR A	8	1034	24.6939	-16.9868	GPS/GTOPO30	1		January	2019		January	2019	Vehicle-Mounted Sticky Trap		10	Yes	MEK, Octenol	0	0	0	0	0	0	0	0	0	0	0	0	0	0	0	0	No	0
Monitoring	Yes	Sequential Aerial Technique	Kwando_Zambezi	Western	Mwandi	Kulwa	VMFR A	VMFR A	9	1031	24.6991	-16.9761	GPS/GTOPO30	1		January	2019		January	2019	Vehicle-Mounted Sticky Trap		10	Yes	MEK, Octenol	0	0	0	0	0	0	0	0	0	0	0	0	0	0	0	0	No	0
Monitoring	Yes	Sequential Aerial Technique	Kwando_Zambezi	Western	Mwandi	Kulwa	VMFR A	VMFR A	10	1042	24.7018	-16.9694	GPS/GTOPO30	1		January	2019		January	2019	Vehicle-Mounted Sticky Trap		10	Yes	MEK, Octenol	0	0	0	0	0	0	0	0	0	0	0	0	0	0	0	0	No	0
Monitoring	Yes	Sequential Aerial Technique	Kwando_Zambezi	Western	Mwandi	Kulwa	VMFR A	VMFR A	11	1035	24.7055	-16.9626	GPS/GTOPO30	1		January	2019		January	2019	Vehicle-Mounted Sticky Trap		10	Yes	MEK, Octenol	0	0	0	0	0	0	0	0	0	0	0	0	0	0	0	0	No	0
Monitoring	Yes	Sequential Aerial Technique	Kwando_Zambezi	Western	Mwandi	Kulwa	VMFR A	VMFR A	12	1030	24.7055	-16.9548	GPS/GTOPO30	1		January	2019		January	2019	Vehicle-Mounted Sticky Trap		10	Yes	MEK, Octenol	0	0	0	0	0	0	0	0	0	0	0	0	0	0	0	0	No	0
Monitoring	Yes	Sequential Aerial Technique	Kwando_Zambezi	Western	Mwandi	Kulwa	VMFR A	VMFR A	13	1031	24.7074	-16.9466	GPS/GTOPO30	1		January	2019		January	2019	Vehicle-Mounted Sticky Trap		10	Yes	MEK, Octenol	0	0	0	0	0	0	0	0	0	0	0	0	0	0	0	0	No	0
Monitoring	Yes	Sequential Aerial Technique	Kwando_Zambezi	Western	Mwandi	Kulwa	VMFR A	VMFR A	14	1033	24.7082	-16.9379	GPS/GTOPO30	1		January	2019		January	2019	Vehicle-Mounted Sticky Trap		10	Yes	MEK, Octenol	0	0	0	0	0	0	0	0	0	0	0	0	0	0	0	0	No	0
Monitoring	Yes	Sequential Aerial Technique	Kwando_Zambezi	Western	Mwandi	Kulwa	VMFR A	VMFR A	15	1045	24.7106	-16.9301	GPS/GTOPO30	1		January	2019		January	2019	Vehicle-Mounted Sticky Trap		10	Yes	MEK, Octenol	0	0	0	0	0	0	0	0	0	0	0	0	0	0	0	0	No	0
Monitoring	Yes	Sequential Aerial Technique	Kwando_Zambezi	Western	Mwandi	Kulwa	VMFR A	VMFR A	16	1037	24.7166	-16.9237	GPS/GTOPO30	1		January	2019		January	2019	Vehicle-Mounted Sticky Trap		10	Yes	MEK, Octenol	0	0	0	0	0	0	0	0	0	0	0	0	0	0	0	0	No	0
Monitoring	Yes	Sequential Aerial Technique	Kwando_Zambezi	Western	Mwandi	Kulwa	VMFR A	VMFR A	17	1047	24.7243	-16.9194	GPS/GTOPO30	1		January	2019		January	2019	Vehicle-Mounted Sticky Trap		10	Yes	MEK, Octenol	0	0	0	0	0	0	0	0	0	0	0	0	0	0	0	0	No	0
Monitoring	Yes	Sequential Aerial Technique	Kwando_Zambezi	Western	Mwandi	Kulwa	VMFR A	VMFR A	18	1060	24.7376	-16.913	GPS/GTOPO30	1		January	2019		January	2019	Vehicle-Mounted Sticky Trap		10	Yes	MEK, Octenol	0	0	0	0	0	0	0	0	0	0	0	0	0	0	0	0	No	0
Monitoring	Yes	Sequential Aerial Technique	Kwando_Zambezi	Western	Mwandi	Kulwa	VMFR A	VMFR A	19	1066	24.7376	-16.9077	GPS/GTOPO30	1		January	2019		January	2019	Vehicle-Mounted Sticky Trap		10	Yes	MEK, Octenol	0	0	0	0	0	0	0	0	0	0	0	0	0	0	0	0	No	0
Monitoring	Yes	Sequential Aerial Technique	Kwando_Zambezi	Western	Mwandi	Kulwa	VMFR A	VMFR A	20	1074	24.7427	-16.9005	GPS/GTOPO30	1		January	2019		January	2019	Vehicle-Mounted Sticky Trap		10	Yes	MEK, Octenol	0	0	0	0	0	0	0	0	0	0	0	0	0	0	0	0	No	0
Monitoring	Yes	Sequential Aerial Technique	Kwando_Zambezi	Western	Mwandi	Kulwa	VMFR A	VMFR A	21	1072	24.7491	-16.8942	GPS/GTOPO30	1		January	2019		January	2019	Vehicle-Mounted Sticky Trap		10	Yes	MEK, Octenol	0	0	0	0	0	0	0	0	0	0	0	0	0	0	0	0	No	0
Monitoring	Yes	Sequential Aerial Technique	Kwando_Zambezi	Western	Mwandi	Kulwa	VMFR A	VMFR A	22	1079	24.757	-16.8906	GPS/GTOPO30	1		January	2019		January	2019	Vehicle-Mounted Sticky Trap		10	Yes	MEK, Octenol	0	0	0	0	0	0	0	0	0	0	0	0	0	0	0	0	No	0
Monitoring	Yes	Sequential Aerial Technique	Kwando_Zambezi	Western	Mwandi	Kulwa	VMFR A	VMFR A	23	1080	24.7662	-16.8899	GPS/GTOPO30	1		January	2019		January	2019	Vehicle-Mounted Sticky Trap		10	Yes	MEK, Octenol	0	0	0	0	0	0	0	0	0	0	0	0	0	0	0	0	No	0
Monitoring	Yes	Sequential Aerial Technique	Kwando_Zambezi	Western	Mwandi	Kulwa	VMFR A	VMFR A	24	1085	24.7752	-16.8872	GPS/GTOPO30	1		January	2019		January	2019	Vehicle-Mounted Sticky Trap		10	Yes	MEK, Octenol	0	0	0	0	0	0	0	0	0	0	0	0	0	0	0	0	No	0
Monitoring	Yes	Sequential Aerial Technique	Kwando_Zambezi	Western	Mwandi	Kulwa	VMFR A	VMFR A	25	1085	24.7834	-16.8843	GPS/GTOPO30	1		January	2019		January	2019	Vehicle-Mounted Sticky Trap		10	Yes	MEK, Octenol	0	0	0	0	0	0	0	0	0	0	0	0	0	0	0	0	No	0
Monitoring	Yes	Sequential Aerial Technique	Kwando_Zambezi	Western	Mwandi	Kulwa	VMFR A	VMFR A	26	1086	24.7922	-16.8826	GPS/GTOPO30	1		January	2019		January	2019	Vehicle-Mounted Sticky Trap		10	Yes	MEK, Octenol	0	0	0	0	0	0	0	0	0	0	0	0	0	0	0	0	No	0
Monitoring	Yes	Sequential Aerial Technique	Kwando_Zambezi	Western	Mwandi	Kulwa	VMFR A	VMFR A	27	1086	24.8027	-16.8811	GPS/GTOPO30	1		January	2019		January	2019	Vehicle-Mounted Sticky Trap		10	Yes	MEK, Octenol	0	0	0	0	0	0	0	0	0	0	0	0	0	0	0	0	No	0
Monitoring	Yes	Sequential Aerial Technique	Kwando_Zambezi	Western	Mwandi	Kulwa	VMFR A	VMFR A	28	1084	24.8108	-16.8819	GPS/GTOPO30	1		January	2019		January	2019	Vehicle-Mounted Sticky Trap		10	Yes	MEK, Octenol	0	0	0	0	0	0	0	0	0	0	0	0	0	0	0	0	No	0
Monitoring	Yes	Sequential Aerial Technique	Kwando_Zambezi	Western	Mwandi	Kulwa	VMFR A	VMFR A	29	1080	24.8198	-16.882	GPS/GTOPO30	1		January	2019		January	2019	Vehicle-Mounted Sticky Trap		10	Yes	MEK, Octenol	0	0	0	0	0	0	0	0	0	0	0	0	0	0	0	0	No	0
Monitoring	Yes	Sequential Aerial Technique	Kwando_Zambezi	Western	Mwandi	Kulwa	VMFR A	VMFR A	30	1074	24.829	-16.8807	GPS/GTOPO30	1		January	2019		January	2019	Vehicle-Mounted Sticky Trap		10	Yes	MEK, Octenol	0	0	0	0	0	0	0	0	0	0	0	0	0	0	0	0	No	0
Monitoring	Yes	Sequential Aerial Technique	Kwando_Zambezi	Western	Mwandi	Kulwa	VMFR A	VMFR A	31	1065	24.8407	-16.877	GPS/GTOPO30	1		January	2019		January	2019	Vehicle-Mounted Sticky Trap		10	Yes	MEK, Octenol	0	0	0	0	0	0	0	0	0	0	0	0	0	0	0	0	No	0
Monitoring	Yes	Sequential Aerial Technique	Kwando_Zambezi	Western	Mwandi	Kulwa	VMFR A	VMFR A	32	1059	24.8453	-16.8802	GPS/GTOPO30	1		January	2019		January	2019	Vehicle-Mounted Sticky Trap		10	Yes	MEK, Octenol	0	0	0	0	0	0	0	0	0	0	0	0	0	0	0	0	No	0
Monitoring	Yes	Sequential Aerial Technique	Kwando_Zambezi	Western	Mwandi	Kulwa	VMFR A	VMFR A	33	1059	24.8476	-16.8756	GPS/GTOPO30	1		January	2019		January	2019	Vehicle-Mounted Sticky Trap		10	Yes	MEK, Octenol	0	0	0	0	0	0	0	0	0	0	0	0	0	0	0	0	No	0
Monitoring	Yes	Sequential Aerial Technique	Kwando_Zambezi	Western	Mwandi	Kulwa	VMFR A	VMFR A	34	1077	24.8474	-16.8668	GPS/GTOPO30	1		January	2019		January	2019	Vehicle-Mounted Sticky Trap		10	Yes	MEK, Octenol	0	0	0	0	0	0	0	0	0	0	0	0	0	0	0	0	No	0
Monitoring	Yes	Sequential Aerial Technique	Kwando_Zambezi	Western	Mwandi	Kulwa	VMFR A	VMFR A	35	1086	24.8532	-16.8604	GPS/GTOPO30	1		January	2019		January	2019	Vehicle-Mounted Sticky Trap		10	Yes	MEK, Octenol	0	0	0	0	0	0	0	0	0	0	0	0	0	0	0	0	No	0
Monitoring	Yes	Sequential Aerial Technique	Kwando_Zambezi	Western	Mwandi	Lusinina	VMFR B	VMFR B	1	1005	24.5149	-17.1155	GPS/GTOPO30	1		January	2019		January	2019	Vehicle-Mounted Sticky Trap		10	Yes	MEK, Octenol	0	0	0	0	0	0	0	0	0	0	0	0	0	0	0	0	No	0
Monitoring	Yes	Sequential Aerial Technique	Kwando_Zambezi	Western	Mwandi	Lusinina	VMFR B	VMFR B	2	1021	24.518	-17.1235	GPS/GTOPO30	1		January	2019		January	2019	Vehicle-Mounted Sticky Trap		10	Yes	MEK, Octenol	0	0	0	0	0	0	0	0	0	0	0	0	0	0	0	0	No	0
Monitoring	Yes	Sequential Aerial Technique	Kwando_Zambezi	Western	Mwandi	Lusinina	VMFR B	VMFR B	3	1039	24.5278	-17.123	GPS/GTOPO30	1		January	2019		January	2019	Vehicle-Mounted Sticky Trap		10	Yes	MEK, Octenol	0	0	0	0	0	0	0	0	0	0	0	0	0	0	0	0	No	0
Monitoring	Yes	Sequential Aerial Technique	Kwando_Zambezi	Western	Mwandi	Lusinina	VMFR B	VMFR B	4	1041	24.5352	-17.1217	GPS/GTOPO30	1		January	2019		January	2019	Vehicle-Mounted Sticky Trap		10	Yes	MEK, Octenol	0	0	0	0	0	0	0	0	0	0	0	0	0	0	0	0	No	0
Monitoring	Yes	Sequential Aerial Technique	Kwando_Zambezi	Western	Mwandi	Lusinina	VMFR B	VMFR B	5	1039	24.542	-17.1164	GPS/GTOPO30	1		January	2019		January	2019	Vehicle-Mounted Sticky Trap		10	Yes	MEK, Octenol	0	0	0	0	0	0	0	0	0	0	0	0	0	0	0	0	No	0
Monitoring	Yes	Sequential Aerial Technique	Kwando_Zambezi	Western	Mwandi	Lusinina	VMFR B	VMFR B	6	1039	24.5431	-17.1084	GPS/GTOPO30	1		January	2019		January	2019	Vehicle-Mounted Sticky Trap		10	Yes	MEK, Octenol	0	0	0	0	0	0	0	0	0	0	0	0	0	0	0	0	No	0
Monitoring	Yes	Sequential Aerial Technique	Kwando_Zambezi	Western	Mwandi	Lusinina	VMFR B	VMFR B	7	1037	24.5513	-17.1142	GPS/GTOPO30	1		January	2019		January	2019	Vehicle-Mounted Sticky Trap		10	Yes	MEK, Octenol	0	0	0	0	0	0	0	0	0	0	0	0	0	0	0	0	No	0
Monitoring	Yes	Sequential Aerial Technique	Kwando_Zambezi	Western	Mwandi	Lusinina	VMFR B	VMFR B	8	1039	24.5602	-17.1129	GPS/GTOPO30	1		January	2019		January	2019	Vehicle-Mounted Sticky Trap		10	Yes	MEK, Octenol	0	0	0	0	0	0	0	0	0	0	0	0	0	0	0	0	No	0
Monitoring	Yes	Sequential Aerial Technique	Kwando_Zambezi	Western	Mwandi	Lusinina	VMFR B	VMFR B	9	1037	24.5679	-17.1172	GPS/GTOPO30	1		January	2019		January	2019	Vehicle-Mounted Sticky Trap		10	Yes	MEK, Octenol	0	0	0	0	0	0	0	0	0	0	0	0	0	0	0	0	No	0
Monitoring	Yes	Sequential Aerial Technique	Kwando_Zambezi	Western	Mwandi	Lusinina	VMFR B	VMFR B	10	1033	24.5761	-17.1207	GPS/GTOPO30	1		January	2019		January	2019	Vehicle-Mounted Sticky Trap		10	Yes	MEK, Octenol	0	0	0	0	0	0	0	0	0	0	0	0	0	0	0	0	No	0
Monitoring	Yes	Sequential Aerial Technique	Kwando_Zambezi	Western	Mwandi	Lusinina	VMFR B	VMFR B	11	1032	24.5821	-17.1267	GPS/GTOPO30	1		January	2019		January	2019	Vehicle-Mounted Sticky Trap		10	Yes	MEK, Octenol	0	0	0	0	0	0	0	0	0	0	0	0	0	0	0	0	No	0
Monitoring	Yes	Sequential Aerial Technique	Kwando_Zambezi	Western	Mwandi	Lusinina	VMFR B	VMFR B	12	1024	24.5878	-17.1339	GPS/GTOPO30	1		January	2019		January	2019	Vehicle-Mounted Sticky Trap		10	Yes	MEK, Octenol	0	0	0	0	0	0	0	0	0	0	0	0	0	0	0	0	No	0
Monitoring	Yes	Sequential Aerial Technique	Kwando_Zambezi	Western	Mwandi	Lusinina	VMFR B	VMFR B	13	1023	24.5935	-17.1411	GPS/GTOPO30	1		January	2019		January	2019	Vehicle-Mounted Sticky Trap		10	Yes	MEK, Octenol	0	0	0	0	0	0	0	0	0	0	0	0	0	0	0	0	No	0
Monitoring	Yes	Sequential Aerial Technique	Kwando_Zambezi	Western	Mwandi	Lusinina	VMFR B	VMFR B	14	1018	24.599	-17.1482	GPS/GTOPO30	1		January	2019		January	2019	Vehicle-Mounted Sticky Trap		10	Yes	MEK, Octenol	0	0	0	0	0	0	0	0	0	0	0	0	0	0	0	0	No	0
Monitoring	Yes	Sequential Aerial Technique	Kwando_Zambezi	Western	Mwandi	Lusinina	VMFR B	VMFR B	15	1013	24.6047	-17.1553	GPS/GTOPO30	1		January	2019		January	2019	Vehicle-Mounted Sticky Trap		10	Yes	MEK, Octenol	0	0	0	0	0	0	0	0	0	0	0	0	0	0	0	0	No	0
Monitoring	Yes	Sequential Aerial Technique	Kwando_Zambezi	Western	Mwandi	Lusinina	VMFR B	VMFR B	16	1011	24.6103	-17.1625	GPS/GTOPO30	1		January	2019		January	2019	Vehicle-Mounted Sticky Trap		10	Yes	MEK, Octenol	0	0	0	0	0	0	0	0	0	0	0	0	0	0	0	0	No	0
Monitoring	Yes	Sequential Aerial Technique	Kwando_Zambezi	Western	Mwandi	Lusinina	VMFR B	VMFR B	17	1008	24.6158	-17.1695	GPS/GTOPO30	1		January	2019		January	2019	Vehicle-Mounted Sticky Trap		10	Yes	MEK, Octenol	0	0	0	0	0	0	0	0	0	0	0	0	0	0	0	0	No	0
Monitoring	Yes	Sequential Aerial Technique	Kwando_Zambezi	Western	Mwandi	Lusinina	VMFR B	VMFR B	18	1004	24.6214	-17.1766	GPS/GTOPO30	1		January	2019		January	2019	Vehicle-Mounted Sticky Trap		10	Yes	MEK, Octenol	0	0	0	0	0	0	0	0	0	0	0	0	0	0	0	0	No	0
Monitoring	Yes	Sequential Aerial Technique	Kwando_Zambezi	Western	Mwandi	Lusinina	VMFR B	VMFR B	19	997	24.6271	-17.1838	GPS/GTOPO30	1		January	2019		January	2019	Vehicle-Mounted Sticky Trap		10	Yes	MEK, Octenol	0	0	0	0	0	0	0	0	0	0	0	0	0	0	0	0	No	0
Monitoring	Yes	Sequential Aerial Technique	Kwando_Zambezi	Western	Mwandi	Lusinina	VMFR B	VMFR B	20	995	24.6265	-17.1917	GPS/GTOPO30	1		January	2019		January	2019	Vehicle-Mounted Sticky Trap		10	Yes	MEK, Octenol	0	0	0	0	0	0	0	0	0	0	0	0	0	0	0	0	No	0
Monitoring	Yes	Sequential Aerial Technique	Kwando_Zambezi	Western	Mulobezi	Mulanga	VMFR C	VMFR C	1	980	25.2335	-16.9366	GPS/GTOPO30	1		January	2019		January	2019	Vehicle-Mounted Sticky Trap		10	Yes	MEK, Octenol	0	0	0	0	0	0	0	0	0	0	0	0	0	0	0	0	No	0
Monitoring	Yes	Sequential Aerial Technique	Kwando_Zambezi	Western	Mulobezi	Mulanga	VMFR C	VMFR C	2	980	25.2411	-16.9355	GPS/GTOPO30	1		January	2019		January	2019	Vehicle-Mounted Sticky Trap		10	Yes	MEK, Octenol	0	0	0	0	0	0	0	0	0	0	0	0	0	0	0	0	No	0
Monitoring	Yes	Sequential Aerial Technique	Kwando_Zambezi	Western	Mulobezi	Mulanga	VMFR C	VMFR C	3	973	25.2507	-16.9338	GPS/GTOPO30	1		January	2019		January	2019	Vehicle-Mounted Sticky Trap		10	Yes	MEK, Octenol	0	0	0	0	0	0	0	0	0	0	0	0	0	0	0	0	No	0
Monitoring	Yes	Sequential Aerial Technique	Kwando_Zambezi	Western	Mulobezi	Mulanga	VMFR C	VMFR C	4	974	25.2664	-16.925	GPS/GTOPO30	1		January	2019		January	2019	Vehicle-Mounted Sticky Trap		10	Yes	MEK, Octenol	0	0	0	0	0	0	0	0	0	0	0	0	0	0	0	0	No	0
Monitoring	No	None	Kafue	Southern	Kazungula	Mulanga	VMFR C	VMFR C	5	975	25.2728	-16.9202	GPS/GTOPO30	1		January	2019		January	2019	Vehicle-Mounted Sticky Trap		10	Yes	MEK, Octenol	0	0	0	1	0	1	0	0	0	0	0	0	0	0	0	1	Yes	0.1
Monitoring	No	None	Kafue	Southern	Kazungula	Mulanga	VMFR C	VMFR C	6	973	25.2806	-16.9168	GPS/GTOPO30	1		January	2019		January	2019	Vehicle-Mounted Sticky Trap		10	Yes	MEK, Octenol	0	0	0	0	0	0	0	0	0	0	0	0	0	0	0	0	No	0
Monitoring	No	None	Kafue	Southern	Kazungula	Mulanga	VMFR C	VMFR C	7	974	25.2896	-16.9188	GPS/GTOPO30	1		January	2019		January	2019	Vehicle-Mounted Sticky Trap		10	Yes	MEK, Octenol	0	0	0	1	0	1	0	0	0	0	0	0	0	0	0	1	Yes	0.1
Monitoring	No	None	Kafue	Southern	Kazungula	Mulanga	VMFR C	VMFR C	8	975	25.2973	-16.9178	GPS/GTOPO30	1		January	2019		January	2019	Vehicle-Mounted Sticky Trap		10	Yes	MEK, Octenol	0	0	0	0	0	0	0	0	0	0	0	0	0	0	0	0	No	0
Monitoring	No	None	Kafue	Southern	Kazungula	Mulanga	VMFR C	VMFR C	9	977	25.3057	-16.9145	GPS/GTOPO30	1		January	2019		January	2019	Vehicle-Mounted Sticky Trap		10	Yes	MEK, Octenol	0	0	0	0	0	0	0	0	0	0	0	0	0	0	0	0	No	0
Monitoring	No	None	Kafue	Southern	Kazungula	Mulanga	VMFR C	VMFR C	10	975	25.3133	-16.9094	GPS/GTOPO30	1		January	2019		January	2019	Vehicle-Mounted Sticky Trap		10	Yes	MEK, Octenol	0	0	0	1	0	1	0	0	0	0	0	0	0	0	0	1	Yes	0.1
Monitoring	No	None	Kafue	Southern	Kazungula	Mulanga	VMFR C	VMFR C	11	982	25.322	-16.9061	GPS/GTOPO30	1		January	2019		January	2019	Vehicle-Mounted Sticky Trap		10	Yes	MEK, Octenol	0	0	0	2	0	2	0	0	0	0	0	0	0	0	0	2	Yes	0.2
Monitoring	No	None	Kafue	Southern	Kazungula	Mulanga	VMFR C	VMFR C	12	980	25.3308	-16.9032	GPS/GTOPO30	1		January	2019		January	2019	Vehicle-Mounted Sticky Trap		10	Yes	MEK, Octenol	0	0	0	4	0	4	0	0	0	0	0	0	0	0	0	4	Yes	0.4
Monitoring	No	None	Kafue	Southern	Kazungula	Mulanga	VMFR C	VMFR C	13	990	25.3391	-16.8998	GPS/GTOPO30	1		January	2019		January	2019	Vehicle-Mounted Sticky Trap		10	Yes	MEK, Octenol	0	0	0	11	1	12	0	0	0	0	0	0	0	0	0	12	Yes	1.2
Monitoring	No	None	Kafue	Western	Mulobezi	Mulanga	VMFR D	VMFR D	1	1002	25.2135	-16.8281	GPS/GTOPO30	1		January	2019		January	2019	Vehicle-Mounted Sticky Trap		10	Yes	MEK, Octenol	0	0	0	0	0	0	0	0	0	0	0	0	0	0	0	0	No	0
Monitoring	No	None	Kafue	Western	Mulobezi	Mulanga	VMFR D	VMFR D	2	1002	25.2179	-16.8361	GPS/GTOPO30	1		January	2019		January	2019	Vehicle-Mounted Sticky Trap		10	Yes	MEK, Octenol	0	0	0	0	0	0	0	0	0	0	0	0	0	0	0	0	No	0
Monitoring	No	None	Kafue	Western	Mulobezi	Mulanga	VMFR D	VMFR D	3	1000	25.2223	-16.8439	GPS/GTOPO30	1		January	2019		January	2019	Vehicle-Mounted Sticky Trap		10	Yes	MEK, Octenol	0	0	0	0	0	0	0	0	0	0	0	0	0	0	0	0	No	0
Monitoring	No	None	Kafue	Western	Mulobezi	Mulanga	VMFR D	VMFR D	4	997	25.2267	-16.8519	GPS/GTOPO30	1		January	2019		January	2019	Vehicle-Mounted Sticky Trap		10	Yes	MEK, Octenol	0	0	0	0	0	0	0	0	0	0	0	0	0	0	0	0	No	0
Monitoring	No	None	Kafue	Western	Mulobezi	Mulanga	VMFR D	VMFR D	5	995	25.231	-16.8596	GPS/GTOPO30	1		January	2019		January	2019	Vehicle-Mounted Sticky Trap		10	Yes	MEK, Octenol	0	0	0	0	0	0	0	0	0	0	0	0	0	0	0	0	No	0
Monitoring	No	None	Kafue	Western	Mulobezi	Mulanga	VMFR D	VMFR D	6	992	25.2354	-16.8676	GPS/GTOPO30	1		January	2019		January	2019	Vehicle-Mounted Sticky Trap		10	Yes	MEK, Octenol	0	0	0	0	0	0	0	0	0	0	0	0	0	0	0	0	No	0
Monitoring	No	None	Kafue	Western	Mulobezi	Mulanga	VMFR D	VMFR D	7	990	25.2354	-16.8759	GPS/GTOPO30	1		January	2019		January	2019	Vehicle-Mounted Sticky Trap		10	Yes	MEK, Octenol	0	0	0	0	0	0	0	0	0	0	0	0	0	0	0	0	No	0
Monitoring	No	None	Kafue	Western	Mulobezi	Mulanga	VMFR D	VMFR D	8	990	25.24	-16.8759	GPS/GTOPO30	1		January	2019		January	2019	Vehicle-Mounted Sticky Trap		10	Yes	MEK, Octenol	0	0	0	0	0	0	0	0	0	0	0	0	0	0	0	0	No	0
Monitoring	No	None	Kafue	Western	Mulobezi	Mulanga	VMFR D	VMFR D	9	986	25.244	-16.8834	GPS/GTOPO30	1		January	2019		January	2019	Vehicle-Mounted Sticky Trap		10	Yes	MEK, Octenol	0	0	0	0	0	0	0	0	0	0	0	0	0	0	0	0	No	0
Monitoring	No	None	Kafue	Western	Mulobezi	Mulanga	VMFR D	VMFR D	10	983	25.2525	-16.8992	GPS/GTOPO30	1		January	2019		January	2019	Vehicle-Mounted Sticky Trap		10	Yes	MEK, Octenol	0	0	0	0	0	0	0	0	0	0	0	0	0	0	0	0	No	0
Monitoring	No	None	Kafue	Western	Mulobezi	Mulanga	VMFR D	VMFR D	11	982	25.2525	-16.9072	GPS/GTOPO30	1		January	2019		January	2019	Vehicle-Mounted Sticky Trap		10	Yes	MEK, Octenol	0	0	0	0	0	0	0	0	0	0	0	0	0	0	0	0	No	0
Monitoring	No	None	Kafue	Western	Mulobezi	Mulanga	VMFR D	VMFR D	12	979	25.2611	-16.9151	GPS/GTOPO30	1		January	2019		January	2019	Vehicle-Mounted Sticky Trap		10	Yes	MEK, Octenol	0	0	0	0	0	0	0	0	0	0	0	0	0	0	0	0	No	0
Monitoring	No	None	Kafue	Western	Mulobezi	Mulanga	VMFR D	VMFR D	13	977	25.2654	-16.923	GPS/GTOPO30	1		January	2019		January	2019	Vehicle-Mounted Sticky Trap		10	Yes	MEK, Octenol	0	0	0	0	0	0	0	0	0	0	0	0	0	0	0	0	No	0
Monitoring	No	None	Kafue	Southern	Kazungula	Kalamba	VMFR G	VMFR G	1	1038	25.2647	-16.4838	GPS/GTOPO30	1		January	2019		January	2019	Vehicle-Mounted Sticky Trap		10	Yes	MEK, Octenol	0	0	0	1	0	1	0	0	0	0	0	0	0	0	0	1	Yes	0.1
Monitoring	No	None	Kafue	Southern	Kazungula	Kalamba	VMFR G	VMFR G	2	1038	25.2646	-16.4756	GPS/GTOPO30	1		January	2019		January	2019	Vehicle-Mounted Sticky Trap		10	Yes	MEK, Octenol	0	0	0	0	0	0	0	0	0	0	0	0	0	0	0	0	No	0
Monitoring	No	None	Kafue	Southern	Kazungula	Kalamba	VMFR G	VMFR G	3	1043	25.2627	-16.4672	GPS/GTOPO30	1		January	2019		January	2019	Vehicle-Mounted Sticky Trap		10	Yes	MEK, Octenol	0	0	0	0	0	0	0	0	0	0	0	0	0	0	0	0	No	0
Monitoring	No	None	Kafue	Southern	Kazungula	Kalamba	VMFR G	VMFR G	4	1049	25.2603	-16.4589	GPS/GTOPO30	1		January	2019		January	2019	Vehicle-Mounted Sticky Trap		10	Yes	MEK, Octenol	0	0	0	1	0	1	0	0	0	0	0	0	0	0	0	1	Yes	0.1
Monitoring	No	None	Kafue	Southern	Kazungula	Kalamba	VMFR G	VMFR G	5	1050	25.2626	-16.451	GPS/GTOPO30	1		January	2019		January	2019	Vehicle-Mounted Sticky Trap		10	Yes	MEK, Octenol	0	0	0	1	0	1	0	0	0	0	0	0	0	0	0	1	Yes	0.1
Monitoring	Yes	Sequential Aerial Technique	Kwando_Zambezi	Western	Mulobezi	Mulanga	VMFR H	VMFR H	1	969	25.1571	-16.9574	GPS/GTOPO30	1		January	2019		January	2019	Vehicle-Mounted Sticky Trap		10	Yes	MEK, Octenol	0	0	0	0	0	0	0	0	0	0	0	0	0	0	0	0	No	0
Monitoring	Yes	Sequential Aerial Technique	Kwando_Zambezi	Western	Mulobezi	Mulanga	VMFR H	VMFR H	2	966	25.1598	-16.9653	GPS/GTOPO30	1		January	2019		January	2019	Vehicle-Mounted Sticky Trap		10	Yes	MEK, Octenol	0	0	0	0	0	0	0	0	0	0	0	0	0	0	0	0	No	0
Monitoring	Yes	Sequential Aerial Technique	Kwando_Zambezi	Western	Mulobezi	Mulanga	VMFR H	VMFR H	3	966	25.1624	-16.9738	GPS/GTOPO30	1		January	2019		January	2019	Vehicle-Mounted Sticky Trap		10	Yes	MEK, Octenol	0	0	0	0	0	0	0	0	0	0	0	0	0	0	0	0	No	0
Monitoring	Yes	Sequential Aerial Technique	Kwando_Zambezi	Western	Mulobezi	Mulanga	VMFR H	VMFR H	4	968	25.1632	-16.9822	GPS/GTOPO30	1		January	2019		January	2019	Vehicle-Mounted Sticky Trap		10	Yes	MEK, Octenol	0	0	0	0	0	0	0	0	0	0	0	0	0	0	0	0	No	0
Monitoring	Yes	Sequential Aerial Technique	Kwando_Zambezi	Western	Mulobezi	Mulanga	VMFR H	VMFR H	5	968	25.1632	-16.9912	GPS/GTOPO30	1		January	2019		January	2019	Vehicle-Mounted Sticky Trap		10	Yes	MEK, Octenol	0	0	0	0	0	0	0	0	0	0	0	0	0	0	0	0	No	0
Monitoring	Yes	Sequential Aerial Technique	Kwando_Zambezi	Western	Mulobezi	Mulanga	VMFR H	VMFR H	6	968	25.1623	-16.9996	GPS/GTOPO30	1		January	2019		January	2019	Vehicle-Mounted Sticky Trap		10	Yes	MEK, Octenol	0	0	0	0	0	0	0	0	0	0	0	0	0	0	0	0	No	0
Monitoring	Yes	Sequential Aerial Technique	Kwando_Zambezi	Western	Mulobezi	Mulanga	VMFR H	VMFR H	7	963	25.1599	-17.0088	GPS/GTOPO30	1		January	2019		January	2019	Vehicle-Mounted Sticky Trap		10	Yes	MEK, Octenol	0	0	0	0	0	0	0	0	0	0	0	0	0	0	0	0	No	0
Monitoring	Yes	Sequential Aerial Technique	Kwando_Zambezi	Western	Mulobezi	Mulanga	VMFR H	VMFR H	8	968	25.1562	-17.017	GPS/GTOPO30	1		January	2019		January	2019	Vehicle-Mounted Sticky Trap		10	Yes	MEK, Octenol	0	0	0	0	0	0	0	0	0	0	0	0	0	0	0	0	No	0
Monitoring	Yes	Sequential Aerial Technique	Kwando_Zambezi	Western	Mulobezi	Mulanga	VMFR H	VMFR H	9	968	25.1559	-17.0255	GPS/GTOPO30	1		January	2019		January	2019	Vehicle-Mounted Sticky Trap		10	Yes	MEK, Octenol	0	0	0	0	0	0	0	0	0	0	0	0	0	0	0	0	No	0
Monitoring	Yes	Sequential Aerial Technique	Kwando_Zambezi	Western	Mulobezi	Mulanga	VMFR H	VMFR H	10	965	25.1588	-17.0338	GPS/GTOPO30	1		January	2019		January	2019	Vehicle-Mounted Sticky Trap		10	Yes	MEK, Octenol	0	0	0	0	0	0	0	0	0	0	0	0	0	0	0	0	No	0
Monitoring	Yes	Sequential Aerial Technique	Kwando_Zambezi	Western	Mwandi	Kulwa	BFR1	BFR1	1	978	24.7605	-17.1773	GPS/GTOPO30	1		January	2019		January	2019	Black-Screen Fly Round		30	Yes	MEK, Octenol	0	0	0	0	0	0	0	0	0	0	0	0	0	0	0	0	No	0
Monitoring	Yes	Sequential Aerial Technique	Kwando_Zambezi	Western	Mwandi	Kulwa	BFR1	BFR1	2	980	24.7513	-17.1761	GPS/GTOPO30	1		January	2019		January	2019	Black-Screen Fly Round		30	Yes	MEK, Octenol	0	0	0	0	0	0	0	0	0	0	0	0	0	0	0	0	No	0
Monitoring	Yes	Sequential Aerial Technique	Kwando_Zambezi	Western	Mwandi	Kulwa	BFR1	BFR1	3	980	24.7426	-17.1732	GPS/GTOPO30	1		January	2019		January	2019	Black-Screen Fly Round		30	Yes	MEK, Octenol	0	0	0	0	0	0	0	0	0	0	0	0	0	0	0	0	No	0
Monitoring	Yes	Sequential Aerial Technique	Kwando_Zambezi	Western	Mwandi	Kulwa	BFR1	BFR1	4	982	24.7337	-17.1708	GPS/GTOPO30	1		January	2019		January	2019	Black-Screen Fly Round		30	Yes	MEK, Octenol	0	0	0	0	0	0	0	0	0	0	0	0	0	0	0	0	No	0
Monitoring	Yes	Sequential Aerial Technique	Kwando_Zambezi	Western	Mwandi	Kulwa	BFR1	BFR1	5	983	24.7251	-17.1673	GPS/GTOPO30	1		January	2019		January	2019	Black-Screen Fly Round		30	Yes	MEK, Octenol	0	0	0	0	0	0	0	0	0	0	0	0	0	0	0	0	No	0
Monitoring	Yes	Sequential Aerial Technique	Kwando_Zambezi	Western	Mwandi	Kulwa	BFR1	BFR1	6	983	24.7178	-17.1617	GPS/GTOPO30	1		January	2019		January	2019	Black-Screen Fly Round		30	Yes	MEK, Octenol	0	0	0	0	0	0	0	0	0	0	0	0	0	0	0	0	No	0
Monitoring	Yes	Sequential Aerial Technique	Kwando_Zambezi	Western	Mwandi	Lusinina	BFR 2	BFR 2	1	1010	24.6521	-17.1003	GPS/GTOPO30	1		January	2019		January	2019	Black-Screen Fly Round		30	Yes	MEK, Octenol	0	0	0	0	0	0	0	0	0	0	0	0	0	0	0	0	No	0
Monitoring	Yes	Sequential Aerial Technique	Kwando_Zambezi	Western	Mwandi	Lusinina	BFR 2	BFR 2	2	1007	24.6537	-17.0913	GPS/GTOPO30	1		January	2019		January	2019	Black-Screen Fly Round		30	Yes	MEK, Octenol	0	0	0	0	0	0	0	0	0	0	0	0	0	0	0	0	No	0
Monitoring	Yes	Sequential Aerial Technique	Kwando_Zambezi	Western	Mwandi	Lusinina	BFR 2	BFR 2	3	1012	24.6571	-17.0828	GPS/GTOPO30	1		January	2019		January	2019	Black-Screen Fly Round		30	Yes	MEK, Octenol	0	0	0	0	0	0	0	0	0	0	0	0	0	0	0	0	No	0
Monitoring	Yes	Sequential Aerial Technique	Kwando_Zambezi	Western	Mwandi	Lusinina	BFR 2	BFR 2	4	1007	24.6594	-17.0741	GPS/GTOPO30	1		January	2019		January	2019	Black-Screen Fly Round		30	Yes	MEK, Octenol	0	0	0	0	0	0	0	0	0	0	0	0	0	0	0	0	No	0
Monitoring	Yes	Sequential Aerial Technique	Kwando_Zambezi	Western	Mwandi	Lusinina	BFR 2	BFR 2	5	1007	24.6645	-17.0669	GPS/GTOPO30	1		January	2019		January	2019	Black-Screen Fly Round		30	Yes	MEK, Octenol	0	0	0	0	0	0	0	0	0	0	0	0	0	0	0	0	No	0
Monitoring	Yes	Sequential Aerial Technique	Kwando_Zambezi	Western	Mwandi	Lusinina	BFR 2	BFR 2	6	1009	24.6666	-17.0606	GPS/GTOPO30	1		January	2019		January	2019	Black-Screen Fly Round		30	Yes	MEK, Octenol	0	0	0	0	0	0	0	0	0	0	0	0	0	0	0	0	No	0
Monitoring	Yes	Sequential Aerial Technique	Kwando_Zambezi	Western	Mulobezi	Mulanga	BFR 3	BFR 3	1	983	25.1922	-16.9267	GPS/GTOPO30	1		January	2019		January	2019	Black-Screen Fly Round		30	Yes	MEK, Octenol	0	0	0	0	0	0	0	0	0	0	0	0	0	0	0	0	No	0
Monitoring	Yes	Sequential Aerial Technique	Kwando_Zambezi	Western	Mulobezi	Mulanga	BFR 3	BFR 3	2	979	25.1885	-16.9184	GPS/GTOPO30	1		January	2019		January	2019	Black-Screen Fly Round		30	Yes	MEK, Octenol	0	0	0	0	0	0	0	0	0	0	0	0	0	0	0	0	No	0
Monitoring	Yes	Sequential Aerial Technique	Kwando_Zambezi	Western	Mulobezi	Mulanga	BFR 3	BFR 3	3	981	25.1849	-16.9101	GPS/GTOPO30	1		January	2019		January	2019	Black-Screen Fly Round		30	Yes	MEK, Octenol	0	0	0	0	0	0	0	0	0	0	0	0	0	0	0	0	No	0
Monitoring	Yes	Sequential Aerial Technique	Kwando_Zambezi	Western	Mulobezi	Mulanga	BFR 3	BFR 3	4	985	25.1812	-16.9017	GPS/GTOPO30	1		January	2019		January	2019	Black-Screen Fly Round		30	Yes	MEK, Octenol	0	0	0	0	0	0	0	0	0	0	0	0	0	0	0	0	No	0
Monitoring	Yes	Sequential Aerial Technique	Kwando_Zambezi	Western	Mulobezi	Mulanga	BFR 3	BFR 3	5	987	25.1775	-16.8935	GPS/GTOPO30	1		January	2019		January	2019	Black-Screen Fly Round		30	Yes	MEK, Octenol	0	0	0	0	0	0	0	0	0	0	0	0	0	0	0	0	No	0
Monitoring	Yes	Sequential Aerial Technique	Kwando_Zambezi	Western	Mulobezi	Mulanga	BFR 3	BFR 3	6	988	25.1736	-16.8852	GPS/GTOPO30	1		January	2019		January	2019	Black-Screen Fly Round		30	Yes	MEK, Octenol	0	0	0	0	0	0	0	0	0	0	0	0	0	0	0	0	No	0
Monitoring	Yes	Sequential Aerial Technique	Kwando_Zambezi	Western	Mulobezi	Mulanga	BFR 4	BFR 4	1	975	25.1683	-16.9324	GPS/GTOPO30	1		January	2019		January	2019	Black-Screen Fly Round		30	Yes	MEK, Octenol	0	0	0	0	0	0	0	0	0	0	0	0	0	0	0	0	No	0
Monitoring	Yes	Sequential Aerial Technique	Kwando_Zambezi	Western	Mulobezi	Mulanga	BFR 4	BFR 4	2	974	25.1678	-16.9399	GPS/GTOPO30	1		January	2019		January	2019	Black-Screen Fly Round		30	Yes	MEK, Octenol	0	0	0	0	0	0	0	0	0	0	0	0	0	0	0	0	No	0
Monitoring	Yes	Sequential Aerial Technique	Kwando_Zambezi	Western	Mulobezi	Mulanga	BFR 4	BFR 4	3	967	25.162	-16.9455	GPS/GTOPO30	1		January	2019		January	2019	Black-Screen Fly Round		30	Yes	MEK, Octenol	0	0	0	0	0	0	0	0	0	0	0	0	0	0	0	0	No	0
Monitoring	Yes	Sequential Aerial Technique	Kwando_Zambezi	Western	Mulobezi	Mulanga	BFR 4	BFR 4	4	969	25.154	-16.9501	GPS/GTOPO30	1		January	2019		January	2019	Black-Screen Fly Round		30	Yes	MEK, Octenol	0	0	0	0	0	0	0	0	0	0	0	0	0	0	0	0	No	0
Monitoring	Yes	Sequential Aerial Technique	Kwando_Zambezi	Western	Mulobezi	Mulanga	BFR 4	BFR 4	6	973	25.1452	-16.9471	GPS/GTOPO30	1		January	2019		January	2019	Black-Screen Fly Round		30	Yes	MEK, Octenol	0	0	0	0	0	0	0	0	0	0	0	0	0	0	0	0	No	0
Monitoring	Yes	Sequential Aerial Technique	Kwando_Zambezi	Western	Mulobezi	Mulanga	BFR 4	BFR 4	7	978	25.1365	-16.9446	GPS/GTOPO30	1		January	2019		January	2019	Black-Screen Fly Round		30	Yes	MEK, Octenol	0	0	0	0	0	0	0	0	0	0	0	0	0	0	0	0	No	0
Monitoring	No	None	Kafue	Southern	Kazungula	Kalamba	BFR 5	BFR 5	1	1018	25.1967	-16.5648	GPS/GTOPO30	1		January	2019		January	2019	Black-Screen Fly Round		30	Yes	MEK, Octenol	0	0	0	0	0	0	0	0	0	0	0	0	0	0	0	0	No	0
Monitoring	No	None	Kafue	Southern	Kazungula	Kalamba	BFR 5	BFR 5	2	1019	25.2008	-16.5568	GPS/GTOPO30	1		January	2019		January	2019	Black-Screen Fly Round		30	Yes	MEK, Octenol	0	0	0	0	0	0	0	0	0	0	0	0	0	0	0	0	No	0
Monitoring	No	None	Kafue	Southern	Kazungula	Kalamba	BFR 5	BFR 5	3	1025	25.2056	-16.5494	GPS/GTOPO30	1		January	2019		January	2019	Black-Screen Fly Round		30	Yes	MEK, Octenol	0	0	0	0	0	0	0	0	0	0	0	0	0	0	0	0	No	0
Monitoring	No	None	Kafue	Southern	Kazungula	Kalamba	BFR 5	BFR 5	4	1029	25.2033	-16.5407	GPS/GTOPO30	1		January	2019		January	2019	Black-Screen Fly Round		30	Yes	MEK, Octenol	0	0	0	0	0	0	0	0	0	0	0	0	0	0	0	0	No	0
Monitoring	No	None	Kafue	Southern	Kazungula	Kalamba	BFR 5	BFR 5	5	1034	25.2025	-16.5318	GPS/GTOPO30	1		January	2019		January	2019	Black-Screen Fly Round		30	Yes	MEK, Octenol	0	0	0	0	0	0	0	0	0	0	0	0	0	0	0	0	No	0
Monitoring	No	None	Kafue	Southern	Kazungula	Kalamba	BFR 5	BFR 5	6	1042	25.1976	-16.5243	GPS/GTOPO30	1		January	2019		January	2019	Black-Screen Fly Round		30	Yes	MEK, Octenol	0	0	0	0	0	0	0	0	0	0	0	0	0	0	0	0	No	0
Monitoring	No	None	Kafue	Southern	Kazungula	Kalamba	BFR 6	BFR 6	1	1033	25.2345	-16.53	GPS/GTOPO30	1		January	2019		January	2019	Black-Screen Fly Round		30	Yes	MEK, Octenol	0	0	0	0	0	0	0	0	0	0	0	0	0	0	0	0	No	0
Monitoring	No	None	Kafue	Southern	Kazungula	Kalamba	BFR 6	BFR 6	2	1033	25.2419	-16.524	GPS/GTOPO30	1		January	2019		January	2019	Black-Screen Fly Round		30	Yes	MEK, Octenol	0	0	0	0	0	0	0	0	0	0	0	0	0	0	0	0	No	0
Monitoring	No	None	Kafue	Southern	Kazungula	Kalamba	BFR 6	BFR 6	3	1033	25.2481	-16.5173	GPS/GTOPO30	1		January	2019		January	2019	Black-Screen Fly Round		30	Yes	MEK, Octenol	0	0	0	0	0	0	0	0	0	0	0	0	0	0	0	0	No	0
Monitoring	No	None	Kafue	Southern	Kazungula	Kalamba	BFR 6	BFR 6	4	1038	25.2537	-16.51	GPS/GTOPO30	1		January	2019		January	2019	Black-Screen Fly Round		30	Yes	MEK, Octenol	0	0	0	0	0	0	0	0	0	0	0	0	0	0	0	0	No	0
Monitoring	No	None	Kafue	Southern	Kazungula	Kalamba	BFR 6	BFR 6	5	1043	25.2584	-16.5024	GPS/GTOPO30	1		January	2019		January	2019	Black-Screen Fly Round		30	Yes	MEK, Octenol	0	0	0	0	0	0	0	0	0	0	0	0	0	0	0	0	No	0
Monitoring	No	None	Kafue	Southern	Kazungula	Kalamba	BFR 6	BFR 6	6	1041	25.261	-16.4937	GPS/GTOPO30	1		January	2019		January	2019	Black-Screen Fly Round		30	Yes	MEK, Octenol	0	0	0	2	2	4	0	0	0	0	0	0	0	0	0	4	Yes	0.133333
Monitoring	Yes	Sequential Aerial Technique	Kwando_Zambezi	Western	Mwandi	Lusinina	BFR 7	BFR 7	1	1005	24.5242	-17.1547	GPS/GTOPO30	1		January	2019		January	2019	Black-Screen Fly Round		30	Yes	MEK, Octenol	0	0	0	0	0	0	0	0	0	0	0	0	0	0	0	0	No	0
Monitoring	Yes	Sequential Aerial Technique	Kwando_Zambezi	Western	Mwandi	Lusinina	BFR 7	BFR 7	2	1039	24.5267	-17.1465	GPS/GTOPO30	1		January	2019		January	2019	Black-Screen Fly Round		30	Yes	MEK, Octenol	0	0	0	0	0	0	0	0	0	0	0	0	0	0	0	0	No	0
Monitoring	Yes	Sequential Aerial Technique	Kwando_Zambezi	Western	Mwandi	Lusinina	BFR 7	BFR 7	3	1040	24.531	-17.1385	GPS/GTOPO30	1		January	2019		January	2019	Black-Screen Fly Round		30	Yes	MEK, Octenol	0	0	0	0	0	0	0	0	0	0	0	0	0	0	0	0	No	0
Monitoring	Yes	Sequential Aerial Technique	Kwando_Zambezi	Western	Mwandi	Lusinina	BFR 7	BFR 7	4	1044	24.5356	-17.1306	GPS/GTOPO30	1		January	2019		January	2019	Black-Screen Fly Round		30	Yes	MEK, Octenol	0	0	0	0	0	0	0	0	0	0	0	0	0	0	0	0	No	0
Monitoring	Yes	Sequential Aerial Technique	Kwando_Zambezi	Western	Mwandi	Lusinina	BFR 7	BFR 7	5	1041	24.5397	-17.1226	GPS/GTOPO30	1		January	2019		January	2019	Black-Screen Fly Round		30	Yes	MEK, Octenol	0	0	0	0	0	0	0	0	0	0	0	0	0	0	0	0	No	0
Monitoring	Yes	Sequential Aerial Technique	Kwando_Zambezi	Western	Mwandi	Lusinina	BFR 7	BFR 7	6	1039	24.542	-17.1141	GPS/GTOPO30	1		January	2019		January	2019	Black-Screen Fly Round		30	Yes	MEK, Octenol	0	0	0	0	0	0	0	0	0	0	0	0	0	0	0	0	No	0
Monitoring	Yes	Sequential Aerial Technique	Kwando_Zambezi	Western	Mwandi	Lusinina	BFR 8	BFR 8	1	1027	24.5295	-17.155	GPS/GTOPO30	1		January	2019		January	2019	Black-Screen Fly Round		30	Yes	MEK, Octenol	0	0	0	0	0	0	0	0	0	0	0	0	0	0	0	0	No	0
Monitoring	Yes	Sequential Aerial Technique	Kwando_Zambezi	Western	Mwandi	Lusinina	BFR 8	BFR 8	2	1036	24.536	-17.1488	GPS/GTOPO30	1		January	2019		January	2019	Black-Screen Fly Round		30	Yes	MEK, Octenol	0	0	0	0	0	0	0	0	0	0	0	0	0	0	0	0	No	0
Monitoring	Yes	Sequential Aerial Technique	Kwando_Zambezi	Western	Mwandi	Lusinina	BFR 8	BFR 8	3	1032	24.542	-17.1417	GPS/GTOPO30	1		January	2019		January	2019	Black-Screen Fly Round		30	Yes	MEK, Octenol	0	0	0	0	0	0	0	0	0	0	0	0	0	0	0	0	No	0
Monitoring	Yes	Sequential Aerial Technique	Kwando_Zambezi	Western	Mwandi	Lusinina	BFR 8	BFR 8	4	1039	24.5448	-17.133	GPS/GTOPO30	1		January	2019		January	2019	Black-Screen Fly Round		30	Yes	MEK, Octenol	0	0	0	0	0	0	0	0	0	0	0	0	0	0	0	0	No	0
Monitoring	Yes	Sequential Aerial Technique	Kwando_Zambezi	Western	Mwandi	Lusinina	BFR 8	BFR 8	5	1040	24.5476	-17.1244	GPS/GTOPO30	1		January	2019		January	2019	Black-Screen Fly Round		30	Yes	MEK, Octenol	0	0	0	0	0	0	0	0	0	0	0	0	0	0	0	0	No	0
Monitoring	Yes	Sequential Aerial Technique	Kwando_Zambezi	Western	Mwandi	Lusinina	BFR 8	BFR 8	6	1038	24.5527	-17.117	GPS/GTOPO30	1		January	2019		January	2019	Black-Screen Fly Round		30	Yes	MEK, Octenol	0	0	0	0	0	0	0	0	0	0	0	0	0	0	0	0	No	0
Monitoring	Yes	Sequential Aerial Technique	Kwando_Zambezi	Western	Mwandi	Lusinina	BFR 9	BFR 9	1	1021	24.5206	-17.1011	GPS/GTOPO30	1		January	2019		January	2019	Black-Screen Fly Round		30	Yes	MEK, Octenol	0	0	0	0	0	0	0	0	0	0	0	0	0	0	0	0	No	0
Monitoring	Yes	Sequential Aerial Technique	Kwando_Zambezi	Western	Mwandi	Lusinina	BFR 9	BFR 9	2	1039	24.5256	-17.0936	GPS/GTOPO30	1		January	2019		January	2019	Black-Screen Fly Round		30	Yes	MEK, Octenol	0	0	0	0	0	0	0	0	0	0	0	0	0	0	0	0	No	0
Monitoring	Yes	Sequential Aerial Technique	Kwando_Zambezi	Western	Mwandi	Lusinina	BFR 9	BFR 9	3	1041	24.528	-17.0868	GPS/GTOPO30	1		January	2019		January	2019	Black-Screen Fly Round		30	Yes	MEK, Octenol	0	0	0	0	0	0	0	0	0	0	0	0	0	0	0	0	No	0
Monitoring	Yes	Sequential Aerial Technique	Kwando_Zambezi	Western	Mwandi	Lusinina	BFR 9	BFR 9	4	1041	24.5358	-17.0847	GPS/GTOPO30	1		January	2019		January	2019	Black-Screen Fly Round		30	Yes	MEK, Octenol	0	0	0	0	0	0	0	0	0	0	0	0	0	0	0	0	No	0
Monitoring	Yes	Sequential Aerial Technique	Kwando_Zambezi	Western	Mwandi	Lusinina	BFR 9	BFR 9	5	1030	24.5207	-17.0881	GPS/GTOPO30	1		January	2019		January	2019	Black-Screen Fly Round		30	Yes	MEK, Octenol	0	0	0	0	0	0	0	0	0	0	0	0	0	0	0	0	No	0
Monitoring	Yes	Sequential Aerial Technique	Kwando_Zambezi	Western	Mwandi	Lusinina	BFR 10	BFR 10	1	1021	24.5212	-17.1022	GPS/GTOPO30	1		January	2019		January	2019	Black-Screen Fly Round		30	Yes	MEK, Octenol	0	0	0	0	0	0	0	0	0	0	0	0	0	0	0	0	No	0
Monitoring	Yes	Sequential Aerial Technique	Kwando_Zambezi	Western	Mwandi	Lusinina	BFR 10	BFR 10	2	1039	24.5303	-17.0997	GPS/GTOPO30	1		January	2019		January	2019	Black-Screen Fly Round		30	Yes	MEK, Octenol	0	0	0	0	0	0	0	0	0	0	0	0	0	0	0	0	No	0
Monitoring	Yes	Sequential Aerial Technique	Kwando_Zambezi	Western	Mwandi	Lusinina	BFR 10	BFR 10	3	1029	24.54	-17.0981	GPS/GTOPO30	1		January	2019		January	2019	Black-Screen Fly Round		30	Yes	MEK, Octenol	0	0	0	0	0	0	0	0	0	0	0	0	0	0	0	0	No	0
Monitoring	Yes	Sequential Aerial Technique	Kwando_Zambezi	Western	Mwandi	Lusinina	BFR 10	BFR 10	4	1029	24.5489	-17.0952	GPS/GTOPO30	1		January	2019		January	2019	Black-Screen Fly Round		30	Yes	MEK, Octenol	0	0	0	0	0	0	0	0	0	0	0	0	0	0	0	0	No	0
Monitoring	Yes	Sequential Aerial Technique	Kwando_Zambezi	Western	Mwandi	Lusinina	BFR 10	BFR 10	5	1036	24.5571	-17.0962	GPS/GTOPO30	1		January	2019		January	2019	Black-Screen Fly Round		30	Yes	MEK, Octenol	0	0	0	0	0	0	0	0	0	0	0	0	0	0	0	0	No	0
Monitoring	Yes	Sequential Aerial Technique	Kwando_Zambezi	Western	Mwandi	Lusinina	BFR 10	BFR 10	6	1036	24.564	-17.0918	GPS/GTOPO30	1		January	2019		January	2019	Black-Screen Fly Round		30	Yes	MEK, Octenol	0	0	0	0	0	0	0	0	0	0	0	0	0	0	0	0	No	0
Monitoring	Yes	Sequential Aerial Technique	Kwando_Zambezi	Western	Mwandi	Lusinina	BFR 11	BFR 11	1	1028	24.5064	-17.0933	GPS/GTOPO30	1		January	2019		January	2019	Black-Screen Fly Round		30	Yes	MEK, Octenol	0	0	0	0	0	0	0	0	0	0	0	0	0	0	0	0	No	0
Monitoring	Yes	Sequential Aerial Technique	Kwando_Zambezi	Western	Mwandi	Lusinina	BFR 11	BFR 11	2	1033	24.5065	-17.1027	GPS/GTOPO30	1		January	2019		January	2019	Black-Screen Fly Round		30	Yes	MEK, Octenol	0	0	0	0	0	0	0	0	0	0	0	0	0	0	0	0	No	0
Monitoring	Yes	Sequential Aerial Technique	Kwando_Zambezi	Western	Mwandi	Lusinina	BFR 11	BFR 11	3	1033	24.5065	-17.1082	GPS/GTOPO30	1		January	2019		January	2019	Black-Screen Fly Round		30	Yes	MEK, Octenol	0	0	0	0	0	0	0	0	0	0	0	0	0	0	0	0	No	0
Monitoring	Yes	Sequential Aerial Technique	Kwando_Zambezi	Western	Mwandi	Lusinina	BFR 12	BFR 12	1	1028	24.5067	-17.0928	GPS/GTOPO30	1		January	2019		January	2019	Black-Screen Fly Round		30	Yes	MEK, Octenol	0	0	0	0	0	0	0	0	0	0	0	0	0	0	0	0	No	0
Monitoring	Yes	Sequential Aerial Technique	Kwando_Zambezi	Western	Mwandi	Lusinina	BFR 12	BFR 12	2	1001	24.5089	-17.1032	GPS/GTOPO30	1		January	2019		January	2019	Black-Screen Fly Round		30	Yes	MEK, Octenol	0	0	0	0	0	0	0	0	0	0	0	0	0	0	0	0	No	0
Monitoring	Yes	Sequential Aerial Technique	Kwando_Zambezi	Western	Mwandi	Lusinina	BFR 12	BFR 12	3	1030	24.5066	-17.109	GPS/GTOPO30	1		January	2019		January	2019	Black-Screen Fly Round		30	Yes	MEK, Octenol	0	0	0	0	0	0	0	0	0	0	0	0	0	0	0	0	No	0
Baseline	No	None	Kafue	Central	Mumbwa	Nalusanga	Nalu 1	Nalu 144104	1	1205	26.2425	-14.9943	GPS	1	2020-09-30	September	2020	2020-09-30	September	2020	Vehicle-Mounted Sticky Trap	Route in West Mumbwa Game Mangement Area	10	Yes	MEK, Octenol	0	0	0	1	1	2	0	0	0	0	0	0	0	0	0	2	Yes	0.2
Baseline	No	None	Kafue	Central	Mumbwa	Nalusanga	Nalu 1	Nalu 144104	2	1188	26.2355	-15.0025	GPS	1	2020-09-30	September	2020	2020-09-30	September	2020	Vehicle-Mounted Sticky Trap	Route in West Mumbwa Game Mangement Area	10	Yes	MEK, Octenol	0	0	0	38	34	72	0	0	0	0	0	0	0	0	0	72	Yes	7.2
Baseline	No	None	Kafue	Central	Mumbwa	Nalusanga	Nalu 1	Nalu 144104	3	1187	26.2374	-15.0122	GPS	1	2020-09-30	September	2020	2020-09-30	September	2020	Vehicle-Mounted Sticky Trap	Route in West Mumbwa Game Mangement Area	10	Yes	MEK, Octenol	0	0	0	137	45	182	0	0	0	0	0	0	0	0	0	182	Yes	18.2
Baseline	No	None	Kafue	Central	Mumbwa	Nalusanga	Nalu 1	Nalu 144104	4	1191	26.2403	-15.0224	GPS	1	2020-09-30	September	2020	2020-09-30	September	2020	Vehicle-Mounted Sticky Trap	Route in West Mumbwa Game Mangement Area	10	Yes	MEK, Octenol	0	0	0	33	25	58	0	0	0	0	0	0	0	0	0	58	Yes	5.8
Baseline	No	None	Kafue	Central	Mumbwa	Nalusanga	Nalu 1	Nalu 144104	5	1179	26.2374	-15.033	GPS	1	2020-09-30	September	2020	2020-09-30	September	2020	Vehicle-Mounted Sticky Trap	Route in West Mumbwa Game Mangement Area	10	Yes	MEK, Octenol	0	0	0	17	12	29	0	0	0	0	0	0	0	0	0	29	Yes	2.9
Baseline	No	None	Kafue	Central	Mumbwa	Nalusanga	Nalu 1	Nalu 144104	6	1162	26.2292	-15.0401	GPS	1	2020-09-30	September	2020	2020-09-30	September	2020	Vehicle-Mounted Sticky Trap	Route in West Mumbwa Game Mangement Area	10	Yes	MEK, Octenol	0	0	0	19	39	58	0	0	0	0	0	0	0	0	0	58	Yes	5.8
Baseline	No	None	Kafue	Central	Mumbwa	Nalusanga	Nalu 1	Nalu 144104	7	1152	26.218	-15.037	GPS	1	2020-09-30	September	2020	2020-09-30	September	2020	Vehicle-Mounted Sticky Trap	Route in West Mumbwa Game Mangement Area	10	Yes	MEK, Octenol	0	0	0	115	68	183	0	0	0	0	0	0	0	0	0	183	Yes	18.3
Baseline	No	None	Kafue	Central	Mumbwa	Nalusanga	Nalu 1	Nalu 144104	8	1146	26.2087	-15.0436	GPS	1	2020-09-30	September	2020	2020-09-30	September	2020	Vehicle-Mounted Sticky Trap	Route in West Mumbwa Game Mangement Area	10	Yes	MEK, Octenol	0	0	0	137	71	208	0	0	0	0	0	0	0	0	0	208	Yes	20.8
Baseline	No	None	Kafue	Central	Mumbwa	Nalusanga	Nalu 1	Nalu 144104	9	1130	26.1979	-15.0455	GPS	1	2020-09-30	September	2020	2020-09-30	September	2020	Vehicle-Mounted Sticky Trap	Route in West Mumbwa Game Mangement Area	10	Yes	MEK, Octenol	0	0	0	98	45	143	0	0	0	0	0	0	0	0	0	143	Yes	14.3
Baseline	No	None	Kafue	Central	Mumbwa	Nalusanga	Nalu 1	Nalu 144104	10	1128	26.1867	-15.0468	GPS	1	2020-09-30	September	2020	2020-09-30	September	2020	Vehicle-Mounted Sticky Trap	Route in West Mumbwa Game Mangement Area	10	Yes	MEK, Octenol	0	0	0	148	67	215	0	0	0	0	0	0	0	0	0	215	Yes	21.5
Baseline	No	None	Kafue	Central	Mumbwa	Nalusanga	Nalu 1	Nalu 144104	11	1124	26.1769	-15.051	GPS	1	2020-09-30	September	2020	2020-09-30	September	2020	Vehicle-Mounted Sticky Trap	Route in West Mumbwa Game Mangement Area	10	Yes	MEK, Octenol	0	0	0	199	105	304	0	0	0	0	0	0	0	0	0	304	Yes	30.4
Monitoring	No	None	Luangwa_Lunsemfwa	Lusaka	Rufunsa	Shikabeta Road	BFR1	BFR144212	1	938	29.7434	-15.0477	GPS	1	2021-01-16	January	2021	2021-01-16	January	2021	Black-Screen Fly Round		30	Yes	MEK, Octenol	0	0	0	0	0	0	0	0	0	0	0	0	0	0	0	0	No	0
Monitoring	No	None	Luangwa_Lunsemfwa	Lusaka	Rufunsa	Shikabeta Road	BFR1	BFR144212	2	910	29.7426	-15.0389	GPS	1	2021-01-16	January	2021	2021-01-16	January	2021	Black-Screen Fly Round		30	Yes	MEK, Octenol	0	0	0	0	0	0	0	0	0	0	0	0	0	0	0	0	No	0
Monitoring	No	None	Luangwa_Lunsemfwa	Lusaka	Rufunsa	Shikabeta Road	BFR1	BFR144212	3	894	29.7393	-15.0317	GPS	1	2021-01-16	January	2021	2021-01-16	January	2021	Black-Screen Fly Round		30	Yes	MEK, Octenol	0	0	0	0	0	0	0	0	0	0	0	0	0	0	0	0	No	0
Monitoring	No	None	Luangwa_Lunsemfwa	Lusaka	Rufunsa	Shikabeta Road	BFR1	BFR144212	4	935	29.7338	-15.0247	GPS	1	2021-01-16	January	2021	2021-01-16	January	2021	Black-Screen Fly Round		30	Yes	MEK, Octenol	0	0	0	0	0	0	0	0	0	0	0	0	0	0	0	0	No	0
Monitoring	No	None	Luangwa_Lunsemfwa	Lusaka	Rufunsa	Shikabeta Road	BFR2	BFR244212	1	750	29.7312	-14.999	GPS/GTOPO30	1	2021-01-16	January	2021	2021-01-16	January	2021	Black-Screen Fly Round		30	Yes	MEK, Octenol	1	0	1	0	0	0	0	0	0	0	0	0	0	0	0	1	Yes	0.0333333
Monitoring	No	None	Luangwa_Lunsemfwa	Lusaka	Rufunsa	Shikabeta Road	BFR2	BFR244212	2	795	29.7324	-15.0036	GPS/GTOPO30	1	2021-01-16	January	2021	2021-01-16	January	2021	Black-Screen Fly Round		30	Yes	MEK, Octenol	0	0	0	0	0	0	0	0	0	0	0	0	0	0	0	0	No	0
Monitoring	No	None	Luangwa_Lunsemfwa	Lusaka	Rufunsa	Shikabeta Road	BFR2	BFR244212	3	857	29.7337	-15.0119	GPS/GTOPO30	1	2021-01-16	January	2021	2021-01-16	January	2021	Black-Screen Fly Round		30	Yes	MEK, Octenol	0	0	0	0	0	0	0	0	0	0	0	0	0	0	0	0	No	0
Monitoring	No	None	Luangwa_Lunsemfwa	Lusaka	Rufunsa	Shikabeta Road	BFR2	BFR244212	4	919	29.7328	-15.0207	GPS/GTOPO30	1	2021-01-16	January	2021	2021-01-16	January	2021	Black-Screen Fly Round		30	Yes	MEK, Octenol	0	0	0	0	0	0	0	0	0	0	0	0	0	0	0	0	No	0
Monitoring	No	None	Luangwa_Lunsemfwa	Lusaka	Rufunsa	Shikabeta Road	BFR3	BFR344212	1	739	29.7345	-14.9886	GPS	1	2021-01-16	January	2021	2021-01-16	January	2021	Black-Screen Fly Round		30	Yes	MEK, Octenol	0	0	0	0	0	0	0	0	0	0	0	0	0	0	0	0	No	0
Monitoring	No	None	Luangwa_Lunsemfwa	Lusaka	Rufunsa	Shikabeta Road	BFR3	BFR344212	2	707	29.7399	-14.9815	GPS	1	2021-01-16	January	2021	2021-01-16	January	2021	Black-Screen Fly Round		30	Yes	MEK, Octenol	0	0	0	0	0	0	0	0	0	0	0	0	0	0	0	0	No	0
Monitoring	No	None	Luangwa_Lunsemfwa	Lusaka	Rufunsa	Shikabeta Road	BFR3	BFR344212	3	668	29.7406	-14.972	GPS	1	2021-01-16	January	2021	2021-01-16	January	2021	Black-Screen Fly Round		30	Yes	MEK, Octenol	0	0	0	0	0	0	0	0	0	0	0	0	0	0	0	0	No	0
Monitoring	No	None	Luangwa_Lunsemfwa	Lusaka	Rufunsa	Shikabeta Road	BFR3	BFR344212	4	696	29.7432	-14.963	GPS	1	2021-01-16	January	2021	2021-01-16	January	2021	Black-Screen Fly Round		30	Yes	MEK, Octenol	0	0	0	0	0	0	0	0	0	0	0	0	0	0	0	0	No	0
Monitoring	No	None	Luangwa_Lunsemfwa	Lusaka	Rufunsa	Shikabeta Road	BFR4	BFR444212	1	643	29.7433	-14.9573	GPS/GTOPO30	1	2021-01-16	January	2021	2021-01-16	January	2021	Black-Screen Fly Round		30	Yes	MEK, Octenol	2	0	2	0	0	0	0	0	0	0	0	0	0	0	0	2	Yes	0.0666667
Monitoring	No	None	Luangwa_Lunsemfwa	Lusaka	Rufunsa	Lubalashi Road	BFR4	BFR444212	2	668	29.7523	-14.9564	GPS/GTOPO30	1	2021-01-16	January	2021	2021-01-16	January	2021	Black-Screen Fly Round		30	Yes	MEK, Octenol	1	1	2	0	0	0	0	0	0	0	0	0	0	0	0	2	Yes	0.0666667
Monitoring	No	None	Luangwa_Lunsemfwa	Lusaka	Rufunsa	Lubalashi Road	BFR4	BFR444212	3	673	29.7614	-14.9562	GPS/GTOPO30	1	2021-01-16	January	2021	2021-01-16	January	2021	Black-Screen Fly Round		30	Yes	MEK, Octenol	0	0	0	0	0	0	0	0	0	0	0	0	0	0	0	0	No	0
Monitoring	No	None	Luangwa_Lunsemfwa	Lusaka	Rufunsa	Lubalashi Road	BFR4	BFR444212	4	746	29.7671	-14.9631	GPS/GTOPO30	1	2021-01-16	January	2021	2021-01-16	January	2021	Black-Screen Fly Round		30	Yes	MEK, Octenol	2	1	3	0	0	0	0	0	0	0	0	0	0	0	0	3	Yes	0.1
Monitoring	No	None	Luangwa_Lunsemfwa	Lusaka	Rufunsa	Lubalashi Road	BFR5	BFR544212	1	701	29.7746	-14.9688	GPS	1	2021-01-16	January	2021	2021-01-16	January	2021	Black-Screen Fly Round		30	Yes	MEK, Octenol	0	0	0	0	0	0	0	0	0	0	0	0	0	0	0	0	No	0
Monitoring	No	None	Luangwa_Lunsemfwa	Lusaka	Rufunsa	Lubalashi Road	BFR5	BFR544212	2	723	29.7819	-14.9718	GPS	1	2021-01-16	January	2021	2021-01-16	January	2021	Black-Screen Fly Round		30	Yes	MEK, Octenol	0	0	0	0	0	0	0	0	0	0	0	0	0	0	0	0	No	0
Monitoring	No	None	Luangwa_Lunsemfwa	Lusaka	Rufunsa	Lubalashi Road	BFR5	BFR544212	3	780	29.7917	-14.972	GPS	1	2021-01-16	January	2021	2021-01-16	January	2021	Black-Screen Fly Round		30	Yes	MEK, Octenol	0	0	0	0	0	0	0	0	0	0	0	0	0	0	0	0	No	0
Monitoring	No	None	Luangwa_Lunsemfwa	Lusaka	Rufunsa	Lubalashi Road	BFR5	BFR544212	4	882	29.8019	-14.9694	GPS	1	2021-01-16	January	2021	2021-01-16	January	2021	Black-Screen Fly Round		30	Yes	MEK, Octenol	0	0	0	0	0	0	0	0	0	0	0	0	0	0	0	0	No	0
Monitoring	No	None	Luangwa_Lunsemfwa	Lusaka	Rufunsa	Lubalashi Road	BFR6	BFR644212	1	973	29.8022	-14.9694	GPS	1	2021-01-16	January	2021	2021-01-16	January	2021	Black-Screen Fly Round		30	Yes	MEK, Octenol	0	0	0	0	0	0	0	0	0	0	0	0	0	0	0	0	No	0
Monitoring	No	None	Luangwa_Lunsemfwa	Lusaka	Rufunsa	Lubalashi Road	BFR6	BFR644212	2	942	29.8124	-14.9712	GPS	1	2021-01-16	January	2021	2021-01-16	January	2021	Black-Screen Fly Round		30	Yes	MEK, Octenol	0	1	1	0	0	0	0	0	0	0	0	0	0	0	0	1	Yes	0.0333333
Monitoring	No	None	Luangwa_Lunsemfwa	Lusaka	Rufunsa	Lubalashi Road	BFR6	BFR644212	3	950	29.8213	-14.9715	GPS	1	2021-01-16	January	2021	2021-01-16	January	2021	Black-Screen Fly Round		30	Yes	MEK, Octenol	0	0	0	0	0	0	0	0	0	0	0	0	0	0	0	0	No	0
Monitoring	No	None	Luangwa_Lunsemfwa	Lusaka	Rufunsa	Lubalashi Road	BFR6	BFR644212	4	949	29.8286	-14.9671	GPS	1	2021-01-16	January	2021	2021-01-16	January	2021	Black-Screen Fly Round		30	Yes	MEK, Octenol	0	0	0	0	0	0	0	0	0	0	0	0	0	0	0	0	No	0
Monitoring	No	None	Luangwa_Lunsemfwa	Lusaka	Rufunsa	Lubalashi	BFR7	BFR744213	1	903	29.8245	-14.9274	GPS	1	2021-01-17	January	2021	2021-01-17	January	2021	Black-Screen Fly Round		30	Yes	MEK, Octenol	11	7	18	0	0	0	0	0	0	0	0	0	0	0	0	18	Yes	0.6
Monitoring	No	None	Luangwa_Lunsemfwa	Lusaka	Rufunsa	Lubalashi	BFR7	BFR744213	2	927	29.8185	-14.9202	GPS	1	2021-01-17	January	2021	2021-01-17	January	2021	Black-Screen Fly Round		30	Yes	MEK, Octenol	23	7	30	0	0	0	0	0	0	0	0	0	0	0	0	30	Yes	1
Monitoring	No	None	Luangwa_Lunsemfwa	Lusaka	Rufunsa	Lubalashi	BFR7	BFR744213	3	901	29.8135	-14.9125	GPS	1	2021-01-17	January	2021	2021-01-17	January	2021	Black-Screen Fly Round		30	Yes	MEK, Octenol	14	2	16	0	0	0	0	0	0	0	0	0	0	0	0	16	Yes	0.533333
Monitoring	No	None	Luangwa_Lunsemfwa	Lusaka	Rufunsa	Lubalashi	BFR7	BFR744213	4	886	29.8143	-14.9023	GPS	1	2021-01-17	January	2021	2021-01-17	January	2021	Black-Screen Fly Round		30	Yes	MEK, Octenol	13	9	22	0	0	0	0	0	0	0	0	0	0	0	0	22	Yes	0.733333
Monitoring	No	None	Luangwa_Lunsemfwa	Lusaka	Rufunsa	Lubalashi	BFR8A	BFR8A44213	1	902	29.8318	-14.9333	GPS	1	2021-01-17	January	2021	2021-01-17	January	2021	Black-Screen Fly Round		30	Yes	MEK, Octenol	6	0	6	0	0	0	0	0	0	0	0	0	0	0	0	6	Yes	0.2
Monitoring	No	None	Luangwa_Lunsemfwa	Lusaka	Rufunsa	Lubalashi	BFR8A	BFR8A44213	2	892	29.8376	-14.9404	GPS	1	2021-01-17	January	2021	2021-01-17	January	2021	Black-Screen Fly Round		30	Yes	MEK, Octenol	3	0	3	0	0	0	0	0	0	0	0	0	0	0	0	3	Yes	0.1
Monitoring	No	None	Luangwa_Lunsemfwa	Lusaka	Rufunsa	Lubalashi	BFR8B	BFR8B44213	1	894	29.8414	-14.9334	GPS	1	2021-01-17	January	2021	2021-01-17	January	2021	Black-Screen Fly Round		30	Yes	MEK, Octenol	7	1	8	0	0	0	0	0	0	0	0	0	0	0	0	8	Yes	0.266667
Monitoring	No	None	Luangwa_Lunsemfwa	Lusaka	Rufunsa	Lubalashi	BFR8B	BFR8B44213	2	892	29.8343	-14.9349	GPS	1	2021-01-17	January	2021	2021-01-17	January	2021	Black-Screen Fly Round		30	Yes	MEK, Octenol	3	0	3	0	0	0	0	0	0	0	0	0	0	0	0	3	Yes	0.1
Monitoring	No	None	Luangwa_Lunsemfwa	Lusaka	Rufunsa	Lubalashi	BFR9	BFR944213	1	902	29.8288	-14.936	GPS	1	2021-01-17	January	2021	2021-01-17	January	2021	Black-Screen Fly Round		30	Yes	MEK, Octenol	1	2	3	0	0	0	0	0	0	0	0	0	0	0	0	3	Yes	0.1
Monitoring	No	None	Luangwa_Lunsemfwa	Lusaka	Rufunsa	Lubalashi	BFR9	BFR944213	2	908	29.8256	-14.9436	GPS	1	2021-01-17	January	2021	2021-01-17	January	2021	Black-Screen Fly Round		30	Yes	MEK, Octenol	0	3	3	0	0	0	0	0	0	0	0	0	0	0	0	3	Yes	0.1
Monitoring	No	None	Luangwa_Lunsemfwa	Lusaka	Rufunsa	Lubalashi	BFR9	BFR944213	3	916	29.8209	-14.951	GPS	1	2021-01-17	January	2021	2021-01-17	January	2021	Black-Screen Fly Round		30	Yes	MEK, Octenol	1	2	3	0	0	0	0	0	0	0	0	0	0	0	0	3	Yes	0.1
Monitoring	No	None	Luangwa_Lunsemfwa	Lusaka	Rufunsa	Lubalashi	BFR9	BFR944213	4	928	29.8164	-14.9589	GPS	1	2021-01-17	January	2021	2021-01-17	January	2021	Black-Screen Fly Round		30	Yes	MEK, Octenol	1	1	2	0	0	0	0	0	0	0	0	0	0	0	0	2	Yes	0.0666667
Monitoring	No	None	Luangwa_Lunsemfwa	Lusaka	Rufunsa	Lubalashi	BFR9	BFR944213	5	954	29.8093	-14.9648	GPS	1	2021-01-17	January	2021	2021-01-17	January	2021	Black-Screen Fly Round		30	Yes	MEK, Octenol	0	1	1	0	0	0	0	0	0	0	0	0	0	0	0	1	Yes	0.0333333
Monitoring	No	None	Luangwa_Lunsemfwa	Lusaka	Rufunsa	Lubalashi	BFR10	BFR1044213	1	935	29.8284	-14.9725	GPS	1	2021-01-17	January	2021	2021-01-17	January	2021	Black-Screen Fly Round		30	Yes	MEK, Octenol	0	0	0	0	0	0	0	0	0	0	0	0	0	0	0	0	No	0
Monitoring	No	None	Luangwa_Lunsemfwa	Lusaka	Rufunsa	Lubalashi	BFR10	BFR1044213	2	950	29.8295	-14.9819	GPS	1	2021-01-17	January	2021	2021-01-17	January	2021	Black-Screen Fly Round		30	Yes	MEK, Octenol	0	0	0	0	0	0	0	0	0	0	0	0	0	0	0	0	No	0
Monitoring	No	None	Luangwa_Lunsemfwa	Lusaka	Rufunsa	Lubalashi	BFR10	BFR1044213	3	903	29.825	-14.9907	GPS	1	2021-01-17	January	2021	2021-01-17	January	2021	Black-Screen Fly Round		30	Yes	MEK, Octenol	1	0	1	0	0	0	0	0	0	0	0	0	0	0	0	1	Yes	0.0333333
Monitoring	No	None	Luangwa_Lunsemfwa	Lusaka	Rufunsa	Lubalashi	BFR11	BFR1144213	1	914	29.8441	-14.9374	GPS/GTOPO30	1	2021-01-17	January	2021	2021-01-17	January	2021	Black-Screen Fly Round		30	Yes	MEK, Octenol	8	8	16	0	0	0	0	0	0	0	0	0	0	0	0	16	Yes	0.533333
Monitoring	No	None	Luangwa_Lunsemfwa	Lusaka	Rufunsa	Lubalashi	BFR11	BFR1144213	2	910	29.8409	-14.9458	GPS/GTOPO31	1	2021-01-17	January	2021	2021-01-17	January	2021	Black-Screen Fly Round		30	Yes	MEK, Octenol	5	2	7	0	0	0	0	0	0	0	0	0	0	0	0	7	Yes	0.233333
Monitoring	No	None	Luangwa_Lunsemfwa	Lusaka	Rufunsa	Lubalashi	BFR11	BFR1144213	3	925	29.8394	-14.9543	GPS/GTOPO32	1	2021-01-17	January	2021	2021-01-17	January	2021	Black-Screen Fly Round		30	Yes	MEK, Octenol	5	2	7	0	0	0	0	0	0	0	0	0	0	0	0	7	Yes	0.233333
Monitoring	No	None	Luangwa_Lunsemfwa	Lusaka	Rufunsa	Lubalashi	BFR11	BFR1144213	4	936	29.8336	-14.9611	GPS/GTOPO33	1	2021-01-17	January	2021	2021-01-17	January	2021	Black-Screen Fly Round		30	Yes	MEK, Octenol	1	1	2	0	0	0	0	0	0	0	0	0	0	0	0	2	Yes	0.0666667
Monitoring	No	None	Luangwa_Lunsemfwa	Lusaka	Rufunsa	Chomba	SC	SC44216	1	531	29.6961	-14.8698	GPS	1	2021-01-20	January	2021	2021-01-20	January	2021	Vehicle-Mounted Sticky Trap		10	Yes	MEK, Octenol	0	0	0	0	0	0	0	0	0	0	0	0	0	0	0	0	No	0
Monitoring	No	None	Luangwa_Lunsemfwa	Lusaka	Rufunsa	Chomba	SC	SC44216	2	579	29.7037	-14.863	GPS	1	2021-01-20	January	2021	2021-01-20	January	2021	Vehicle-Mounted Sticky Trap		10	Yes	MEK, Octenol	0	1	1	0	0	0	0	0	0	0	0	0	0	0	0	1	Yes	0.1
Monitoring	No	None	Luangwa_Lunsemfwa	Lusaka	Rufunsa	Chomba	SC	SC44216	3	568	29.7042	-14.8535	GPS	1	2021-01-20	January	2021	2021-01-20	January	2021	Vehicle-Mounted Sticky Trap		10	Yes	MEK, Octenol	1	0	1	0	0	0	0	0	0	0	0	0	0	0	0	1	Yes	0.1
Monitoring	No	None	Luangwa_Lunsemfwa	Lusaka	Rufunsa	Chomba	SC	SC44216	4	555	29.7062	-14.8445	GPS	1	2021-01-20	January	2021	2021-01-20	January	2021	Vehicle-Mounted Sticky Trap		10	Yes	MEK, Octenol	1	2	3	0	0	0	0	0	0	0	0	0	0	0	0	3	Yes	0.3
Monitoring	No	None	Luangwa_Lunsemfwa	Lusaka	Rufunsa	Chomba	SC	SC44216	5	572	29.7126	-14.8379	GPS	1	2021-01-20	January	2021	2021-01-20	January	2021	Vehicle-Mounted Sticky Trap		10	Yes	MEK, Octenol	2	0	2	0	0	0	0	0	0	0	0	0	0	0	0	2	Yes	0.2
Monitoring	No	None	Luangwa_Lunsemfwa	Lusaka	Rufunsa	Chomba	SC	SC44216	6	574	29.7183	-14.8301	GPS	1	2021-01-20	January	2021	2021-01-20	January	2021	Vehicle-Mounted Sticky Trap		10	Yes	MEK, Octenol	1	2	3	0	0	0	0	0	0	0	0	0	0	0	0	3	Yes	0.3
Monitoring	No	None	Luangwa_Lunsemfwa	Lusaka	Rufunsa	Chomba	SC	SC44216	7	569	29.7233	-14.8221	GPS	1	2021-01-20	January	2021	2021-01-20	January	2021	Vehicle-Mounted Sticky Trap		10	Yes	MEK, Octenol	0	0	0	0	0	0	0	0	0	0	0	0	0	0	0	0	No	0
Monitoring	No	None	Luangwa_Lunsemfwa	Lusaka	Rufunsa	Chomba	SC	SC44216	8	511	29.7274	-14.8139	GPS	1	2021-01-20	January	2021	2021-01-20	January	2021	Vehicle-Mounted Sticky Trap		10	Yes	MEK, Octenol	0	0	0	0	0	0	0	0	0	0	0	0	0	0	0	0	No	0
Monitoring	No	None	Luangwa_Lunsemfwa	Lusaka	Rufunsa	Chomba	SC	SC44216	9	507	29.7272	-14.8047	GPS	1	2021-01-20	January	2021	2021-01-20	January	2021	Vehicle-Mounted Sticky Trap		10	Yes	MEK, Octenol	0	0	0	0	0	0	0	0	0	0	0	0	0	0	0	0	No	0
Monitoring	No	None	Luangwa_Lunsemfwa	Lusaka	Rufunsa	Chomba	SC	SC44216	10	490	29.7281	-14.7946	GPS	1	2021-01-20	January	2021	2021-01-20	January	2021	Vehicle-Mounted Sticky Trap		10	Yes	MEK, Octenol	0	0	0	0	0	0	0	1	1	0	0	0	0	0	0	1	Yes	0.1
Monitoring	No	None	Luangwa_Lunsemfwa	Lusaka	Rufunsa	Chomba	SC	SC44216	11	484	29.731	-14.7855	GPS	1	2021-01-20	January	2021	2021-01-20	January	2021	Vehicle-Mounted Sticky Trap		10	Yes	MEK, Octenol	0	0	0	0	0	0	1	0	1	0	0	0	0	0	0	1	Yes	0.1
Monitoring	No	None	Luangwa_Lunsemfwa	Lusaka	Rufunsa	Chomba	SC	SC44216	12	471	29.735	-14.7772	GPS	1	2021-01-20	January	2021	2021-01-20	January	2021	Vehicle-Mounted Sticky Trap		10	Yes	MEK, Octenol	0	0	0	0	0	0	0	0	0	0	0	0	0	0	0	0	No	0
Monitoring	No	None	Luangwa_Lunsemfwa	Lusaka	Rufunsa	Chomba	SC	SC44216	13	477	29.7408	-14.7702	GPS	1	2021-01-20	January	2021	2021-01-20	January	2021	Vehicle-Mounted Sticky Trap		10	Yes	MEK, Octenol	0	0	0	0	0	0	0	0	0	0	0	0	0	0	0	0	No	0
Monitoring	No	None	Luangwa_Lunsemfwa	Lusaka	Rufunsa	Chomba	SC	SC44216	14	474	29.7494	-14.7654	GPS	1	2021-01-20	January	2021	2021-01-20	January	2021	Vehicle-Mounted Sticky Trap		10	Yes	MEK, Octenol	0	0	0	0	0	0	0	0	0	0	0	0	0	0	0	0	No	0
Monitoring	No	None	Luangwa_Lunsemfwa	Lusaka	Rufunsa	Chomba	SC	SC44216	15	486	29.7586	-14.7627	GPS	1	2021-01-20	January	2021	2021-01-20	January	2021	Vehicle-Mounted Sticky Trap		10	Yes	MEK, Octenol	0	0	0	0	0	0	0	0	0	0	0	0	0	0	0	0	No	0
Monitoring	No	None	Luangwa_Lunsemfwa	Lusaka	Rufunsa	Chomba	SC	SC44216	16	501	29.7568	-14.7568	GPS	1	2021-01-20	January	2021	2021-01-20	January	2021	Vehicle-Mounted Sticky Trap		10	Yes	MEK, Octenol	0	0	0	0	0	0	0	0	0	0	0	0	0	0	0	0	No	0
Monitoring	No	None	Luangwa_Lunsemfwa	Lusaka	Rufunsa	Chomba	SC	SC44216	17	476	29.774	-14.7513	GPS	1	2021-01-20	January	2021	2021-01-20	January	2021	Vehicle-Mounted Sticky Trap		10	Yes	MEK, Octenol	0	0	0	0	0	0	0	0	0	0	0	0	0	0	0	0	No	0
Monitoring	No	None	Luangwa_Lunsemfwa	Lusaka	Rufunsa	Chomba	SC	SC44216	18	474	29.7803	-14.744	GPS	1	2021-01-20	January	2021	2021-01-20	January	2021	Vehicle-Mounted Sticky Trap		10	Yes	MEK, Octenol	1	0	1	0	0	0	1	0	1	0	0	0	0	0	0	2	Yes	0.2
Monitoring	No	None	Luangwa_Lunsemfwa	Lusaka	Rufunsa	Chomba	SC	SC44216	19	463	29.7864	-14.7369	GPS	1	2021-01-20	January	2021	2021-01-20	January	2021	Vehicle-Mounted Sticky Trap		10	Yes	MEK, Octenol	2	1	3	0	0	0	0	0	0	0	0	0	0	0	0	3	Yes	0.3
Monitoring	No	None	Luangwa_Lunsemfwa	Lusaka	Rufunsa	Chomba	SC	SC44216	20	459	29.7955	-14.7325	GPS	1	2021-01-20	January	2021	2021-01-20	January	2021	Vehicle-Mounted Sticky Trap		10	Yes	MEK, Octenol	1	1	2	0	0	0	0	0	0	0	0	0	0	0	0	2	Yes	0.2
Monitoring	No	None	Luangwa_Lunsemfwa	Lusaka	Rufunsa	Chomba	SC	SC44216	21	448	29.8045	-14.7275	GPS	1	2021-01-20	January	2021	2021-01-20	January	2021	Vehicle-Mounted Sticky Trap		10	Yes	MEK, Octenol	1	2	3	0	0	0	0	0	0	0	0	0	0	0	0	3	Yes	0.3
Monitoring	No	None	Luangwa_Lunsemfwa	Lusaka	Rufunsa	Chomba	SC	SC44216	22	446	29.8114	-14.7201	GPS	1	2021-01-20	January	2021	2021-01-20	January	2021	Vehicle-Mounted Sticky Trap		10	Yes	MEK, Octenol	2	1	3	0	0	0	0	0	0	0	0	0	0	0	0	3	Yes	0.3
Monitoring	No	None	Luangwa_Lunsemfwa	Lusaka	Rufunsa	Chomba	SC	SC44216	23	439	29.8206	-14.7175	GPS	1	2021-01-20	January	2021	2021-01-20	January	2021	Vehicle-Mounted Sticky Trap		10	Yes	MEK, Octenol	3	0	3	0	0	0	0	0	0	0	0	0	0	0	0	3	Yes	0.3
Monitoring	No	None	Luangwa_Lunsemfwa	Lusaka	Rufunsa	Chomba	SC	SC44216	24	456	29.8284	-14.7122	GPS	1	2021-01-20	January	2021	2021-01-20	January	2021	Vehicle-Mounted Sticky Trap		10	Yes	MEK, Octenol	2	2	4	0	0	0	0	0	0	0	0	0	0	0	0	4	Yes	0.4
Monitoring	No	None	Luangwa_Lunsemfwa	Lusaka	Rufunsa	Chomba	SC	SC44216	25	441	29.8359	-14.7037	GPS	1	2021-01-20	January	2021	2021-01-20	January	2021	Vehicle-Mounted Sticky Trap		10	Yes	MEK, Octenol	7	0	7	0	0	0	1	0	1	0	0	0	0	0	0	8	Yes	0.8
Monitoring	No	None	Luangwa_Lunsemfwa	Lusaka	Rufunsa	Chomba	SC	SC44216	26	435	29.8448	-14.7002	GPS	1	2021-01-20	January	2021	2021-01-20	January	2021	Vehicle-Mounted Sticky Trap		10	Yes	MEK, Octenol	2	0	2	0	0	0	0	0	0	0	0	0	0	0	0	2	Yes	0.2
Monitoring	No	None	Luangwa_Lunsemfwa	Lusaka	Rufunsa	Chomba	SC	SC44216	27	429	29.856	-14.6968	GPS	1	2021-01-20	January	2021	2021-01-20	January	2021	Vehicle-Mounted Sticky Trap		10	Yes	MEK, Octenol	0	0	0	0	0	0	0	0	0	0	0	0	0	0	0	0	No	0
Monitoring	No	None	Luangwa_Lunsemfwa	Lusaka	Rufunsa	Chomba	SC	SC44216	28	432	29.8666	-14.6947	GPS	1	2021-01-20	January	2021	2021-01-20	January	2021	Vehicle-Mounted Sticky Trap		10	Yes	MEK, Octenol	5	1	6	0	0	0	0	0	0	0	0	0	0	0	0	6	Yes	0.6
Monitoring	No	None	Luangwa_Lunsemfwa	Lusaka	Rufunsa	Shikabeta	LS	LS44216	1	610	29.7357	-14.9519	GPS	1	2021-01-20	January	2021	2021-01-20	January	2021	Vehicle-Mounted Sticky Trap		10	Yes	MEK, Octenol	4	3	7	0	0	0	0	0	0	0	0	0	0	0	0	7	Yes	0.7
Monitoring	No	None	Luangwa_Lunsemfwa	Lusaka	Rufunsa	Shikabeta	LS	LS44216	2	596	29.7287	-14.9454	GPS	1	2021-01-20	January	2021	2021-01-20	January	2021	Vehicle-Mounted Sticky Trap		10	Yes	MEK, Octenol	1	1	2	0	0	0	0	0	0	0	0	0	0	0	0	2	Yes	0.2
Monitoring	No	None	Luangwa_Lunsemfwa	Lusaka	Rufunsa	Shikabeta	LS	LS44216	3	588	29.7267	-14.9368	GPS	1	2021-01-20	January	2021	2021-01-20	January	2021	Vehicle-Mounted Sticky Trap		10	Yes	MEK, Octenol	0	0	0	0	0	0	0	0	0	0	0	0	0	0	0	0	No	0
Monitoring	No	None	Luangwa_Lunsemfwa	Lusaka	Rufunsa	Shikabeta	LS	LS44216	4	586	29.726	-14.9273	GPS	1	2021-01-20	January	2021	2021-01-20	January	2021	Vehicle-Mounted Sticky Trap		10	Yes	MEK, Octenol	0	0	0	0	0	0	0	0	0	0	0	0	0	0	0	0	No	0
Monitoring	No	None	Luangwa_Lunsemfwa	Lusaka	Rufunsa	Shikabeta	LS	LS44216	5	563	29.7256	-14.9189	GPS	1	2021-01-20	January	2021	2021-01-20	January	2021	Vehicle-Mounted Sticky Trap		10	Yes	MEK, Octenol	0	0	0	0	0	0	0	0	0	0	0	0	0	0	0	0	No	0
Monitoring	No	None	Luangwa_Lunsemfwa	Lusaka	Rufunsa	Shikabeta	LS	LS44216	6	560	29.7189	-14.9108	GPS	1	2021-01-20	January	2021	2021-01-20	January	2021	Vehicle-Mounted Sticky Trap		10	Yes	MEK, Octenol	0	0	0	0	0	0	0	0	0	0	0	0	0	0	0	0	No	0
Monitoring	No	None	Luangwa_Lunsemfwa	Lusaka	Rufunsa	Shikabeta	LS	LS44216	7	562	29.7116	-14.9033	GPS	1	2021-01-20	January	2021	2021-01-20	January	2021	Vehicle-Mounted Sticky Trap		10	Yes	MEK, Octenol	0	1	1	0	0	0	0	0	0	0	0	0	0	0	0	1	Yes	0.1
Monitoring	No	None	Luangwa_Lunsemfwa	Lusaka	Rufunsa	Shikabeta	LS	LS44216	8	553	29.7054	-14.8957	GPS	1	2021-01-20	January	2021	2021-01-20	January	2021	Vehicle-Mounted Sticky Trap		10	Yes	MEK, Octenol	0	0	0	0	0	0	0	0	0	0	0	0	0	0	0	0	No	0
Monitoring	No	None	Luangwa_Lunsemfwa	Lusaka	Rufunsa	Shikabeta	LS	LS44216	9	547	29.7009	-14.8888	GPS	1	2021-01-20	January	2021	2021-01-20	January	2021	Vehicle-Mounted Sticky Trap		10	Yes	MEK, Octenol	0	0	0	0	0	0	0	0	0	0	0	0	0	0	0	0	No	0
Monitoring	No	None	Luangwa_Lunsemfwa	Lusaka	Rufunsa	Shikabeta	LS	LS44216	10	544	29.6936	-14.8821	GPS	1	2021-01-20	January	2021	2021-01-20	January	2021	Vehicle-Mounted Sticky Trap		10	Yes	MEK, Octenol	0	0	0	0	0	0	0	0	0	0	0	0	0	0	0	0	No	0
Monitoring	No	None	Luangwa_Lunsemfwa	Lusaka	Rufunsa	Shikabeta	LS	LS44216	11	532	29.6879	-14.8742	GPS	1	2021-01-20	January	2021	2021-01-20	January	2021	Vehicle-Mounted Sticky Trap		10	Yes	MEK, Octenol	0	0	0	0	0	0	0	0	0	0	0	0	0	0	0	0	No	0
Monitoring	No	None	Luangwa_Lunsemfwa	Lusaka	Rufunsa	Shikabeta	LS	LS44216	12	525	29.6789	-14.8695	GPS	1	2021-01-20	January	2021	2021-01-20	January	2021	Vehicle-Mounted Sticky Trap		10	Yes	MEK, Octenol	0	0	0	0	0	0	0	0	0	0	0	0	0	0	0	0	No	0
Monitoring	No	None	Luangwa_Lunsemfwa	Lusaka	Rufunsa	Shikabeta	LS	LS44216	13	515	29.67	-14.8649	GPS	1	2021-01-20	January	2021	2021-01-20	January	2021	Vehicle-Mounted Sticky Trap		10	Yes	MEK, Octenol	0	0	0	0	0	0	0	0	0	0	0	0	0	0	0	0	No	0
Monitoring	No	None	Luangwa_Lunsemfwa	Lusaka	Rufunsa	Shikabeta	LS	LS44216	14	503	29.6612	-14.8604	GPS	1	2021-01-20	January	2021	2021-01-20	January	2021	Vehicle-Mounted Sticky Trap		10	Yes	MEK, Octenol	0	0	0	0	0	0	0	0	0	0	0	0	0	0	0	0	No	0
Monitoring	No	None	Luangwa_Lunsemfwa	Lusaka	Rufunsa	Shikabeta	LS	LS44216	15	501	29.6534	-14.8547	GPS	1	2021-01-20	January	2021	2021-01-20	January	2021	Vehicle-Mounted Sticky Trap		10	Yes	MEK, Octenol	0	0	0	0	0	0	0	0	0	0	0	0	0	0	0	0	No	0
Monitoring	No	None	Luangwa_Lunsemfwa	Lusaka	Rufunsa	Shikabeta	LS	LS44216	16	495	29.6469	-14.8475	GPS	1	2021-01-20	January	2021	2021-01-20	January	2021	Vehicle-Mounted Sticky Trap		10	Yes	MEK, Octenol	0	0	0	0	0	0	0	0	0	0	0	0	0	0	0	0	No	0
Monitoring	No	None	Luangwa_Lunsemfwa	Lusaka	Rufunsa	Shikabeta	LS	LS44216	17	495	29.6423	-14.8399	GPS	1	2021-01-20	January	2021	2021-01-20	January	2021	Vehicle-Mounted Sticky Trap		10	Yes	MEK, Octenol	0	0	0	0	0	0	0	0	0	0	0	0	0	0	0	0	No	0
Monitoring	No	None	Luangwa_Lunsemfwa	Lusaka	Rufunsa	Shikabeta	LS	LS44216	18	503	29.6363	-14.8322	GPS	1	2021-01-20	January	2021	2021-01-20	January	2021	Vehicle-Mounted Sticky Trap		10	Yes	MEK, Octenol	0	0	0	0	0	0	0	0	0	0	0	0	0	0	0	0	No	0
Monitoring	No	None	Luangwa_Lunsemfwa	Lusaka	Rufunsa	Shikabeta	LS	LS44216	19	503	29.6316	-14.8255	GPS	1	2021-01-20	January	2021	2021-01-20	January	2021	Vehicle-Mounted Sticky Trap		10	Yes	MEK, Octenol	0	0	0	0	0	0	0	0	0	0	0	0	0	0	0	0	No	0
Monitoring	No	None	Luangwa_Lunsemfwa	Lusaka	Rufunsa	Shikabeta	LS	LS44216	20	437	29.6319	-14.7916	GPS	1	2021-01-20	January	2021	2021-01-20	January	2021	Vehicle-Mounted Sticky Trap		10	Yes	MEK, Octenol	0	0	0	0	0	0	0	0	0	0	0	0	0	0	0	0	No	0
Monitoring	No	None	Luangwa_Lunsemfwa	Lusaka	Rufunsa	Shikabeta Road	LS	LS44216	21	431	29.6294	-14.784	GPS	1	2021-01-20	January	2021	2021-01-20	January	2021	Vehicle-Mounted Sticky Trap		10	Yes	MEK, Octenol	0	0	0	0	0	0	0	0	0	0	0	0	0	0	0	0	No	0
Monitoring	No	None	Luangwa_Lunsemfwa	Lusaka	Rufunsa	Lubalashi	BFR12	BFR1244216	1	877	29.8551	-14.9152	GPS/GTOPO34	1	2021-01-20	January	2021	2021-01-20	January	2021	Black-Screen Fly Round		30	Yes	MEK, Octenol	17	3	20	0	0	0	0	0	0	0	0	0	0	0	0	20	Yes	0.666667
Monitoring	No	None	Luangwa_Lunsemfwa	Lusaka	Rufunsa	Lubalashi	BFR12	BFR1244216	2	873	29.8543	-14.9061	GPS/GTOPO35	1	2021-01-20	January	2021	2021-01-20	January	2021	Black-Screen Fly Round		30	Yes	MEK, Octenol	12	2	14	0	0	0	0	0	0	0	0	0	0	0	0	14	Yes	0.466667
Monitoring	No	None	Luangwa_Lunsemfwa	Lusaka	Rufunsa	Lubalashi	BFR12	BFR1244216	3	856	29.8514	-14.8974	GPS	1	2021-01-20	January	2021	2021-01-20	January	2021	Black-Screen Fly Round		30	Yes	MEK, Octenol	22	6	28	0	0	0	0	0	0	0	0	0	0	0	0	28	Yes	0.933333
Monitoring	No	None	Luangwa_Lunsemfwa	Lusaka	Rufunsa	Lubalashi	BFR12	BFR1244216	4	860	29.8542	-14.8888	GPS	1	2021-01-20	January	2021	2021-01-20	January	2021	Black-Screen Fly Round		30	Yes	MEK, Octenol	25	10	35	0	0	0	0	0	0	0	0	0	0	0	0	35	Yes	1.16667
Monitoring	No	None	Luangwa_Lunsemfwa	Lusaka	Rufunsa	Lubalashi	BFR13	BFR1344216	1	902	29.8623	-14.9272	GPS	1	2021-01-20	January	2021	2021-01-20	January	2021	Black-Screen Fly Round		30	Yes	MEK, Octenol	15	3	18	0	0	0	0	0	0	0	0	0	0	0	0	18	Yes	0.6
Monitoring	No	None	Luangwa_Lunsemfwa	Lusaka	Rufunsa	Lubalashi	BFR13	BFR1344216	2	905	29.8575	-14.9302	GPS	1	2021-01-20	January	2021	2021-01-20	January	2021	Black-Screen Fly Round		30	Yes	MEK, Octenol	16	8	24	0	0	0	0	0	0	0	0	0	0	0	0	24	Yes	0.8
Monitoring	No	None	Luangwa_Lunsemfwa	Lusaka	Rufunsa	Lubalashi	BFR13	BFR1344216	3	891	29.8538	-14.9237	GPS	1	2021-01-20	January	2021	2021-01-20	January	2021	Black-Screen Fly Round		30	Yes	MEK, Octenol	9	5	14	0	0	0	0	0	0	0	0	0	0	0	0	14	Yes	0.466667
Monitoring	No	None	Luangwa_Lunsemfwa	Lusaka	Rufunsa	Lubalashi	BFR14	BFR1444217	1	860	29.8835	-14.9058	GPS/GTOPO35	1	2021-01-21	January	2021	2021-01-21	January	2021	Black-Screen Fly Round		30	Yes	MEK, Octenol	29	5	34	0	0	0	0	0	0	0	0	0	0	0	0	34	Yes	1.13333
Monitoring	No	None	Luangwa_Lunsemfwa	Lusaka	Rufunsa	Lubalashi	BFR14	BFR1444217	2	860	29.8913	-14.901	GPS/GTOPO35	1	2021-01-21	January	2021	2021-01-21	January	2021	Black-Screen Fly Round		30	Yes	MEK, Octenol	13	4	17	0	0	0	0	0	0	0	0	0	0	0	0	17	Yes	0.566667
Monitoring	No	None	Luangwa_Lunsemfwa	Lusaka	Rufunsa	Lubalashi	BFR14	BFR1444217	3	840	29.8984	-14.8956	GPS/GTOPO35	1	2021-01-21	January	2021	2021-01-21	January	2021	Black-Screen Fly Round		30	Yes	MEK, Octenol	13	6	19	0	0	0	0	0	0	0	0	0	0	0	0	19	Yes	0.633333
Monitoring	No	None	Luangwa_Lunsemfwa	Lusaka	Rufunsa	Lubalashi	BFR14	BFR1444217	4	821	29.9052	-14.8901	GPS/GTOPO35	1	2021-01-21	January	2021	2021-01-21	January	2021	Black-Screen Fly Round		30	Yes	MEK, Octenol	28	3	31	0	0	0	0	0	0	0	0	0	0	0	0	31	Yes	1.03333
Monitoring	No	None	Luangwa_Lunsemfwa	Lusaka	Rufunsa	Lubalashi	BFR16	BFR1644218	1	858	29.896	-14.9045	GPS	1	2021-01-22	January	2021	2021-01-22	January	2021	Black-Screen Fly Round		30	Yes	MEK, Octenol	15	6	21	0	0	0	0	0	0	0	0	0	0	0	0	21	Yes	0.7
Monitoring	No	None	Luangwa_Lunsemfwa	Lusaka	Rufunsa	Lubalashi	BFR16	BFR1644218	2	853	29.8872	-14.9056	GPS	1	2021-01-22	January	2021	2021-01-22	January	2021	Black-Screen Fly Round		30	Yes	MEK, Octenol	7	4	11	0	0	0	0	0	0	0	0	0	0	0	0	11	Yes	0.366667
Monitoring	No	None	Luangwa_Lunsemfwa	Lusaka	Rufunsa	Lubalashi	BFR16	BFR1644218	3	878	29.8802	-14.9113	GPS	1	2021-01-22	January	2021	2021-01-22	January	2021	Black-Screen Fly Round		30	Yes	MEK, Octenol	9	5	14	0	0	0	0	0	0	0	0	0	0	0	0	14	Yes	0.466667
Monitoring	No	None	Luangwa_Lunsemfwa	Lusaka	Rufunsa	Lubalashi	BFR16	BFR1644218	4	903	29.8764	-14.9195	GPS	1	2021-01-22	January	2021	2021-01-22	January	2021	Black-Screen Fly Round		30	Yes	MEK, Octenol	10	5	15	0	0	0	0	0	0	0	0	0	0	0	0	15	Yes	0.5
Monitoring	No	None	Luangwa_Lunsemfwa	Lusaka	Rufunsa	Lubalashi	BFR15	BFR1544219	1	906	29.8663	-14.9222	GPS	1	2021-01-23	January	2021	2021-01-23	January	2021	Black-Screen Fly Round		30	Yes	MEK, Octenol	16	3	19	0	0	0	0	0	0	0	0	0	0	0	0	19	Yes	0.633333
Monitoring	No	None	Luangwa_Lunsemfwa	Lusaka	Rufunsa	Lubalashi	BFR15	BFR1544219	2	894	29.8573	-14.9216	GPS	1	2021-01-23	January	2021	2021-01-23	January	2021	Black-Screen Fly Round		30	Yes	MEK, Octenol	11	2	13	0	0	0	0	0	0	0	0	0	0	0	0	13	Yes	0.433333
Monitoring	No	None	Luangwa_Lunsemfwa	Lusaka	Rufunsa	Lubalashi	BFR15	BFR1544219	3	880	29.8497	-14.924	GPS	1	2021-01-23	January	2021	2021-01-23	January	2021	Black-Screen Fly Round		30	Yes	MEK, Octenol	11	1	12	0	0	0	0	0	0	0	0	0	0	0	0	12	Yes	0.4
Monitoring	No	None	Luangwa_Lunsemfwa	Lusaka	Rufunsa	Lubalashi	BFR15	BFR1544219	4	894	29.8468	-14.9321	GPS	1	2021-01-23	January	2021	2021-01-23	January	2021	Black-Screen Fly Round		30	Yes	MEK, Octenol	3	3	6	0	0	0	0	0	0	0	0	0	0	0	0	6	Yes	0.2
Baseline	No	None	Lower_Zambezi	Lusaka	Rufunsa	Mukamba	BFR1	BFR144372	1	1110	29.3166	-15.4051	GPS	1	2021-06-25	June	2021	2021-06-25	June	2021	Black-Screen Fly Round		30	Yes	MEK, Octenol	6	2	8	0	0	0	0	0	0	0	0	0	0	0	0	8	Yes	0.266667
Baseline	No	None	Lower_Zambezi	Lusaka	Rufunsa	Mukamba	BFR2	BFR244372	2	1106	29.3104	-15.3959	GPS	1	2021-06-25	June	2021	2021-06-25	June	2021	Black-Screen Fly Round		30	Yes	MEK, Octenol	11	1	12	0	0	0	0	0	0	0	0	0	0	0	0	12	Yes	0.4
Baseline	No	None	Luangwa_Lunsemfwa	Central	Luano	Mwenda	BFR8	BFR844467	1	573	29.9313	-14.4935	GPS	1	2021-09-28	September	2021	2021-09-28	September	2021	Black-Screen Fly Round		30	Yes	MEK, Octenol	2	2	4	0	0	0	0	0	0	0	0	0	0	0	0	4	Yes	0.133333
Baseline	No	None	Luangwa_Lunsemfwa	Central	Luano	Mwenda	BFR8	BFR844467	2	603	29.9244	-14.5017	GPS	1	2021-09-28	September	2021	2021-09-28	September	2021	Black-Screen Fly Round		30	Yes	MEK, Octenol	3	1	4	0	0	0	0	0	0	0	0	0	0	0	0	4	Yes	0.133333
Baseline	No	None	Luangwa_Lunsemfwa	Central	Luano	Mwenda	BFR8	BFR844467	3	634	29.9171	-14.5081	GPS	1	2021-09-28	September	2021	2021-09-28	September	2021	Black-Screen Fly Round		30	Yes	MEK, Octenol	4	4	8	0	0	0	0	0	0	0	0	0	0	0	0	8	Yes	0.266667
Baseline	No	None	Luangwa_Lunsemfwa	Central	Luano	Mwenda	BFR8	BFR844467	4	668	29.913	-14.5165	GPS	1	2021-09-28	September	2021	2021-09-28	September	2021	Black-Screen Fly Round		30	Yes	MEK, Octenol	4	3	7	0	0	0	0	0	0	0	0	0	0	0	0	7	Yes	0.233333
Baseline	No	None	Luangwa_Lunsemfwa	Central	Luano	Mwenda	BFR9	BFR944467	1	505	29.9493	-14.4639	GPS	1	2021-09-28	September	2021	2021-09-28	September	2021	Black-Screen Fly Round		30	Yes	MEK, Octenol	0	1	1	0	0	0	0	0	0	0	0	0	0	0	0	1	Yes	0.0333333
Baseline	No	None	Luangwa_Lunsemfwa	Central	Luano	Mwenda	BFR9	BFR944467	2	514	29.9443	-14.472	GPS	1	2021-09-28	September	2021	2021-09-28	September	2021	Black-Screen Fly Round		30	Yes	MEK, Octenol	1	0	1	0	0	0	0	0	0	0	0	0	0	0	0	1	Yes	0.0333333
Baseline	No	None	Luangwa_Lunsemfwa	Central	Luano	Mwenda	BFR9	BFR944467	3	529	29.934	-14.4796	GPS	1	2021-09-28	September	2021	2021-09-28	September	2021	Black-Screen Fly Round		30	Yes	MEK, Octenol	1	1	2	0	0	0	0	0	0	0	0	0	0	0	0	2	Yes	0.0666667
Baseline	No	None	Luangwa_Lunsemfwa	Central	Luano	Mwenda	BFR7	BFR744467	1	744	29.904	-14.5273	GPS	1	2021-09-28	September	2021	2021-09-28	September	2021	Black-Screen Fly Round		30	Yes	MEK, Octenol	2	2	4	0	0	0	1	3	4	0	0	0	0	0	0	8	Yes	0.266667
Baseline	No	None	Luangwa_Lunsemfwa	Central	Luano	Mwenda	BFR7	BFR744467	2	776	29.9005	-14.5335	GPS	1	2021-09-28	September	2021	2021-09-28	September	2021	Black-Screen Fly Round		30	Yes	MEK, Octenol	1	0	1	0	0	0	1	0	1	0	0	0	0	0	0	2	Yes	0.0666667
Baseline	No	None	Luangwa_Lunsemfwa	Central	Luano	Mwenda	BFR7	BFR744467	3	777	29.9032	-14.5421	GPS	1	2021-09-28	September	2021	2021-09-28	September	2021	Black-Screen Fly Round		30	Yes	MEK, Octenol	3	2	5	0	0	0	0	0	0	0	0	0	0	0	0	5	Yes	0.166667
Baseline	No	None	Luangwa_Lunsemfwa	Central	Luano	Mwenda	BFR7	BFR744467	4	688	29.9048	-14.5508	GPS	1	2021-09-28	September	2021	2021-09-28	September	2021	Black-Screen Fly Round		30	Yes	MEK, Octenol	4	4	8	0	0	0	0	0	0	0	0	0	0	0	0	8	Yes	0.266667
Baseline	No	None	Luangwa_Lunsemfwa	Central	Luano	Tumbwe	BFR5	BFR544467	5	526	29.8715	-14.5985	GPS	1	2021-09-28	September	2021	2021-09-28	September	2021	Black-Screen Fly Round		30	Yes	MEK, Octenol	8	3	11	0	0	0	2	0	2	0	0	0	0	0	0	13	Yes	0.433333
Baseline	No	None	Luangwa_Lunsemfwa	Central	Luano	Tumbwe	BFR5	BFR544467	4	517	29.8777	-14.6056	GPS	1	2021-09-28	September	2021	2021-09-28	September	2021	Black-Screen Fly Round		30	Yes	MEK, Octenol	8	3	11	0	0	0	2	0	2	0	0	0	0	0	0	13	Yes	0.433333
Baseline	No	None	Luangwa_Lunsemfwa	Central	Luano	Tumbwe	BFR5	BFR544467	3	505	29.8851	-14.6115	GPS	1	2021-09-28	September	2021	2021-09-28	September	2021	Black-Screen Fly Round		30	Yes	MEK, Octenol	44	6	50	0	0	0	0	0	0	0	0	0	0	0	0	50	Yes	1.66667
Baseline	No	None	Luangwa_Lunsemfwa	Central	Luano	Tumbwe	BFR5	BFR544467	2	494	29.8932	-14.6091	GPS	1	2021-09-28	September	2021	2021-09-28	September	2021	Black-Screen Fly Round		30	Yes	MEK, Octenol	15	7	22	0	0	0	0	0	0	0	0	0	0	0	0	22	Yes	0.733333
Baseline	No	None	Luangwa_Lunsemfwa	Central	Luano	Tumbwe	BFR5	BFR544467	1	511	29.9009	-14.6055	GPS	1	2021-09-28	September	2021	2021-09-28	September	2021	Black-Screen Fly Round		30	Yes	MEK, Octenol	22	2	24	0	0	0	1	1	2	0	0	0	0	0	0	26	Yes	0.866667
Baseline	No	None	Luangwa_Lunsemfwa	Central	Luano	Tumbwe	BFR6	BFR644467	1	616	29.9017	-14.5446	GPS	1	2021-09-28	September	2021	2021-09-28	September	2021	Black-Screen Fly Round		30	Yes	MEK, Octenol	7	6	13	0	0	0	0	0	0	0	0	0	0	0	0	13	Yes	0.433333
Baseline	No	None	Luangwa_Lunsemfwa	Central	Luano	Tumbwe	BFR6	BFR644467	2	577	29.9085	-14.5759	GPS	1	2021-09-28	September	2021	2021-09-28	September	2021	Black-Screen Fly Round		30	Yes	MEK, Octenol	44	20	64	0	0	0	0	1	1	0	0	0	0	0	0	65	Yes	2.16667
Baseline	No	None	Luangwa_Lunsemfwa	Central	Luano	Tumbwe	BFR6	BFR644467	3	557	29.909	-14.585	GPS	1	2021-09-28	September	2021	2021-09-28	September	2021	Black-Screen Fly Round		30	Yes	MEK, Octenol	5	2	7	0	0	0	0	0	0	0	0	0	0	0	0	7	Yes	0.233333
Baseline	No	None	Luangwa_Lunsemfwa	Central	Luano	Tumbwe	BFR6	BFR644467	4	529	29.906	-14.5943	GPS	1	2021-09-28	September	2021	2021-09-28	September	2021	Black-Screen Fly Round		30	Yes	MEK, Octenol	3	0	3	0	0	0	0	1	1	0	0	0	0	0	0	4	Yes	0.133333
Baseline	No	None	Luangwa_Lunsemfwa	Central	Luano	Tumbwe	BFR6	BFR644467	5	520	29.9038	-14.5971	GPS	1	2021-09-28	September	2021	2021-09-28	September	2021	Black-Screen Fly Round		30	Yes	MEK, Octenol	0	1	1	0	0	0	0	0	0	0	0	0	0	0	0	1	Yes	0.0333333
Baseline	No	None	Luangwa_Lunsemfwa	Central	Luano	Mboshya	BFR2	BFR244467	1	496	29.7882	-14.6542	GPS	1	2021-09-28	September	2021	2021-09-28	September	2021	Black-Screen Fly Round		30	Yes	MEK, Octenol	1	2	3	0	0	0	0	0	0	0	0	0	0	0	0	3	Yes	0.1
Baseline	No	None	Luangwa_Lunsemfwa	Central	Luano	Mboshya	BFR2	BFR244467	2	495	29.7789	-14.6561	GPS	1	2021-09-28	September	2021	2021-09-28	September	2021	Black-Screen Fly Round		30	Yes	MEK, Octenol	1	0	1	0	0	0	0	0	0	0	0	0	0	0	0	1	Yes	0.0333333
Baseline	No	None	Luangwa_Lunsemfwa	Central	Luano	Mboshya	BFR2	BFR244467	3	483	29.7701	-14.6588	GPS	1	2021-09-28	September	2021	2021-09-28	September	2021	Black-Screen Fly Round		30	Yes	MEK, Octenol	0	0	0	0	0	0	0	0	0	0	0	0	0	0	0	0	No	0
Baseline	No	None	Luangwa_Lunsemfwa	Central	Luano	Mboshya	BFR2	BFR244467	4	453	29.7618	-14.6609	GPS	1	2021-09-28	September	2021	2021-09-28	September	2021	Black-Screen Fly Round		30	Yes	MEK, Octenol	0	0	0	0	0	0	0	0	0	0	0	0	0	0	0	0	No	0
Baseline	No	None	Luangwa_Lunsemfwa	Central	Luano	Mboshya	BFR2	BFR244467	5	439	29.7539	-14.663	GPS	1	2021-09-28	September	2021	2021-09-28	September	2021	Black-Screen Fly Round		30	Yes	MEK, Octenol	0	0	0	0	0	0	0	0	0	0	0	0	0	0	0	0	No	0
Baseline	No	None	Luangwa_Lunsemfwa	Central	Luano	Mboshya	BFR1	BFR144467	1	445	29.7602	-14.6711	GPS	1	2021-09-28	September	2021	2021-09-28	September	2021	Black-Screen Fly Round		30	Yes	MEK, Octenol	0	0	0	0	0	0	0	1	1	0	0	0	0	0	0	1	Yes	0.0333333
Baseline	No	None	Luangwa_Lunsemfwa	Central	Luano	Mboshya	BFR1	BFR144467	2	463	29.7535	-14.6766	GPS	1	2021-09-28	September	2021	2021-09-28	September	2021	Black-Screen Fly Round		30	Yes	MEK, Octenol	2	0	2	0	0	0	0	0	0	0	0	0	0	0	0	2	Yes	0.0666667
Baseline	No	None	Luangwa_Lunsemfwa	Central	Luano	Mboshya	BFR1	BFR144467	3	478	29.7464	-14.6824	GPS	1	2021-09-28	September	2021	2021-09-28	September	2021	Black-Screen Fly Round		30	Yes	MEK, Octenol	0	0	0	0	0	0	0	0	0	0	0	0	0	0	0	0	No	0
Baseline	No	None	Luangwa_Lunsemfwa	Central	Luano	Mboshya	BFR1	BFR144467	4	466	29.7405	-14.6907	GPS	1	2021-09-28	September	2021	2021-09-28	September	2021	Black-Screen Fly Round		30	Yes	MEK, Octenol	0	0	0	0	0	0	0	0	0	0	0	0	0	0	0	0	No	0
Baseline	No	None	Luangwa_Lunsemfwa	Central	Luano	Tumbwe	BFR4	BFR444467	1	571	29.8509	-14.606	GPS	1	2021-09-28	September	2021	2021-09-28	September	2021	Black-Screen Fly Round		30	Yes	MEK, Octenol	1	4	5	0	0	0	0	3	3	0	0	0	0	0	0	8	Yes	0.266667
Baseline	No	None	Luangwa_Lunsemfwa	Central	Luano	Tumbwe	BFR4	BFR444467	2	513	29.8427	-14.6101	GPS	1	2021-09-28	September	2021	2021-09-28	September	2021	Black-Screen Fly Round		30	Yes	MEK, Octenol	6	1	7	0	0	0	0	0	0	0	0	0	0	0	0	7	Yes	0.233333
Baseline	No	None	Luangwa_Lunsemfwa	Central	Luano	Tumbwe	BFR4	BFR444467	3	500	29.835	-14.6139	GPS	1	2021-09-28	September	2021	2021-09-28	September	2021	Black-Screen Fly Round		30	Yes	MEK, Octenol	9	4	13	0	0	0	1	0	1	0	0	0	0	0	0	14	Yes	0.466667
Baseline	No	None	Luangwa_Lunsemfwa	Central	Luano	Tumbwe	BFR4	BFR444467	4	494	29.8257	-14.6168	GPS	1	2021-09-28	September	2021	2021-09-28	September	2021	Black-Screen Fly Round		30	Yes	MEK, Octenol	2	0	2	0	0	0	0	0	0	0	0	0	0	0	0	2	Yes	0.0666667
Baseline	No	None	Luangwa_Lunsemfwa	Central	Luano	Mboshya	BFR3	BFR344467	1	484	29.8137	-14.6293	GPS	1	2021-09-28	September	2021	2021-09-28	September	2021	Black-Screen Fly Round		30	Yes	MEK, Octenol	3	6	9	0	0	0	1	0	1	0	0	0	0	0	0	10	Yes	0.333333
Baseline	No	None	Luangwa_Lunsemfwa	Central	Luano	Mboshya	BFR3	BFR344467	2	474	29.8107	-14.6389	GPS	1	2021-09-28	September	2021	2021-09-28	September	2021	Black-Screen Fly Round		30	Yes	MEK, Octenol	4	0	4	0	0	0	0	0	0	0	0	0	0	0	0	4	Yes	0.133333
Baseline	No	None	Luangwa_Lunsemfwa	Central	Luano	Mboshya	BFR3	BFR344467	3	465	29.8075	-14.6486	GPS	1	2021-09-28	September	2021	2021-09-28	September	2021	Black-Screen Fly Round		30	Yes	MEK, Octenol	2	1	3	0	0	0	0	1	1	0	0	0	0	0	0	4	Yes	0.133333
Baseline	No	None	Luangwa_Lunsemfwa	Central	Luano	Mboshya	BFR3	BFR344467	4	464	29.7996	-14.6542	GPS	1	2021-09-28	September	2021	2021-09-28	September	2021	Black-Screen Fly Round		30	Yes	MEK, Octenol	0	0	0	0	0	0	0	0	0	0	0	0	0	0	0	0	No	0
Baseline	No	None	Luangwa_Lunsemfwa	Central	Luano	Ching'ombe	BFR10	BFR1044468	1	497	29.9779	-14.4294	GPS	1	2021-09-29	September	2021	2021-09-29	September	2021	Black-Screen Fly Round		30	Yes	MEK, Octenol	0	0	0	0	0	0	0	0	0	0	0	0	0	0	0	0	No	0
Baseline	No	None	Luangwa_Lunsemfwa	Central	Luano	Ching'ombe	BFR10	BFR1044468	2	485	29.9756	-14.438	GPS	1	2021-09-29	September	2021	2021-09-29	September	2021	Black-Screen Fly Round		30	Yes	MEK, Octenol	0	0	0	0	0	0	0	0	0	0	0	0	0	0	0	0	No	0
Baseline	No	None	Luangwa_Lunsemfwa	Central	Luano	Ching'ombe	BFR10	BFR1044468	3	507	29.9657	-14.4377	GPS	1	2021-09-29	September	2021	2021-09-29	September	2021	Black-Screen Fly Round		30	Yes	MEK, Octenol	0	0	0	0	0	0	0	0	0	0	0	0	0	0	0	0	No	0
Baseline	No	None	Luangwa_Lunsemfwa	Central	Luano	Ching'ombe	BFR10	BFR1044468	4	518	29.9575	-14.4425	GPS	1	2021-09-29	September	2021	2021-09-29	September	2021	Black-Screen Fly Round		30	Yes	MEK, Octenol	0	1	1	0	0	0	0	0	0	0	0	0	0	0	0	1	Yes	0.0333333
Baseline	No	None	Luangwa_Lunsemfwa	Central	Luano	Ching'ombe	BFR10	BFR1044468	5	508	29.9534	-14.4531	GPS	1	2021-09-29	September	2021	2021-09-29	September	2021	Black-Screen Fly Round		30	Yes	MEK, Octenol	1	0	1	0	0	0	0	0	0	0	0	0	0	0	0	1	Yes	0.0333333
Baseline	No	None	Luangwa_Lunsemfwa	Central	Luano	Pashopy	BRR11	BRR1144468	1	495	29.982	-14.4255	GPS	1	2021-09-29	September	2021	2021-09-29	September	2021	Black-Screen Fly Round		30	Yes	MEK, Octenol	0	0	0	0	0	0	0	0	0	0	0	0	0	0	0	0	No	0
Baseline	No	None	Luangwa_Lunsemfwa	Central	Luano	Pashopy	BRR11	BRR1144468	2	485	29.9874	-14.4322	GPS	1	2021-09-29	September	2021	2021-09-29	September	2021	Black-Screen Fly Round		30	Yes	MEK, Octenol	0	0	0	0	0	0	0	0	0	0	0	0	0	0	0	0	No	0
Baseline	No	None	Luangwa_Lunsemfwa	Central	Luano	Pashopy	BRR11	BRR1144468	3	468	29.9937	-14.4398	GPS	1	2021-09-29	September	2021	2021-09-29	September	2021	Black-Screen Fly Round		30	Yes	MEK, Octenol	0	0	0	0	0	0	0	0	0	0	0	0	0	0	0	0	No	0
Baseline	No	None	Luangwa_Lunsemfwa	Central	Luano	Pashopy	BRR11	BRR1144468	4	458	30.0014	-14.4447	GPS	1	2021-09-29	September	2021	2021-09-29	September	2021	Black-Screen Fly Round		30	Yes	MEK, Octenol	0	0	0	0	0	0	0	0	0	0	0	0	0	0	0	0	No	0
Baseline	No	None	Luangwa_Lunsemfwa	Central	Luano	Pashopy	BRR11	BRR1144468	5	454	30.0097	-14.4503	GPS	1	2021-09-29	September	2021	2021-09-29	September	2021	Black-Screen Fly Round		30	Yes	MEK, Octenol	0	0	0	0	0	0	0	0	0	0	0	0	0	0	0	0	No	0
Baseline	No	None	Luangwa_Lunsemfwa	Central	Luano	Ching'ombe	BRR12	BRR1244468	1	502	29.9922	-14.4179	GPS	1	2021-09-29	September	2021	2021-09-29	September	2021	Black-Screen Fly Round		30	Yes	MEK, Octenol	0	0	0	0	0	0	0	0	0	0	0	0	0	0	0	0	No	0
Baseline	No	None	Luangwa_Lunsemfwa	Central	Luano	Ching'ombe	BRR12	BRR1244468	2	492	30.0014	-14.4202	GPS	1	2021-09-29	September	2021	2021-09-29	September	2021	Black-Screen Fly Round		30	Yes	MEK, Octenol	0	0	0	0	0	0	0	0	0	0	0	0	0	0	0	0	No	0
Baseline	No	None	Luangwa_Lunsemfwa	Central	Luano	Ching'ombe	BRR12	BRR1244468	3	487	30.0109	-14.4192	GPS	1	2021-09-29	September	2021	2021-09-29	September	2021	Black-Screen Fly Round		30	Yes	MEK, Octenol	0	0	0	0	0	0	0	0	0	0	0	0	0	0	0	0	No	0
Baseline	No	None	Luangwa_Lunsemfwa	Central	Luano	Ching'ombe	BRR12	BRR1244468	4	476	30.02	-14.4193	GPS	1	2021-09-29	September	2021	2021-09-29	September	2021	Black-Screen Fly Round		30	Yes	MEK, Octenol	0	0	0	0	0	0	0	0	0	0	0	0	0	0	0	0	No	0
Baseline	No	None	Luangwa_Lunsemfwa	Central	Luano	Ching'ombe	BRR12	BRR1244468	5	452	30.0313	-14.4192	GPS	1	2021-09-29	September	2021	2021-09-29	September	2021	Black-Screen Fly Round		30	Yes	MEK, Octenol	0	0	0	0	0	0	0	0	0	0	0	0	0	0	0	0	No	0
Baseline	No	None	Luangwa_Lunsemfwa	Central	Luano	Ching'ombe	BRR12	BRR1244468	6	440	30.0409	-14.4237	GPS	1	2021-09-29	September	2021	2021-09-29	September	2021	Black-Screen Fly Round		30	Yes	MEK, Octenol	0	0	0	0	0	0	0	0	0	0	0	0	0	0	0	0	No	0
Baseline	No	None	Luangwa_Lunsemfwa	Central	Luano	Mwenda	BFR13	BFR1344468	1	519	29.9953	-14.3902	GPS	1	2021-09-29	September	2021	2021-09-29	September	2021	Black-Screen Fly Round		30	Yes	MEK, Octenol	0	0	0	0	0	0	0	0	0	0	0	0	0	0	0	0	No	0
Baseline	No	None	Luangwa_Lunsemfwa	Central	Luano	Mwenda	BFR13	BFR1344468	2	517	29.9922	-14.399	GPS	1	2021-09-29	September	2021	2021-09-29	September	2021	Black-Screen Fly Round		30	Yes	MEK, Octenol	0	0	0	0	0	0	0	0	0	0	0	0	0	0	0	0	No	0
Baseline	No	None	Luangwa_Lunsemfwa	Central	Luano	Mwenda	BFR13	BFR1344468	3	522	29.9868	-14.4064	GPS	1	2021-09-29	September	2021	2021-09-29	September	2021	Black-Screen Fly Round		30	Yes	MEK, Octenol	0	0	0	0	0	0	0	0	0	0	0	0	0	0	0	0	No	0
Baseline	No	None	Luangwa_Lunsemfwa	Central	Luano	Mwenda	BFR13	BFR1344468	4	515	29.983	-14.4151	GPS	1	2021-09-29	September	2021	2021-09-29	September	2021	Black-Screen Fly Round		30	Yes	MEK, Octenol	0	0	0	0	0	0	0	0	0	0	0	0	0	0	0	0	No	0
Baseline	No	None	Luangwa_Lunsemfwa	Central	Luano	Mwenda	BFR13	BFR1344468	5	507	29.977	-14.4195	GPS	1	2021-09-29	September	2021	2021-09-29	September	2021	Black-Screen Fly Round		30	Yes	MEK, Octenol	0	0	0	0	0	0	0	0	0	0	0	0	0	0	0	0	No	0
Baseline	No	None	Luangwa_Lunsemfwa	Central	Luano	Mboroma	BFR14	BFR1444468	1	522	30.0171	-14.3519	GPS	1	2021-09-29	September	2021	2021-09-29	September	2021	Black-Screen Fly Round		30	Yes	MEK, Octenol	0	0	0	0	0	0	0	0	0	0	0	0	0	0	0	0	No	0
Baseline	No	None	Luangwa_Lunsemfwa	Central	Luano	Mboroma	BFR14	BFR1444468	2	524	30.0125	-14.3596	GPS	1	2021-09-29	September	2021	2021-09-29	September	2021	Black-Screen Fly Round		30	Yes	MEK, Octenol	0	0	0	0	0	0	0	0	0	0	0	0	0	0	0	0	No	0
Baseline	No	None	Luangwa_Lunsemfwa	Central	Luano	Mboroma	BFR14	BFR1444468	3	525	30.009	-14.368	GPS	1	2021-09-29	September	2021	2021-09-29	September	2021	Black-Screen Fly Round		30	Yes	MEK, Octenol	0	0	0	0	0	0	0	0	0	0	0	0	0	0	0	0	No	0
Baseline	No	None	Luangwa_Lunsemfwa	Central	Luano	Mboroma	BFR14	BFR1444468	4	542	30.0009	-14.3717	GPS	1	2021-09-29	September	2021	2021-09-29	September	2021	Black-Screen Fly Round		30	Yes	MEK, Octenol	0	0	0	0	0	0	0	0	0	0	0	0	0	0	0	0	No	0
Baseline	No	None	Luangwa_Lunsemfwa	Central	Luano	Mboroma	BFR14	BFR1444468	5	524	30.0007	-14.3806	GPS	1	2021-09-29	September	2021	2021-09-29	September	2021	Black-Screen Fly Round		30	Yes	MEK, Octenol	0	0	0	0	0	0	0	0	0	0	0	0	0	0	0	0	No	0
Baseline	No	None	Luangwa_Lunsemfwa	Central	Luano	Ching'ombe	BFR15	BFR1544468	1	692	29.9928	-14.3714	GPS	1	2021-09-29	September	2021	2021-09-29	September	2021	Black-Screen Fly Round		30	Yes	MEK, Octenol	0	0	0	0	0	0	0	0	0	0	0	0	0	0	0	0	No	0
Baseline	No	None	Luangwa_Lunsemfwa	Central	Luano	Ching'ombe	BFR15	BFR1544468	2	786	29.9838	-14.3729	GPS	1	2021-09-29	September	2021	2021-09-29	September	2021	Black-Screen Fly Round		30	Yes	MEK, Octenol	0	0	0	0	0	0	0	0	0	0	0	0	0	0	0	0	No	0
Baseline	No	None	Luangwa_Lunsemfwa	Central	Luano	Ching'ombe	BFR15	BFR1544468	3	828	29.9748	-14.3727	GPS	1	2021-09-29	September	2021	2021-09-29	September	2021	Black-Screen Fly Round		30	Yes	MEK, Octenol	0	0	0	0	0	0	0	0	0	0	0	0	0	0	0	0	No	0
Baseline	No	None	Luangwa_Lunsemfwa	Central	Luano	Ching'ombe	BFR15	BFR1544468	4	932	29.966	-14.3727	GPS	1	2021-09-29	September	2021	2021-09-29	September	2021	Black-Screen Fly Round		30	Yes	MEK, Octenol	0	0	0	0	0	0	0	0	0	0	0	0	0	0	0	0	No	0
Baseline	No	None	Luangwa_Lunsemfwa	Central	Luano	Ching'ombe	BFR15	BFR1544468	5	981	29.9588	-14.3735	GPS	1	2021-09-29	September	2021	2021-09-29	September	2021	Black-Screen Fly Round		30	Yes	MEK, Octenol	0	0	0	0	0	0	0	0	0	0	0	0	0	0	0	0	No	0
Baseline	No	None	Luangwa_Lunsemfwa	Central	Luano		BFR16	BFR1644468	1	509	30.0307	-14.3344	GPS	1	2021-09-29	September	2021	2021-09-29	September	2021	Black-Screen Fly Round		30	Yes	MEK, Octenol	0	0	0	0	0	0	0	0	0	0	0	0	0	0	0	0	No	0
Baseline	No	None	Luangwa_Lunsemfwa	Central	Luano		BFR16	BFR1644468	2	569	30.0368	-14.3278	GPS	1	2021-09-29	September	2021	2021-09-29	September	2021	Black-Screen Fly Round		30	Yes	MEK, Octenol	0	0	0	0	0	0	0	0	0	0	0	0	0	0	0	0	No	0
Baseline	No	None	Luangwa_Lunsemfwa	Central	Luano		BFR16	BFR1644468	3	523	30.0436	-14.3215	GPS	1	2021-09-29	September	2021	2021-09-29	September	2021	Black-Screen Fly Round		30	Yes	MEK, Octenol	0	0	0	0	0	0	0	0	0	0	0	0	0	0	0	0	No	0
Baseline	No	None	Luangwa_Lunsemfwa	Central	Luano		BFR16	BFR1644468	4	500	30.0476	-14.3131	GPS	1	2021-09-29	September	2021	2021-09-29	September	2021	Black-Screen Fly Round		30	Yes	MEK, Octenol	0	0	0	0	0	0	0	0	0	0	0	0	0	0	0	0	No	0
Baseline	No	None	Luangwa_Lunsemfwa	Central	Luano		BFR16	BFR1644468	5	499	30.0525	-14.3078	GPS	1	2021-09-29	September	2021	2021-09-29	September	2021	Black-Screen Fly Round		30	Yes	MEK, Octenol	0	0	0	0	0	0	0	0	0	0	0	0	0	0	0	0	No	0
Baseline	No	None	Luangwa_Lunsemfwa	Central	Luano	Katetaula	BFR17	BFR1744468	1	502	30.0393	-14.3377	GPS	1	2021-09-29	September	2021	2021-09-29	September	2021	Black-Screen Fly Round		30	Yes	MEK, Octenol	0	0	0	0	0	0	0	0	0	0	0	0	0	0	0	0	No	0
Baseline	No	None	Luangwa_Lunsemfwa	Central	Luano	Katetaula	BFR17	BFR1744468	2	487	30.0475	-14.3419	GPS	1	2021-09-29	September	2021	2021-09-29	September	2021	Black-Screen Fly Round		30	Yes	MEK, Octenol	0	0	0	0	0	0	0	0	0	0	0	0	0	0	0	0	No	0
Baseline	No	None	Luangwa_Lunsemfwa	Central	Luano	Katetaula	BFR17	BFR1744468	3	482	30.0564	-14.3457	GPS	1	2021-09-29	September	2021	2021-09-29	September	2021	Black-Screen Fly Round		30	Yes	MEK, Octenol	0	0	0	0	0	0	0	0	0	0	0	0	0	0	0	0	No	0
Baseline	No	None	Luangwa_Lunsemfwa	Central	Luano	Katetaula	BFR17	BFR1744468	4	461	30.0446	-14.35	GPS	1	2021-09-29	September	2021	2021-09-29	September	2021	Black-Screen Fly Round		30	Yes	MEK, Octenol	0	0	0	0	0	0	0	0	0	0	0	0	0	0	0	0	No	0
Baseline	No	None	Luangwa_Lunsemfwa	Central	Luano	Katetaula	BFR17	BFR1744468	5	465	30.072	-14.3555	GPS	1	2021-09-29	September	2021	2021-09-29	September	2021	Black-Screen Fly Round		30	Yes	MEK, Octenol	0	0	0	0	0	0	0	0	0	0	0	0	0	0	0	0	No	0
Baseline	No	None	Luangwa_Lunsemfwa	Central	Luano	Mkopa	BFR18	BFR1844468	1	537	30.0647	-14.2738	GPS	1	2021-09-29	September	2021	2021-09-29	September	2021	Black-Screen Fly Round		30	Yes	MEK, Octenol	0	0	0	0	0	0	0	0	0	0	0	0	0	0	0	0	No	0
Baseline	No	None	Luangwa_Lunsemfwa	Central	Luano	Mkopa	BFR18	BFR1844468	2	599	30.0601	-14.2815	GPS	1	2021-09-29	September	2021	2021-09-29	September	2021	Black-Screen Fly Round		30	Yes	MEK, Octenol	0	0	0	0	0	0	0	0	0	0	0	0	0	0	0	0	No	0
Baseline	No	None	Luangwa_Lunsemfwa	Central	Luano	Mkopa	BFR18	BFR1844468	3	508	30.0571	-14.29	GPS	1	2021-09-29	September	2021	2021-09-29	September	2021	Black-Screen Fly Round		30	Yes	MEK, Octenol	0	0	0	0	0	0	0	0	0	0	0	0	0	0	0	0	No	0
Baseline	No	None	Luangwa_Lunsemfwa	Central	Luano	Mkopa	BFR18	BFR1844468	4	500	30.0557	-14.2985	GPS	1	2021-09-29	September	2021	2021-09-29	September	2021	Black-Screen Fly Round		30	Yes	MEK, Octenol	0	0	0	0	0	0	0	0	0	0	0	0	0	0	0	0	No	0
Baseline	No	None	Luangwa_Lunsemfwa	Central	Luano	Mkopa	BFR18	BFR1844468	5	507	30.0536	-14.306	GPS	1	2021-09-29	September	2021	2021-09-29	September	2021	Black-Screen Fly Round		30	Yes	MEK, Octenol	0	0	0	0	0	0	0	0	0	0	0	0	0	0	0	0	No	0
Baseline	No	None	Luangwa_Lunsemfwa	Central	Luano	Mwingi	BFR19	BFR1944469	1	456	30.0911	-14.3528	GPS	1	2021-09-30	September	2021	2021-09-30	September	2021	Black-Screen Fly Round		30	Yes	MEK, Octenol	0	0	0	0	0	0	0	0	0	0	0	0	0	0	0	0	No	0
Baseline	No	None	Luangwa_Lunsemfwa	Central	Luano	Mwingi	BFR19	BFR1944469	2	476	30.0869	-14.3445	GPS	1	2021-09-30	September	2021	2021-09-30	September	2021	Black-Screen Fly Round		30	Yes	MEK, Octenol	0	0	0	0	0	0	0	0	0	0	0	0	0	0	0	0	No	0
Baseline	No	None	Luangwa_Lunsemfwa	Central	Luano	Mwingi	BFR19	BFR1944469	3	475	30.0812	-14.3372	GPS	1	2021-09-30	September	2021	2021-09-30	September	2021	Black-Screen Fly Round		30	Yes	MEK, Octenol	0	0	0	0	0	0	0	0	0	0	0	0	0	0	0	0	No	0
Baseline	No	None	Luangwa_Lunsemfwa	Central	Luano	Ndauni	BFR20	BFR2044469	1	504	30.0589	-14.3105	GPS	1	2021-09-30	September	2021	2021-09-30	September	2021	Black-Screen Fly Round		30	Yes	MEK, Octenol	0	0	0	0	0	0	0	0	0	0	0	0	0	0	0	0	No	0
Baseline	No	None	Luangwa_Lunsemfwa	Central	Luano	Ndauni	BRR20	BRR2044469	2	499	30.0646	-14.3177	GPS	1	2021-09-30	September	2021	2021-09-30	September	2021	Black-Screen Fly Round		30	Yes	MEK, Octenol	0	0	0	0	0	0	0	0	0	0	0	0	0	0	0	0	No	0
Baseline	No	None	Luangwa_Lunsemfwa	Central	Luano	Ndauni	BFR20	BFR2044469	3	481	30.0698	-14.3251	GPS	1	2021-09-30	September	2021	2021-09-30	September	2021	Black-Screen Fly Round		30	Yes	MEK, Octenol	0	0	0	0	0	0	0	0	0	0	0	0	0	0	0	0	No	0
Baseline	No	None	Luangwa_Lunsemfwa	Central	Luano	Ndauni	BFR20	BFR2044469	4	491	30.0752	-14.3327	GPS	1	2021-09-30	September	2021	2021-09-30	September	2021	Black-Screen Fly Round		30	Yes	MEK, Octenol	0	0	0	0	0	0	0	0	0	0	0	0	0	0	0	0	No	0
Baseline	No	None	Luangwa_Lunsemfwa	Central	Luano	Ndauni	BFR21	BFR2144469	1	560	30.0775	-14.2585	GPS	1	2021-09-30	September	2021	2021-09-30	September	2021	Black-Screen Fly Round		30	Yes	MEK, Octenol	0	0	0	0	0	0	0	0	0	0	0	0	0	0	0	0	No	0
Baseline	No	None	Luangwa_Lunsemfwa	Central	Luano	Ndauni	BFR21	BFR2144469	2	542	30.0862	-14.2555	GPS	1	2021-09-30	September	2021	2021-09-30	September	2021	Black-Screen Fly Round		30	Yes	MEK, Octenol	0	0	0	0	0	0	0	0	0	0	0	0	0	0	0	0	No	0
Baseline	No	None	Luangwa_Lunsemfwa	Central	Luano	Ndauni	BFR21	BFR2144469	3	529	30.0944	-14.2519	GPS	1	2021-09-30	September	2021	2021-09-30	September	2021	Black-Screen Fly Round		30	Yes	MEK, Octenol	0	0	0	0	0	0	0	0	0	0	0	0	0	0	0	0	No	0
Baseline	No	None	Luangwa_Lunsemfwa	Central	Luano	Ndauni	BFR21	BFR2144469	4	522	30.1036	-14.2525	GPS	1	2021-09-30	September	2021	2021-09-30	September	2021	Black-Screen Fly Round		30	Yes	MEK, Octenol	0	0	0	0	0	0	0	0	0	0	0	0	0	0	0	0	No	0
Baseline	No	None	Luangwa_Lunsemfwa	Central	Luano	Ndauni	BFR21	BFR2144469	5	526	30.1104	-14.2498	GPS	1	2021-09-30	September	2021	2021-09-30	September	2021	Black-Screen Fly Round		30	Yes	MEK, Octenol	0	0	0	0	0	0	0	0	0	0	0	0	0	0	0	0	No	0
Baseline	No	None	Luangwa_Lunsemfwa	Central	Luano	Mofya	BFR22	BFR2244469	1	512	30.1418	-14.2536	GPS	1	2021-09-30	September	2021	2021-09-30	September	2021	Black-Screen Fly Round		30	Yes	MEK, Octenol	0	0	0	0	0	0	0	0	0	0	0	0	0	0	0	0	No	0
Baseline	No	None	Luangwa_Lunsemfwa	Central	Luano	Mofya	BFR22	BFR2244469	2	506	30.135	-14.2593	GPS	1	2021-09-30	September	2021	2021-09-30	September	2021	Black-Screen Fly Round		30	Yes	MEK, Octenol	0	0	0	0	0	0	0	0	0	0	0	0	0	0	0	0	No	0
Baseline	No	None	Luangwa_Lunsemfwa	Central	Luano	Mofya	BFR22	BFR2244469	3	513	30.1262	-14.2614	GPS	1	2021-09-30	September	2021	2021-09-30	September	2021	Black-Screen Fly Round		30	Yes	MEK, Octenol	0	0	0	0	0	0	0	0	0	0	0	0	0	0	0	0	No	0
Baseline	No	None	Luangwa_Lunsemfwa	Central	Luano	Mofya	BFR22	BFR2244469	4	518	30.1187	-14.2572	GPS	1	2021-09-30	September	2021	2021-09-30	September	2021	Black-Screen Fly Round		30	Yes	MEK, Octenol	0	0	0	0	0	0	0	0	0	0	0	0	0	0	0	0	No	0
Baseline	No	None	Luangwa_Lunsemfwa	Central	Luano	Mofya	BFR22	BFR2244469	5	526	30.1119	-14.2513	GPS	1	2021-09-30	September	2021	2021-09-30	September	2021	Black-Screen Fly Round		30	Yes	MEK, Octenol	0	0	0	0	0	0	0	0	0	0	0	0	0	0	0	0	No	0
Baseline	No	None	Luangwa_Lunsemfwa	Central	Luano	Ching'ombe	BFR23	BFR2344469	1	518	30.1121	-14.2618	GPS	1	2021-09-30	September	2021	2021-09-30	September	2021	Black-Screen Fly Round		30	Yes	MEK, Octenol	0	0	0	0	0	0	0	0	0	0	0	0	0	0	0	0	No	0
Baseline	No	None	Luangwa_Lunsemfwa	Central	Luano	Ching'ombe	BFR23	BFR2344469	2	509	30.1111	-14.2701	GPS	1	2021-09-30	September	2021	2021-09-30	September	2021	Black-Screen Fly Round		30	Yes	MEK, Octenol	0	0	0	0	0	0	0	0	0	0	0	0	0	0	0	0	No	0
Baseline	No	None	Luangwa_Lunsemfwa	Central	Luano	Ching'ombe	BFR23	BFR2344469	3	512	30.1155	-14.2786	GPS	1	2021-09-30	September	2021	2021-09-30	September	2021	Black-Screen Fly Round		30	Yes	MEK, Octenol	0	0	0	0	0	0	0	0	0	0	0	0	0	0	0	0	No	0
Baseline	No	None	Luangwa_Lunsemfwa	Central	Luano	Ching'ombe	BFR23	BFR2344469	4	508	30.12	-14.2873	GPS	1	2021-09-30	September	2021	2021-09-30	September	2021	Black-Screen Fly Round		30	Yes	MEK, Octenol	0	0	0	0	0	0	0	0	0	0	0	0	0	0	0	0	No	0
Baseline	No	None	Luangwa_Lunsemfwa	Central	Luano	Ching'ombe	BFR23	BFR2344469	5	502	30.1232	-14.2956	GPS	1	2021-09-30	September	2021	2021-09-30	September	2021	Black-Screen Fly Round		30	Yes	MEK, Octenol	0	0	0	0	0	0	0	0	0	0	0	0	0	0	0	0	No	0
Baseline	No	None	Luangwa_Lunsemfwa	Central	Luano	Paluis	BFR24	BFR2444469	1	494	30.1305	-14.3109	GPS	1	2021-09-30	September	2021	2021-09-30	September	2021	Black-Screen Fly Round		30	Yes	MEK, Octenol	0	0	0	0	0	0	0	0	0	0	0	0	0	0	0	0	No	0
Baseline	No	None	Luangwa_Lunsemfwa	Central	Luano	Paluis	BFR24	BFR2444469	2	490	30.1323	-14.319	GPS	1	2021-09-30	September	2021	2021-09-30	September	2021	Black-Screen Fly Round		30	Yes	MEK, Octenol	0	0	0	0	0	0	0	0	0	0	0	0	0	0	0	0	No	0
Baseline	No	None	Luangwa_Lunsemfwa	Central	Luano	Paluis	BFR24	BFR2444469	3	476	30.138	-14.3268	GPS	1	2021-09-30	September	2021	2021-09-30	September	2021	Black-Screen Fly Round		30	Yes	MEK, Octenol	0	0	0	0	0	0	0	0	0	0	0	0	0	0	0	0	No	0
Baseline	No	None	Luangwa_Lunsemfwa	Central	Luano	Paluis	BFR24	BFR2444469	4	465	30.1387	-14.3348	GPS	1	2021-09-30	September	2021	2021-09-30	September	2021	Black-Screen Fly Round		30	Yes	MEK, Octenol	0	0	0	0	0	0	0	0	0	0	0	0	0	0	0	0	No	0
Baseline	No	None	Luangwa_Lunsemfwa	Central	Luano	Paluis	BFR24	BFR2444469	5	459	30.1456	-14.3396	GPS	1	2021-09-30	September	2021	2021-09-30	September	2021	Black-Screen Fly Round		30	Yes	MEK, Octenol	0	0	0	0	0	0	0	0	0	0	0	0	0	0	0	0	No	0
Baseline	No	None	Luangwa_Lunsemfwa	Central	Luano	Kampoko	BFR25	BFR2544469	1	493	30.1185	-14.2433	GPS	1	2021-09-30	September	2021	2021-09-30	September	2021	Black-Screen Fly Round		30	Yes	MEK, Octenol	0	0	0	0	0	0	0	0	0	0	0	0	0	0	0	0	No	0
Baseline	No	None	Luangwa_Lunsemfwa	Central	Luano	Kampoko	BFR25	BFR2544469	2	514	30.125	-14.2369	GPS	1	2021-09-30	September	2021	2021-09-30	September	2021	Black-Screen Fly Round		30	Yes	MEK, Octenol	0	0	0	0	0	0	0	0	0	0	0	0	0	0	0	0	No	0
Baseline	No	None	Luangwa_Lunsemfwa	Central	Luano	Kampoko	BFR25	BFR2544469	3	516	30.1314	-14.2305	GPS	1	2021-09-30	September	2021	2021-09-30	September	2021	Black-Screen Fly Round		30	Yes	MEK, Octenol	0	0	0	0	0	0	0	0	0	0	0	0	0	0	0	0	No	0
Baseline	No	None	Luangwa_Lunsemfwa	Central	Luano	Kampoko	BFR25	BFR2544469	4	493	30.1412	-14.2314	GPS	1	2021-09-30	September	2021	2021-09-30	September	2021	Black-Screen Fly Round		30	Yes	MEK, Octenol	0	0	0	0	0	0	0	0	0	0	0	0	0	0	0	0	No	0
Baseline	No	None	Luangwa_Lunsemfwa	Central	Luano	Kampoko	BFR25	BFR2544469	5	479	30.1508	-14.2304	GPS	1	2021-09-30	September	2021	2021-09-30	September	2021	Black-Screen Fly Round		30	Yes	MEK, Octenol	0	0	0	0	0	0	0	0	0	0	0	0	0	0	0	0	No	0
Baseline	No	None	Luangwa_Lunsemfwa	Central	Luano	Ching'ombe	BFR26	BFR2644469	1	504	30.163	-14.2382	GPS	1	2021-09-30	September	2021	2021-09-30	September	2021	Black-Screen Fly Round		30	Yes	MEK, Octenol	0	0	0	0	0	0	0	0	0	0	0	0	0	0	0	0	No	0
Baseline	No	None	Luangwa_Lunsemfwa	Central	Luano	Ching'ombe	BFR26	BFR2644469	2	499	30.1645	-14.2457	GPS	1	2021-09-30	September	2021	2021-09-30	September	2021	Black-Screen Fly Round		30	Yes	MEK, Octenol	0	0	0	0	0	0	0	0	0	0	0	0	0	0	0	0	No	0
Baseline	No	None	Luangwa_Lunsemfwa	Central	Luano	Ching'ombe	BFR26	BFR2644469	3	489	30.1612	-14.2565	GPS	1	2021-09-30	September	2021	2021-09-30	September	2021	Black-Screen Fly Round		30	Yes	MEK, Octenol	0	0	0	0	0	0	0	0	0	0	0	0	0	0	0	0	No	0
Baseline	No	None	Luangwa_Lunsemfwa	Central	Luano	Ching'ombe	BFR26	BFR2644469	4	464	30.1659	-14.2647	GPS	1	2021-09-30	September	2021	2021-09-30	September	2021	Black-Screen Fly Round		30	Yes	MEK, Octenol	0	0	0	0	0	0	0	0	0	0	0	0	0	0	0	0	No	0
Baseline	No	None	Luangwa_Lunsemfwa	Central	Luano	Kampoko	BFR27	BFR2744469	1	480	30.1482	-14.1962	GPS	1	2021-09-30	September	2021	2021-09-30	September	2021	Black-Screen Fly Round		30	Yes	MEK, Octenol	0	0	0	0	0	0	0	0	0	0	0	0	0	0	0	0	No	0
Baseline	No	None	Luangwa_Lunsemfwa	Central	Luano	Kampoko	BFR27	BFR2744469	2	476	30.1515	-14.2047	GPS	1	2021-09-30	September	2021	2021-09-30	September	2021	Black-Screen Fly Round		30	Yes	MEK, Octenol	0	0	0	0	0	0	0	0	0	0	0	0	0	0	0	0	No	0
Baseline	No	None	Luangwa_Lunsemfwa	Central	Luano	Kampoko	BFR27	BFR2744469	3	478	30.1564	-14.2126	GPS	1	2021-09-30	September	2021	2021-09-30	September	2021	Black-Screen Fly Round		30	Yes	MEK, Octenol	0	0	0	0	0	0	0	0	0	0	0	0	0	0	0	0	No	0
Baseline	No	None	Luangwa_Lunsemfwa	Central	Luano	Kampoko	BFR27	BFR2744469	4	498	30.1583	-14.2216	GPS	1	2021-09-30	September	2021	2021-09-30	September	2021	Black-Screen Fly Round		30	Yes	MEK, Octenol	0	0	0	0	0	0	0	0	0	0	0	0	0	0	0	0	No	0
Baseline	No	None	Luangwa_Lunsemfwa	Central	Luano	Kampoko	BFR27	BFR2744469	5	468	30.1595	-14.2289	GPS	1	2021-09-30	September	2021	2021-09-30	September	2021	Black-Screen Fly Round		30	Yes	MEK, Octenol	0	0	0	0	0	0	0	0	0	0	0	0	0	0	0	0	No	0
Baseline	No	None	Luangwa_Lunsemfwa	Eastern	Nyimba	Mbilisao	BFR29	BFR2944470	1	454	30.0618	-14.4343	GPS	1	2021-10-01	October	2021	2021-10-01	October	2021	Black-Screen Fly Round		30	Yes	MEK, Octenol	0	0	0	0	0	0	0	0	0	0	0	0	0	0	0	0	No	0
Baseline	No	None	Luangwa_Lunsemfwa	Eastern	Nyimba	Mbilisao	BFR29	BFR2944470	2	481	30.07	-14.4395	GPS	1	2021-10-01	October	2021	2021-10-01	October	2021	Black-Screen Fly Round		30	Yes	MEK, Octenol	0	0	0	0	0	0	0	0	0	0	0	0	0	0	0	0	No	0
Baseline	No	None	Luangwa_Lunsemfwa	Eastern	Nyimba	Mbilisao	BFR29	BFR2944470	3	486	30.0772	-14.446	GPS	1	2021-10-01	October	2021	2021-10-01	October	2021	Black-Screen Fly Round		30	Yes	MEK, Octenol	0	0	0	0	0	0	0	0	0	0	0	0	0	0	0	0	No	0
Baseline	No	None	Luangwa_Lunsemfwa	Eastern	Nyimba	Mbilisao	BFR29	BFR2944470	4	518	30.0824	-14.4535	GPS	1	2021-10-01	October	2021	2021-10-01	October	2021	Black-Screen Fly Round		30	Yes	MEK, Octenol	0	0	0	0	0	0	0	0	0	0	0	0	0	0	0	0	No	0
Baseline	No	None	Luangwa_Lunsemfwa	Eastern	Nyimba	Mbilisao	BFR29	BFR2944470	5	558	30.0883	-14.4592	GPS	1	2021-10-01	October	2021	2021-10-01	October	2021	Black-Screen Fly Round		30	Yes	MEK, Octenol	0	0	0	0	0	0	1	0	1	0	0	0	0	0	0	1	Yes	0.0333333
Baseline	No	None	Luangwa_Lunsemfwa	Eastern	Nyimba	Mbilisao	BFR32	BFR3244470	1	463	30.0585	-14.4372	GPS	1	2021-10-01	October	2021	2021-10-01	October	2021	Black-Screen Fly Round		30	Yes	MEK, Octenol	0	0	0	0	0	0	0	0	0	0	0	0	0	0	0	0	No	0
Baseline	No	None	Luangwa_Lunsemfwa	Eastern	Nyimba	Mbilisao	BFR32	BFR3244470	2	469	30.0662	-14.4425	GPS	1	2021-10-01	October	2021	2021-10-01	October	2021	Black-Screen Fly Round		30	Yes	MEK, Octenol	0	0	0	0	0	0	0	0	0	0	0	0	0	0	0	0	No	0
Baseline	No	None	Luangwa_Lunsemfwa	Eastern	Nyimba	Mbilisao	BFR32	BFR3244470	3	480	30.0739	-14.448	GPS	1	2021-10-01	October	2021	2021-10-01	October	2021	Black-Screen Fly Round		30	Yes	MEK, Octenol	1	1	2	0	0	0	1	0	1	0	0	0	0	0	0	3	Yes	0.1
Baseline	No	None	Luangwa_Lunsemfwa	Eastern	Nyimba	Mbilisao	BFR32	BFR3244470	4	506	30.0798	-14.4549	GPS	1	2021-10-01	October	2021	2021-10-01	October	2021	Black-Screen Fly Round		30	Yes	MEK, Octenol	1	3	4	0	0	0	0	0	0	0	0	0	0	0	0	4	Yes	0.133333
Baseline	No	None	Luangwa_Lunsemfwa	Eastern	Nyimba	Mbilisao	BFR32	BFR3244470	5	549	30.0834	-14.4592	GPS	1	2021-10-01	October	2021	2021-10-01	October	2021	Black-Screen Fly Round		30	Yes	MEK, Octenol	0	0	0	0	0	0	0	0	0	0	0	0	0	0	0	0	No	0
Baseline	No	None	Luangwa_Lunsemfwa	Eastern	Nyimba	Mbilisao	BFR34	BFR3444470	1	450	30.0535	-14.4395	GPS	1	2021-10-01	October	2021	2021-10-01	October	2021	Black-Screen Fly Round		30	Yes	MEK, Octenol	0	0	0	0	0	0	0	0	0	0	0	0	0	0	0	0	No	0
Baseline	No	None	Luangwa_Lunsemfwa	Eastern	Nyimba	Mbilisao	BFR34	BFR3444470	2	461	30.0601	-14.4461	GPS	1	2021-10-01	October	2021	2021-10-01	October	2021	Black-Screen Fly Round		30	Yes	MEK, Octenol	0	0	0	0	0	0	0	0	0	0	0	0	0	0	0	0	No	0
Baseline	No	None	Luangwa_Lunsemfwa	Eastern	Nyimba	Mbilisao	BFR34	BFR3444470	3	478	30.0679	-14.4513	GPS	1	2021-10-01	October	2021	2021-10-01	October	2021	Black-Screen Fly Round		30	Yes	MEK, Octenol	1	0	1	0	0	0	0	0	0	0	0	0	0	0	0	1	Yes	0.0333333
Baseline	No	None	Luangwa_Lunsemfwa	Eastern	Nyimba	Mbilisao	BFR34	BFR3444470	4	493	30.076	-14.4554	GPS	1	2021-10-01	October	2021	2021-10-01	October	2021	Black-Screen Fly Round		30	Yes	MEK, Octenol	0	0	0	0	0	0	0	0	0	0	0	0	0	0	0	0	No	0
Baseline	No	None	Luangwa_Lunsemfwa	Eastern	Nyimba	Mbilisao	BFR34	BFR3444470	5	524	30.08	-14.4634	GPS	1	2021-10-01	October	2021	2021-10-01	October	2021	Black-Screen Fly Round		30	Yes	MEK, Octenol	0	0	0	0	0	0	0	0	0	0	0	0	0	0	0	0	No	0
Baseline	No	None	Luangwa_Lunsemfwa	Central	Luano	Mboroma	BFR28	BFR2844470	1	538	30.1454	-14.1754	GPS	1	2021-10-01	October	2021	2021-10-01	October	2021	Black-Screen Fly Round		30	Yes	MEK, Octenol	0	0	0	0	0	0	0	0	0	0	0	0	0	0	0	0	No	0
Baseline	No	None	Luangwa_Lunsemfwa	Central	Luano	Mboroma	BFR28	BFR2844470	2	542	30.1418	-14.1671	GPS	1	2021-10-01	October	2021	2021-10-01	October	2021	Black-Screen Fly Round		30	Yes	MEK, Octenol	0	0	0	0	0	0	0	0	0	0	0	0	0	0	0	0	No	0
Baseline	No	None	Luangwa_Lunsemfwa	Central	Luano	Mboroma	BFR28	BFR2844470	3	544	30.139	-14.1583	GPS	1	2021-10-01	October	2021	2021-10-01	October	2021	Black-Screen Fly Round		30	Yes	MEK, Octenol	0	0	0	0	0	0	0	0	0	0	0	0	0	0	0	0	No	0
Baseline	No	None	Luangwa_Lunsemfwa	Central	Luano	Mboroma	BFR28	BFR2844470	4	548	30.1397	-14.1492	GPS	1	2021-10-01	October	2021	2021-10-01	October	2021	Black-Screen Fly Round		30	Yes	MEK, Octenol	0	0	0	0	0	0	0	0	0	0	0	0	0	0	0	0	No	0
Baseline	No	None	Luangwa_Lunsemfwa	Central	Luano	Mboroma	BFR28	BFR2844470	5	513	30.1431	-14.1859	GPS	1	2021-10-01	October	2021	2021-10-01	October	2021	Black-Screen Fly Round		30	Yes	MEK, Octenol	0	0	0	0	0	0	0	0	0	0	0	0	0	0	0	0	No	0
Baseline	No	None	Luangwa_Lunsemfwa	Central	Luano	Mboroma	BFR30	BFR3044470	1	731	30.0456	-14.1295	GPS	1	2021-10-01	October	2021	2021-10-01	October	2021	Black-Screen Fly Round		30	Yes	MEK, Octenol	0	0	0	0	0	0	0	0	0	0	0	0	0	0	0	0	No	0
Baseline	No	None	Luangwa_Lunsemfwa	Central	Luano	Mboroma	BFR30	BFR3044470	2	721	30.0554	-14.1328	GPS	1	2021-10-01	October	2021	2021-10-01	October	2021	Black-Screen Fly Round		30	Yes	MEK, Octenol	0	0	0	0	0	0	0	0	0	0	0	0	0	0	0	0	No	0
Baseline	No	None	Luangwa_Lunsemfwa	Central	Luano	Mboroma	BFR30	BFR3044470	3	733	30.0641	-14.1287	GPS	1	2021-10-01	October	2021	2021-10-01	October	2021	Black-Screen Fly Round		30	Yes	MEK, Octenol	0	0	0	0	0	0	0	0	0	0	0	0	0	0	0	0	No	0
Baseline	No	None	Luangwa_Lunsemfwa	Central	Luano	Mboroma	BFR30	BFR3044470	4	714	30.0733	-14.127	GPS	1	2021-10-01	October	2021	2021-10-01	October	2021	Black-Screen Fly Round		30	Yes	MEK, Octenol	0	0	0	0	0	0	0	0	0	0	0	0	0	0	0	0	No	0
Baseline	No	None	Luangwa_Lunsemfwa	Central	Luano	Mboroma	BFR30	BFR3044470	5	728	30.0789	-14.1273	GPS	1	2021-10-01	October	2021	2021-10-01	October	2021	Black-Screen Fly Round		30	Yes	MEK, Octenol	0	0	0	0	0	0	0	0	0	0	0	0	0	0	0	0	No	0
Baseline	No	None	Luangwa_Lunsemfwa	Central	Luano	Mboroma	BFR31	BFR3144470	1	851	30.0077	-14.1134	GPS	1	2021-10-01	October	2021	2021-10-01	October	2021	Black-Screen Fly Round		30	Yes	MEK, Octenol	0	0	0	0	0	0	0	0	0	0	0	0	0	0	0	0	No	0
Baseline	No	None	Luangwa_Lunsemfwa	Central	Luano	Mboroma	BFR31	BFR3144470	2	774	30.0119	-14.1206	GPS	1	2021-10-01	October	2021	2021-10-01	October	2021	Black-Screen Fly Round		30	Yes	MEK, Octenol	0	0	0	0	0	0	0	0	0	0	0	0	0	0	0	0	No	0
Baseline	No	None	Luangwa_Lunsemfwa	Central	Luano	Mboroma	BFR31	BFR3144470	3	721	30.0198	-14.1244	GPS	1	2021-10-01	October	2021	2021-10-01	October	2021	Black-Screen Fly Round		30	Yes	MEK, Octenol	0	0	0	0	0	0	0	0	0	0	0	0	0	0	0	0	No	0
Baseline	No	None	Luangwa_Lunsemfwa	Central	Luano	Mboroma	BFR31	BFR3144470	4	718	30.0285	-14.1265	GPS	1	2021-10-01	October	2021	2021-10-01	October	2021	Black-Screen Fly Round		30	Yes	MEK, Octenol	0	0	0	0	0	0	0	0	0	0	0	0	0	0	0	0	No	0
Baseline	No	None	Luangwa_Lunsemfwa	Central	Luano	Mboroma	BFR31	BFR3144470	5	742	30.0358	-14.1278	GPS	1	2021-10-01	October	2021	2021-10-01	October	2021	Black-Screen Fly Round		30	Yes	MEK, Octenol	0	0	0	0	0	0	0	0	0	0	0	0	0	0	0	0	No	0
Baseline	No	None	Luangwa_Lunsemfwa	Central	Luano	Mboroma	BFR33	BFR3344470	1	549	30.1289	-14.1296	GPS	1	2021-10-01	October	2021	2021-10-01	October	2021	Black-Screen Fly Round		30	Yes	MEK, Octenol	0	0	0	0	0	0	0	0	0	0	0	0	0	0	0	0	No	0
Baseline	No	None	Luangwa_Lunsemfwa	Central	Luano	Mboroma	BFR33	BFR3344470	2	555	30.1222	-14.1349	GPS	1	2021-10-01	October	2021	2021-10-01	October	2021	Black-Screen Fly Round		30	Yes	MEK, Octenol	0	0	0	0	0	0	0	0	0	0	0	0	0	0	0	0	No	0
Baseline	No	None	Luangwa_Lunsemfwa	Central	Luano	Mboroma	BFR33	BFR3344470	3	565	30.1175	-14.1425	GPS	1	2021-10-01	October	2021	2021-10-01	October	2021	Black-Screen Fly Round		30	Yes	MEK, Octenol	0	0	0	0	0	0	0	0	0	0	0	0	0	0	0	0	No	0
Baseline	No	None	Luangwa_Lunsemfwa	Central	Luano	Mboroma	BFR33	BFR3344470	4	565	30.1163	-14.151	GPS	1	2021-10-01	October	2021	2021-10-01	October	2021	Black-Screen Fly Round		30	Yes	MEK, Octenol	0	0	0	0	0	0	0	0	0	0	0	0	0	0	0	0	No	0
Baseline	No	None	Luangwa_Lunsemfwa	Central	Luano	Mboroma	BFR33	BFR3344470	5	560	30.119	-14.1597	GPS	1	2021-10-01	October	2021	2021-10-01	October	2021	Black-Screen Fly Round		30	Yes	MEK, Octenol	0	0	0	0	0	0	0	0	0	0	0	0	0	0	0	0	No	0
Baseline	No	None	Luangwa_Lunsemfwa	Central	Luano	Mboroma	BFR35	BFR3544470	1	549	30.1798	-14.0838	GPS	1	2021-10-01	October	2021	2021-10-01	October	2021	Black-Screen Fly Round		30	Yes	MEK, Octenol	0	0	0	0	0	0	0	0	0	0	0	0	0	0	0	0	No	0
Baseline	No	None	Luangwa_Lunsemfwa	Central	Luano	Mboroma	BFR35	BFR3544470	2	549	30.1888	-14.0855	GPS	1	2021-10-01	October	2021	2021-10-01	October	2021	Black-Screen Fly Round		30	Yes	MEK, Octenol	0	0	0	0	0	0	0	0	0	0	0	0	0	0	0	0	No	0
Baseline	No	None	Luangwa_Lunsemfwa	Central	Luano	Mboroma	BFR35	BFR3544470	3	548	30.1973	-14.0887	GPS	1	2021-10-01	October	2021	2021-10-01	October	2021	Black-Screen Fly Round		30	Yes	MEK, Octenol	0	0	0	0	0	0	0	0	0	0	0	0	0	0	0	0	No	0
Baseline	No	None	Luangwa_Lunsemfwa	Central	Luano	Mboroma	BFR35	BFR3544470	4	541	30.2058	-14.0857	GPS	1	2021-10-01	October	2021	2021-10-01	October	2021	Black-Screen Fly Round		30	Yes	MEK, Octenol	0	0	0	0	0	0	0	0	0	0	0	0	0	0	0	0	No	0
Baseline	No	None	Luangwa_Lunsemfwa	Central	Luano	Mboroma	BFR35	BFR3544470	5	529	30.2136	-14.0814	GPS	1	2021-10-01	October	2021	2021-10-01	October	2021	Black-Screen Fly Round		30	Yes	MEK, Octenol	0	0	0	0	0	0	0	0	0	0	0	0	0	0	0	0	No	0
Baseline	No	None	Luangwa_Lunsemfwa	Central	Luano	Mboroma	BFR35	BFR3544470	6	519	30.2203	-14.0752	GPS	1	2021-10-01	October	2021	2021-10-01	October	2021	Black-Screen Fly Round		30	Yes	MEK, Octenol	0	0	0	0	0	0	0	0	0	0	0	0	0	0	0	0	No	0
Baseline	No	None	Luangwa_Lunsemfwa	Central	Luano	Mulembo	BFR36	BFR3644470	1	506	30.2306	-14.0814	GPS	1	2021-10-01	October	2021	2021-10-01	October	2021	Black-Screen Fly Round		30	Yes	MEK, Octenol	0	0	0	0	0	0	0	0	0	0	0	0	0	0	0	0	No	0
Baseline	No	None	Luangwa_Lunsemfwa	Central	Luano	Mulembo	BFR36	BFR3644470	2	510	30.2402	-14.0817	GPS	1	2021-10-01	October	2021	2021-10-01	October	2021	Black-Screen Fly Round		30	Yes	MEK, Octenol	0	0	0	0	0	0	0	0	0	0	0	0	0	0	0	0	No	0
Baseline	No	None	Luangwa_Lunsemfwa	Central	Luano	Mulembo	BFR36	BFR3644470	3	504	30.2503	-14.0829	GPS	1	2021-10-01	October	2021	2021-10-01	October	2021	Black-Screen Fly Round		30	Yes	MEK, Octenol	0	0	0	0	0	0	0	0	0	0	0	0	0	0	0	0	No	0
Baseline	No	None	Luangwa_Lunsemfwa	Central	Luano	Mulembo	BFR36	BFR3644470	4	509	30.2579	-14.0879	GPS	1	2021-10-01	October	2021	2021-10-01	October	2021	Black-Screen Fly Round		30	Yes	MEK, Octenol	0	0	0	0	0	0	0	0	0	0	0	0	0	0	0	0	No	0
Baseline	No	None	Luangwa_Lunsemfwa	Central	Luano	Mulembo	BFR36	BFR3644470	5	502	30.2648	-14.0943	GPS	1	2021-10-01	October	2021	2021-10-01	October	2021	Black-Screen Fly Round		30	Yes	MEK, Octenol	0	0	0	0	0	0	0	0	0	0	0	0	0	0	0	0	No	0
Baseline	No	None	Luangwa_Lunsemfwa	Lusaka	Rufunsa	Kanyansa	BFR37	BFR3744473	1	420	29.9582	-14.6658	GPS	1	2021-10-04	October	2021	2021-10-04	October	2021	Black-Screen Fly Round		30	Yes	MEK, Octenol	4	2	6	0	0	0	3	1	4	0	0	0	0	0	0	10	Yes	0.333333
Baseline	No	None	Luangwa_Lunsemfwa	Lusaka	Rufunsa	Kanyansa	BFR37	BFR3744473	2	420	29.9673	-14.6631	GPS	1	2021-10-04	October	2021	2021-10-04	October	2021	Black-Screen Fly Round		30	Yes	MEK, Octenol	1	1	2	0	0	0	0	2	2	0	0	0	0	0	0	4	Yes	0.133333
Baseline	No	None	Luangwa_Lunsemfwa	Lusaka	Rufunsa	Kanyansa	BFR37	BFR3744473	3	416	29.976	-14.6594	GPS	1	2021-10-04	October	2021	2021-10-04	October	2021	Black-Screen Fly Round		30	Yes	MEK, Octenol	14	4	18	0	0	0	2	2	4	0	0	0	0	0	0	22	Yes	0.733333
Baseline	No	None	Luangwa_Lunsemfwa	Lusaka	Rufunsa	Kanyansa	BFR37	BFR3744473	4	412	29.9854	-14.6578	GPS	1	2021-10-04	October	2021	2021-10-04	October	2021	Black-Screen Fly Round		30	Yes	MEK, Octenol	20	16	36	0	0	0	2	3	5	0	0	0	0	0	0	41	Yes	1.36667
Baseline	No	None	Luangwa_Lunsemfwa	Lusaka	Rufunsa	Kanyansa	BFR37	BFR3744473	5	433	29.9956	-14.6564	GPS	1	2021-10-04	October	2021	2021-10-04	October	2021	Black-Screen Fly Round		30	Yes	MEK, Octenol	22	6	28	0	0	0	5	1	6	0	0	0	0	0	0	34	Yes	1.13333
Baseline	No	None	Luangwa_Lunsemfwa	Lusaka	Rufunsa	Kanyansa	BFR38	BFR3844473	1	445	29.918	-14.6783	GPS	1	2021-10-04	October	2021	2021-10-04	October	2021	Black-Screen Fly Round		30	Yes	MEK, Octenol	20	8	28	0	0	0	4	4	8	0	0	0	0	0	0	36	Yes	1.2
Baseline	No	None	Luangwa_Lunsemfwa	Lusaka	Rufunsa	Kanyansa	BFR38	BFR3844473	2	420	29.9317	-14.6746	GPS	1	2021-10-04	October	2021	2021-10-04	October	2021	Black-Screen Fly Round		30	Yes	MEK, Octenol	14	10	24	0	0	0	1	2	3	0	0	0	0	0	0	27	Yes	0.9
Baseline	No	None	Luangwa_Lunsemfwa	Lusaka	Rufunsa	Kanyansa	BFR38	BFR3844473	3	421	29.9422	-14.669	GPS	1	2021-10-04	October	2021	2021-10-04	October	2021	Black-Screen Fly Round		30	Yes	MEK, Octenol	33	11	44	0	0	0	0	2	2	0	0	0	0	0	0	46	Yes	1.53333
Baseline	No	None	Luangwa_Lunsemfwa	Lusaka	Rufunsa	Kanyansa	BFR38	BFR3844473	4	421	29.9493	-14.6668	GPS	1	2021-10-04	October	2021	2021-10-04	October	2021	Black-Screen Fly Round		30	Yes	MEK, Octenol	23	6	29	0	0	0	0	0	0	0	0	0	0	0	0	29	Yes	0.966667
Baseline	No	None	Luangwa_Lunsemfwa	Lusaka	Rufunsa	Nyakachinda	BFR39	BFR3944473	1	422	29.8701	-14.6928	GPS	1	2021-10-04	October	2021	2021-10-04	October	2021	Black-Screen Fly Round		30	Yes	MEK, Octenol	14	7	21	0	0	0	9	5	14	0	0	0	0	0	0	35	Yes	1.16667
Baseline	No	None	Luangwa_Lunsemfwa	Lusaka	Rufunsa	Nyakachinda	BFR39	BFR3944473	2	426	29.8792	-14.6903	GPS	1	2021-10-04	October	2021	2021-10-04	October	2021	Black-Screen Fly Round		30	Yes	MEK, Octenol	18	8	26	0	0	0	7	2	9	0	0	0	0	0	0	35	Yes	1.16667
Baseline	No	None	Luangwa_Lunsemfwa	Lusaka	Rufunsa	Nyakachinda	BFR39	BFR3944473	3	430	29.8866	-14.6844	GPS	1	2021-10-04	October	2021	2021-10-04	October	2021	Black-Screen Fly Round		30	Yes	MEK, Octenol	22	5	27	0	0	0	3	2	5	0	0	0	0	0	0	32	Yes	1.06667
Baseline	No	None	Luangwa_Lunsemfwa	Lusaka	Rufunsa	Nyakachinda	BFR39	BFR3944473	4	418	29.8935	-14.6775	GPS	1	2021-10-04	October	2021	2021-10-04	October	2021	Black-Screen Fly Round		30	Yes	MEK, Octenol	13	9	22	0	0	0	7	3	10	0	0	0	0	0	0	32	Yes	1.06667
Baseline	No	None	Luangwa_Lunsemfwa	Lusaka	Rufunsa	Nyakachinda	BFR39	BFR3944473	5	434	29.9033	-14.6747	GPS	1	2021-10-04	October	2021	2021-10-04	October	2021	Black-Screen Fly Round		30	Yes	MEK, Octenol	17	7	24	0	0	0	4	1	5	0	0	0	0	0	0	29	Yes	0.966667
Baseline	No	None	Luangwa_Lunsemfwa	Lusaka	Rufunsa	Chibangu Stream	BFR40	BFR4044473	1	433	29.823	-14.7076	GPS	1	2021-10-04	October	2021	2021-10-04	October	2021	Black-Screen Fly Round		30	Yes	MEK, Octenol	8	0	8	0	0	0	11	17	28	0	0	0	0	0	0	36	Yes	1.2
Baseline	No	None	Luangwa_Lunsemfwa	Lusaka	Rufunsa	Chibangu Stream	BFR40	BFR4044473	2	444	29.8404	-14.7019	GPS	1	2021-10-04	October	2021	2021-10-04	October	2021	Black-Screen Fly Round		30	Yes	MEK, Octenol	14	3	17	0	0	0	6	11	17	0	0	0	0	0	0	34	Yes	1.13333
Baseline	No	None	Luangwa_Lunsemfwa	Lusaka	Rufunsa	Chibangu Stream	BFR40	BFR4044473	3	422	29.8503	-14.6987	GPS	1	2021-10-04	October	2021	2021-10-04	October	2021	Black-Screen Fly Round		30	Yes	MEK, Octenol	10	15	25	0	0	0	2	4	6	0	0	0	0	0	0	31	Yes	1.03333
Baseline	No	None	Luangwa_Lunsemfwa	Lusaka	Rufunsa	Chibangu Stream	BFR40	BFR4044473	4	424	29.8608	-14.6954	GPS	1	2021-10-04	October	2021	2021-10-04	October	2021	Black-Screen Fly Round		30	Yes	MEK, Octenol	28	8	36	0	0	0	0	0	0	0	0	0	0	0	0	36	Yes	1.2
Baseline	No	None	Luangwa_Lunsemfwa	Lusaka	Rufunsa	Chibangu Stream	BFR40	BFR4044473	5	432	29.8654	-14.6952	GPS	1	2021-10-04	October	2021	2021-10-04	October	2021	Black-Screen Fly Round		30	Yes	MEK, Octenol	4	4	8	0	0	0	0	1	1	0	0	0	0	0	0	9	Yes	0.3
Baseline	No	None	Luangwa_Lunsemfwa	Lusaka	Rufunsa		BFR41	BFR4144473	1	434	29.8156	-14.7199	GPS	1	2021-10-04	October	2021	2021-10-04	October	2021	Black-Screen Fly Round		30	Yes	MEK, Octenol	3	2	5	0	0	0	3	0	3	0	0	0	0	0	0	8	Yes	0.266667
Baseline	No	None	Luangwa_Lunsemfwa	Lusaka	Rufunsa		BFR41	BFR4144473	2	450	29.8078	-14.725	GPS	1	2021-10-04	October	2021	2021-10-04	October	2021	Black-Screen Fly Round		30	Yes	MEK, Octenol	2	0	2	0	0	0	3	3	6	0	0	0	0	0	0	8	Yes	0.266667
Baseline	No	None	Luangwa_Lunsemfwa	Lusaka	Rufunsa		BFR41	BFR4144473	3	447	29.7987	-14.7311	GPS	1	2021-10-04	October	2021	2021-10-04	October	2021	Black-Screen Fly Round		30	Yes	MEK, Octenol	1	0	1	0	0	0	0	1	1	0	0	0	0	0	0	2	Yes	0.0666667
Baseline	No	None	Luangwa_Lunsemfwa	Lusaka	Rufunsa		BFR41	BFR4144473	4	449	29.7901	-14.7347	GPS	1	2021-10-04	October	2021	2021-10-04	October	2021	Black-Screen Fly Round		30	Yes	MEK, Octenol	3	1	4	0	0	0	0	1	1	0	0	0	0	0	0	5	Yes	0.166667
Baseline	No	None	Luangwa_Lunsemfwa	Lusaka	Rufunsa		BFR42	BFR4244473	1	482	29.7595	-14.7625	GPS	1	2021-10-04	October	2021	2021-10-04	October	2021	Black-Screen Fly Round		30	Yes	MEK, Octenol	2	0	2	0	0	0	0	0	0	0	0	0	0	0	0	2	Yes	0.0666667
Baseline	No	None	Luangwa_Lunsemfwa	Lusaka	Rufunsa		BFR42	BFR4244473	2	496	29.7664	-14.7563	GPS	1	2021-10-04	October	2021	2021-10-04	October	2021	Black-Screen Fly Round		30	Yes	MEK, Octenol	0	0	0	0	0	0	0	0	0	0	0	0	0	0	0	0	No	0
Baseline	No	None	Luangwa_Lunsemfwa	Lusaka	Rufunsa		BFR42	BFR4244473	3	480	29.7739	-14.7513	GPS	1	2021-10-04	October	2021	2021-10-04	October	2021	Black-Screen Fly Round		30	Yes	MEK, Octenol	0	0	0	0	0	0	0	1	1	0	0	0	0	0	0	1	Yes	0.0333333
Baseline	No	None	Luangwa_Lunsemfwa	Lusaka	Rufunsa		BFR42	BFR4244473	4	472	29.7799	-14.745	GPS	1	2021-10-04	October	2021	2021-10-04	October	2021	Black-Screen Fly Round		30	Yes	MEK, Octenol	8	0	8	0	0	0	4	2	6	0	0	0	0	0	0	14	Yes	0.466667
Baseline	No	None	Luangwa_Lunsemfwa	Lusaka	Rufunsa	Chilenga	BFR42	BFR4244473	5	463	29.7855	-14.738	GPS	1	2021-10-04	October	2021	2021-10-04	October	2021	Black-Screen Fly Round		30	Yes	MEK, Octenol	5	0	5	0	0	0	0	0	0	0	0	0	0	0	0	5	Yes	0.166667
Baseline	No	None	Luangwa_Lunsemfwa	Lusaka	Rufunsa	Chilenga	BFR43	BFR4344473	1	465	29.7413	-14.7694	GPS	1	2021-10-04	October	2021	2021-10-04	October	2021	Black-Screen Fly Round		30	Yes	MEK, Octenol	9	0	9	0	0	0	0	0	0	0	0	0	0	0	0	9	Yes	0.3
Baseline	No	None	Luangwa_Lunsemfwa	Lusaka	Rufunsa	Chilenga	BFR43	BFR4344473	2	474	29.7353	-14.7762	GPS	1	2021-10-04	October	2021	2021-10-04	October	2021	Black-Screen Fly Round		30	Yes	MEK, Octenol	2	0	2	0	0	0	0	0	0	0	0	0	0	0	0	2	Yes	0.0666667
Baseline	No	None	Luangwa_Lunsemfwa	Lusaka	Rufunsa	Chilenga	BFR43	BFR4344473	3	479	29.7316	-14.7844	GPS	1	2021-10-04	October	2021	2021-10-04	October	2021	Black-Screen Fly Round		30	Yes	MEK, Octenol	4	0	4	0	0	0	0	0	0	0	0	0	0	0	0	4	Yes	0.133333
Baseline	No	None	Luangwa_Lunsemfwa	Lusaka	Rufunsa	Chilenga	BFR43	BFR4344473	4	486	29.7282	-14.7929	GPS	1	2021-10-04	October	2021	2021-10-04	October	2021	Black-Screen Fly Round		30	Yes	MEK, Octenol	3	0	3	0	0	0	0	0	0	0	0	0	0	0	0	3	Yes	0.1
Baseline	No	None	Luangwa_Lunsemfwa	Lusaka	Rufunsa	Shikabeta	BFR43	BFR4344473	5	494	29.7278	-14.8012	GPS	1	2021-10-04	October	2021	2021-10-04	October	2021	Black-Screen Fly Round		30	Yes	MEK, Octenol	11	0	11	0	0	0	0	0	0	0	0	0	0	0	0	11	Yes	0.366667
Baseline	No	None	Luangwa_Lunsemfwa	Lusaka	Rufunsa	Shikabeta	BFR44	BFR4444473	1	574	29.7147	-14.8354	GPS	1	2021-10-04	October	2021	2021-10-04	October	2021	Black-Screen Fly Round		30	Yes	MEK, Octenol	2	0	2	0	0	0	0	0	0	0	0	0	0	0	0	2	Yes	0.0666667
Baseline	No	None	Luangwa_Lunsemfwa	Lusaka	Rufunsa	Shikabeta	BFR44	BFR4444473	2	567	29.7193	-14.8255	GPS	1	2021-10-04	October	2021	2021-10-04	October	2021	Black-Screen Fly Round		30	Yes	MEK, Octenol	1	1	2	0	0	0	0	1	1	0	0	0	0	0	0	3	Yes	0.1
Baseline	No	None	Luangwa_Lunsemfwa	Lusaka	Rufunsa	Shikabeta	BFR44	BFR4444473	3	548	29.7251	-14.8178	GPS	1	2021-10-04	October	2021	2021-10-04	October	2021	Black-Screen Fly Round		30	Yes	MEK, Octenol	0	0	0	0	0	0	0	0	0	0	0	0	0	0	0	0	No	0
Baseline	No	None	Luangwa_Lunsemfwa	Lusaka	Rufunsa	Shikabeta	BFR44	BFR4444473	4	498	29.7275	-14.8036	GPS	1	2021-10-04	October	2021	2021-10-04	October	2021	Black-Screen Fly Round		30	Yes	MEK, Octenol	6	1	7	0	0	0	0	0	0	0	0	0	0	0	0	7	Yes	0.233333
Baseline	No	None	Luangwa_Lunsemfwa	Lusaka	Rufunsa	Mwengwe	BFR45	BFR4544473	1	561	29.7041	-14.8517	GPS	1	2021-10-04	October	2021	2021-10-04	October	2021	Black-Screen Fly Round		30	Yes	MEK, Octenol	0	0	0	0	0	0	7	0	7	0	0	0	0	0	0	7	Yes	0.233333
Baseline	No	None	Luangwa_Lunsemfwa	Lusaka	Rufunsa	Mwengwe	BFR45	BFR4544473	2	577	29.7038	-14.8608	GPS	1	2021-10-04	October	2021	2021-10-04	October	2021	Black-Screen Fly Round		30	Yes	MEK, Octenol	0	0	0	0	0	0	1	0	1	0	0	0	0	0	0	1	Yes	0.0333333
Baseline	No	None	Luangwa_Lunsemfwa	Lusaka	Rufunsa	Mwengwe	BFR45	BFR4544473	3	535	29.6989	-14.8678	GPS	1	2021-10-04	October	2021	2021-10-04	October	2021	Black-Screen Fly Round		30	Yes	MEK, Octenol	0	0	0	0	0	0	0	1	1	0	0	0	0	0	0	1	Yes	0.0333333
Baseline	No	None	Luangwa_Lunsemfwa	Lusaka	Rufunsa	Mwengwe	BFR45	BFR4544473	4	525	29.6913	-14.873	GPS	1	2021-10-04	October	2021	2021-10-04	October	2021	Black-Screen Fly Round		30	Yes	MEK, Octenol	0	3	3	0	0	0	1	2	3	0	0	0	0	0	0	6	Yes	0.2
Baseline	No	None	Luangwa_Lunsemfwa	Lusaka	Rufunsa	Kachenjela	BFR46	BFR4644474	1	487	29.6247	-14.8085	GPS	1	2021-10-05	October	2021	2021-10-05	October	2021	Black-Screen Fly Round		30	Yes	MEK, Octenol	1	0	1	0	0	0	0	0	0	0	0	0	0	0	0	1	Yes	0.0333333
Baseline	No	None	Luangwa_Lunsemfwa	Lusaka	Rufunsa	Kachenjela	BFR46	BFR4644474	2	457	29.6217	-14.8	GPS	1	2021-10-05	October	2021	2021-10-05	October	2021	Black-Screen Fly Round		30	Yes	MEK, Octenol	0	0	0	0	0	0	0	0	0	0	0	0	0	0	0	0	No	0
Baseline	No	None	Luangwa_Lunsemfwa	Lusaka	Rufunsa	Kachenjela	BFR46	BFR4644474	3	444	29.6245	-14.7923	GPS	1	2021-10-05	October	2021	2021-10-05	October	2021	Black-Screen Fly Round		30	Yes	MEK, Octenol	0	0	0	0	0	0	0	0	0	0	0	0	0	0	0	0	No	0
Baseline	No	None	Luangwa_Lunsemfwa	Lusaka	Rufunsa	Kachenjela	BFR46	BFR4644474	4	443	29.6337	-14.7909	GPS	1	2021-10-05	October	2021	2021-10-05	October	2021	Black-Screen Fly Round		30	Yes	MEK, Octenol	0	0	0	0	0	0	0	0	0	0	0	0	0	0	0	0	No	0
Baseline	No	None	Luangwa_Lunsemfwa	Lusaka	Rufunsa	Kachenjela	BFR46	BFR4644474	5	451	29.6296	-14.784	GPS	1	2021-10-05	October	2021	2021-10-05	October	2021	Black-Screen Fly Round		30	Yes	MEK, Octenol	0	0	0	0	0	0	0	1	1	0	0	0	0	0	0	1	Yes	0.0333333
Baseline	No	None	Luangwa_Lunsemfwa	Lusaka	Rufunsa	Kachenjela	BFR47	BFR4744474	1	502	29.6484	-14.8501	GPS	1	2021-10-05	October	2021	2021-10-05	October	2021	Black-Screen Fly Round		30	Yes	MEK, Octenol	0	0	0	0	0	0	0	0	0	0	0	0	0	0	0	0	No	0
Baseline	No	None	Luangwa_Lunsemfwa	Lusaka	Rufunsa	Kachenjela	BFR47	BFR4744474	2	497	29.6437	-14.8424	GPS	1	2021-10-05	October	2021	2021-10-05	October	2021	Black-Screen Fly Round		30	Yes	MEK, Octenol	2	2	4	0	0	0	0	0	0	0	0	0	0	0	0	4	Yes	0.133333
Baseline	No	None	Luangwa_Lunsemfwa	Lusaka	Rufunsa	Kachenjela	BFR47	BFR4744474	3	509	29.6381	-14.8351	GPS	1	2021-10-05	October	2021	2021-10-05	October	2021	Black-Screen Fly Round		30	Yes	MEK, Octenol	0	0	0	0	0	0	1	0	1	0	0	0	0	0	0	1	Yes	0.0333333
Baseline	No	None	Luangwa_Lunsemfwa	Lusaka	Rufunsa	Kachenjela	BFR47	BFR4744474	4	506	29.6328	-14.8278	GPS	1	2021-10-05	October	2021	2021-10-05	October	2021	Black-Screen Fly Round		30	Yes	MEK, Octenol	0	0	0	0	0	0	0	1	1	0	0	0	0	0	0	1	Yes	0.0333333
Baseline	No	None	Luangwa_Lunsemfwa	Lusaka	Rufunsa	Kachenjela	BFR47	BFR4744474	5	495	29.6285	-14.8197	GPS	1	2021-10-05	October	2021	2021-10-05	October	2021	Black-Screen Fly Round		30	Yes	MEK, Octenol	0	0	0	0	0	0	0	0	0	0	0	0	0	0	0	0	No	0
Baseline	No	None	Luangwa_Lunsemfwa	Lusaka	Rufunsa	Shikabeta	BFR48	BFR4844474	1	542	29.691	-14.8793	GPS	1	2021-10-05	October	2021	2021-10-05	October	2021	Black-Screen Fly Round		30	Yes	MEK, Octenol	1	1	2	0	0	0	0	0	0	0	0	0	0	0	0	2	Yes	0.0666667
Baseline	No	None	Luangwa_Lunsemfwa	Lusaka	Rufunsa	Shikabeta	BFR48	BFR4844474	2	529	29.685	-14.8722	GPS	1	2021-10-05	October	2021	2021-10-05	October	2021	Black-Screen Fly Round		30	Yes	MEK, Octenol	0	0	0	0	0	0	0	0	0	0	0	0	0	0	0	0	No	0
Baseline	No	None	Luangwa_Lunsemfwa	Lusaka	Rufunsa	Shikabeta	BFR48	BFR4844474	3	524	29.6761	-14.868	GPS	1	2021-10-05	October	2021	2021-10-05	October	2021	Black-Screen Fly Round		30	Yes	MEK, Octenol	0	0	0	0	0	0	0	0	0	0	0	0	0	0	0	0	No	0
Baseline	No	None	Luangwa_Lunsemfwa	Lusaka	Rufunsa	Shikabeta	BFR48	BFR4844474	4	513	29.6669	-14.863	GPS	1	2021-10-05	October	2021	2021-10-05	October	2021	Black-Screen Fly Round		30	Yes	MEK, Octenol	1	0	1	0	0	0	0	0	0	0	0	0	0	0	0	1	Yes	0.0333333
Baseline	No	None	Luangwa_Lunsemfwa	Lusaka	Rufunsa	Shikabeta	BFR48	BFR4844474	5	503	29.6582	-14.8583	GPS	1	2021-10-05	October	2021	2021-10-05	October	2021	Black-Screen Fly Round		30	Yes	MEK, Octenol	2	1	3	0	0	0	0	0	0	0	0	0	0	0	0	3	Yes	0.1
Baseline	No	None	Luangwa_Lunsemfwa	Lusaka	Rufunsa	Nyakatingi	BFR49	BFR4944474	1	562	29.7221	-14.9137	GPS	1	2021-10-05	October	2021	2021-10-05	October	2021	Black-Screen Fly Round		30	Yes	MEK, Octenol	1	1	2	0	0	0	0	0	0	0	0	0	0	0	0	2	Yes	0.0666667
Baseline	No	None	Luangwa_Lunsemfwa	Lusaka	Rufunsa	Nyakatingi	BFR49	BFR4944474	2	560	29.7152	-14.9073	GPS	1	2021-10-05	October	2021	2021-10-05	October	2021	Black-Screen Fly Round		30	Yes	MEK, Octenol	1	1	2	0	0	0	0	0	0	0	0	0	0	0	0	2	Yes	0.0666667
Baseline	No	None	Luangwa_Lunsemfwa	Lusaka	Rufunsa	Nyakatingi	BFR49	BFR4944474	3	561	29.7085	-14.9009	GPS	1	2021-10-05	October	2021	2021-10-05	October	2021	Black-Screen Fly Round		30	Yes	MEK, Octenol	0	0	0	0	0	0	0	0	0	0	0	0	0	0	0	0	No	0
Baseline	No	None	Luangwa_Lunsemfwa	Lusaka	Rufunsa	Nyakatingi	BFR49	BFR4944474	4	553	29.7034	-14.8926	GPS	1	2021-10-05	October	2021	2021-10-05	October	2021	Black-Screen Fly Round		30	Yes	MEK, Octenol	0	0	0	0	0	0	0	0	0	0	0	0	0	0	0	0	No	0
Baseline	No	None	Luangwa_Lunsemfwa	Lusaka	Rufunsa	Nyakatingi	BFR49	BFR4944474	5	545	29.6973	-14.885	GPS	1	2021-10-05	October	2021	2021-10-05	October	2021	Black-Screen Fly Round		30	Yes	MEK, Octenol	1	0	1	0	0	0	0	0	0	0	0	0	0	0	0	1	Yes	0.0333333
Baseline	No	None	Luangwa_Lunsemfwa	Lusaka	Rufunsa	Timon	BFR50	BFR5044474	1	582	29.7264	-14.9349	GPS	1	2021-10-05	October	2021	2021-10-05	October	2021	Black-Screen Fly Round		30	Yes	MEK, Octenol	0	0	0	0	0	0	0	0	0	0	0	0	0	0	0	0	No	0
Baseline	No	None	Luangwa_Lunsemfwa	Lusaka	Rufunsa	Timon	BFR50	BFR5044474	2	595	29.7281	-14.9447	GPS	1	2021-10-05	October	2021	2021-10-05	October	2021	Black-Screen Fly Round		30	Yes	MEK, Octenol	0	0	0	0	0	0	0	0	0	0	0	0	0	0	0	0	No	0
Baseline	No	None	Luangwa_Lunsemfwa	Lusaka	Rufunsa	Timon	BFR50	BFR5044474	3	613	29.7344	-14.9514	GPS	1	2021-10-05	October	2021	2021-10-05	October	2021	Black-Screen Fly Round		30	Yes	MEK, Octenol	0	0	0	0	0	0	0	0	0	0	0	0	0	0	0	0	No	0
Baseline	No	None	Luangwa_Lunsemfwa	Lusaka	Rufunsa	Timon	BFR50	BFR5044474	4	656	29.7432	-14.9599	GPS	1	2021-10-05	October	2021	2021-10-05	October	2021	Black-Screen Fly Round		30	Yes	MEK, Octenol	0	0	0	0	0	0	0	0	0	0	0	0	0	0	0	0	No	0
Baseline	No	None	Luangwa_Lunsemfwa	Lusaka	Rufunsa	Kasakanya	BFR51	BFR5144474	1	766	29.7315	-14.9956	GPS	1	2021-10-05	October	2021	2021-10-05	October	2021	Black-Screen Fly Round		30	Yes	MEK, Octenol	0	0	0	0	0	0	0	0	0	0	0	0	0	0	0	0	No	0
Baseline	No	None	Luangwa_Lunsemfwa	Lusaka	Rufunsa	Kasakanya	BFR51	BFR5144474	2	736	29.7353	-14.9875	GPS	1	2021-10-05	October	2021	2021-10-05	October	2021	Black-Screen Fly Round		30	Yes	MEK, Octenol	0	0	0	0	0	0	0	0	0	0	0	0	0	0	0	0	No	0
Baseline	No	None	Luangwa_Lunsemfwa	Lusaka	Rufunsa	Kasakanya	BFR51	BFR5144474	3	704	29.7405	-14.9802	GPS	1	2021-10-05	October	2021	2021-10-05	October	2021	Black-Screen Fly Round		30	Yes	MEK, Octenol	0	0	0	0	0	0	0	0	0	0	0	0	0	0	0	0	No	0
Baseline	No	None	Luangwa_Lunsemfwa	Lusaka	Rufunsa	Kasakanya	BFR51	BFR5144474	4	666	29.7408	-14.9717	GPS	1	2021-10-05	October	2021	2021-10-05	October	2021	Black-Screen Fly Round		30	Yes	MEK, Octenol	0	0	0	0	0	0	0	0	0	0	0	0	0	0	0	0	No	0
Baseline	No	None	Luangwa_Lunsemfwa	Lusaka	Rufunsa	Kasakanya	BFR51	BFR5144474	5	695	29.7422	-14.9687	GPS	1	2021-10-05	October	2021	2021-10-05	October	2021	Black-Screen Fly Round		30	Yes	MEK, Octenol	1	0	1	0	0	0	0	0	0	0	0	0	0	0	0	1	Yes	0.0333333
Baseline	No	None	Luangwa_Lunsemfwa	Lusaka	Rufunsa	Kashita	BFR52	BFR5244474	1	886	29.734	-15.0142	GPS	1	2021-10-05	October	2021	2021-10-05	October	2021	Black-Screen Fly Round		30	Yes	MEK, Octenol	0	0	0	0	0	0	0	0	0	0	0	0	0	0	0	0	No	0
Baseline	No	None	Luangwa_Lunsemfwa	Lusaka	Rufunsa	Kashita	BFR52	BFR5244474	2	938	29.7338	-15.0245	GPS	1	2021-10-05	October	2021	2021-10-05	October	2021	Black-Screen Fly Round		30	Yes	MEK, Octenol	0	0	0	0	0	0	0	1	1	0	0	0	0	0	0	1	Yes	0.0333333
Baseline	No	None	Luangwa_Lunsemfwa	Lusaka	Rufunsa	Kashita	BFR52	BFR5244474	3	897	29.7394	-15.0317	GPS	1	2021-10-05	October	2021	2021-10-05	October	2021	Black-Screen Fly Round		30	Yes	MEK, Octenol	0	0	0	0	0	0	0	0	0	0	0	0	0	0	0	0	No	0
Baseline	No	None	Luangwa_Lunsemfwa	Lusaka	Rufunsa	Kashita	BFR52	BFR5244474	4	919	29.7436	-15.0375	GPS	1	2021-10-05	October	2021	2021-10-05	October	2021	Black-Screen Fly Round		30	Yes	MEK, Octenol	0	0	0	0	0	0	0	0	0	0	0	0	0	0	0	0	No	0
Baseline	No	None	Luangwa_Lunsemfwa	Lusaka	Rufunsa	Kashita	BFR53	BFR5344474	1	936	29.7434	-15.0464	GPS	1	2021-10-05	October	2021	2021-10-05	October	2021	Black-Screen Fly Round		30	Yes	MEK, Octenol	0	0	0	0	0	0	0	0	0	0	0	0	0	0	0	0	No	0
Baseline	No	None	Luangwa_Lunsemfwa	Lusaka	Rufunsa	Kashita	BFR53	BFR5344474	2	910	29.738	-15.0529	GPS	1	2021-10-05	October	2021	2021-10-05	October	2021	Black-Screen Fly Round		30	Yes	MEK, Octenol	0	0	0	0	0	0	0	0	0	0	0	0	0	0	0	0	No	0
Baseline	No	None	Luangwa_Lunsemfwa	Lusaka	Rufunsa	Kashita	BFR53	BFR5344474	3	818	29.7314	-15.0581	GPS	1	2021-10-05	October	2021	2021-10-05	October	2021	Black-Screen Fly Round		30	Yes	MEK, Octenol	0	0	0	0	0	0	0	0	0	0	0	0	0	0	0	0	No	0
Baseline	No	None	Luangwa_Lunsemfwa	Lusaka	Rufunsa	Susu	BFR54	BFR5444474	1	704	29.7743	-14.9687	GPS	1	2021-10-05	October	2021	2021-10-05	October	2021	Black-Screen Fly Round		30	Yes	MEK, Octenol	1	1	2	0	0	0	0	0	0	0	0	0	0	0	0	2	Yes	0.0666667
Baseline	No	None	Luangwa_Lunsemfwa	Lusaka	Rufunsa	Susu	BFR54	BFR5444474	2	681	29.767	-14.9631	GPS	1	2021-10-05	October	2021	2021-10-05	October	2021	Black-Screen Fly Round		30	Yes	MEK, Octenol	0	1	1	0	0	0	0	0	0	0	0	0	0	0	0	1	Yes	0.0333333
Baseline	No	None	Luangwa_Lunsemfwa	Lusaka	Rufunsa	Susu	BFR54	BFR5444474	3	667	29.7611	-14.9561	GPS	1	2021-10-05	October	2021	2021-10-05	October	2021	Black-Screen Fly Round		30	Yes	MEK, Octenol	1	0	1	0	0	0	0	0	0	0	0	0	0	0	0	1	Yes	0.0333333
Baseline	No	None	Luangwa_Lunsemfwa	Lusaka	Rufunsa	Susu	BFR54	BFR5444474	4	662	29.7518	-14.9563	GPS	1	2021-10-05	October	2021	2021-10-05	October	2021	Black-Screen Fly Round		30	Yes	MEK, Octenol	0	0	0	0	0	0	0	0	0	0	0	0	0	0	0	0	No	0
Baseline	No	None	Luangwa_Lunsemfwa	Lusaka	Rufunsa	Susu	BFR54	BFR5444474	5	646	29.7433	-14.957	GPS	1	2021-10-05	October	2021	2021-10-05	October	2021	Black-Screen Fly Round		30	Yes	MEK, Octenol	0	0	0	0	0	0	0	0	0	0	0	0	0	0	0	0	No	0
Baseline	No	None	Luangwa_Lunsemfwa	Lusaka	Rufunsa	Muzyulantende	BFR55	BFR5544475	1	908	29.8273	-14.9414	GPS	1	2021-10-06	October	2021	2021-10-06	October	2021	Black-Screen Fly Round		30	Yes	MEK, Octenol	10	3	13	0	0	0	0	0	0	0	0	0	0	0	0	13	Yes	0.433333
Baseline	No	None	Luangwa_Lunsemfwa	Lusaka	Rufunsa	Muzyulantende	BFR55	BFR5544475	2	913	29.8227	-14.9495	GPS	1	2021-10-06	October	2021	2021-10-06	October	2021	Black-Screen Fly Round		30	Yes	MEK, Octenol	9	4	13	0	0	0	0	0	0	0	0	0	0	0	0	13	Yes	0.433333
Baseline	No	None	Luangwa_Lunsemfwa	Lusaka	Rufunsa	Muzyulantende	BFR55	BFR5544475	3	925	29.8176	-14.9576	GPS	1	2021-10-06	October	2021	2021-10-06	October	2021	Black-Screen Fly Round		30	Yes	MEK, Octenol	9	1	10	0	0	0	0	0	0	0	0	0	0	0	0	10	Yes	0.333333
Baseline	No	None	Luangwa_Lunsemfwa	Lusaka	Rufunsa	Muzyulantende	BFR55	BFR5544475	4	942	29.8102	-14.9641	GPS	1	2021-10-06	October	2021	2021-10-06	October	2021	Black-Screen Fly Round		30	Yes	MEK, Octenol	1	2	3	0	0	0	0	0	0	0	0	0	0	0	0	3	Yes	0.1
Baseline	No	None	Luangwa_Lunsemfwa	Lusaka	Rufunsa	Muzyulantende	BFR55	BFR5544475	5	944	29.8085	-14.9674	GPS	1	2021-10-06	October	2021	2021-10-06	October	2021	Black-Screen Fly Round		30	Yes	MEK, Octenol	3	2	5	0	0	0	0	0	0	0	0	0	0	0	0	5	Yes	0.166667
Baseline	No	None	Luangwa_Lunsemfwa	Lusaka	Rufunsa	Kwakipiri	BFR56	BFR5644475	1	920	29.8227	-14.9238	GPS	1	2021-10-06	October	2021	2021-10-06	October	2021	Black-Screen Fly Round		30	Yes	MEK, Octenol	42	5	47	0	0	0	1	0	1	0	0	0	0	0	0	48	Yes	1.6
Baseline	No	None	Luangwa_Lunsemfwa	Lusaka	Rufunsa	Kwakipiri	BFR56	BFR5644475	2	904	29.8166	-14.9172	GPS	1	2021-10-06	October	2021	2021-10-06	October	2021	Black-Screen Fly Round		30	Yes	MEK, Octenol	25	9	34	0	0	0	0	0	0	0	0	0	0	0	0	34	Yes	1.13333
Baseline	No	None	Luangwa_Lunsemfwa	Lusaka	Rufunsa	Kwakipiri	BFR56	BFR5644475	3	902	29.8126	-14.9092	GPS	1	2021-10-06	October	2021	2021-10-06	October	2021	Black-Screen Fly Round		30	Yes	MEK, Octenol	18	7	25	0	0	0	1	0	1	0	0	0	0	0	0	26	Yes	0.866667
Baseline	No	None	Luangwa_Lunsemfwa	Lusaka	Rufunsa	Kwakipiri	BFR56	BFR5644475	4	876	29.8137	-14.9004	GPS	1	2021-10-06	October	2021	2021-10-06	October	2021	Black-Screen Fly Round		30	Yes	MEK, Octenol	61	8	69	0	0	0	0	0	0	0	0	0	0	0	0	69	Yes	2.3
Baseline	No	None	Luangwa_Lunsemfwa	Lusaka	Rufunsa	Kwakipiri	BFR56	BFR5644475	5	873	29.8152	-14.8917	GPS	1	2021-10-06	October	2021	2021-10-06	October	2021	Black-Screen Fly Round		30	Yes	MEK, Octenol	54	16	70	0	0	0	0	0	0	0	0	0	0	0	0	70	Yes	2.33333
Baseline	No	None	Luangwa_Lunsemfwa	Lusaka	Rufunsa	Kanyanta	BFR57	BFR5744475	1	417	30.0091	-14.6603	GPS	1	2021-10-06	October	2021	2021-10-06	October	2021	Black-Screen Fly Round		30	Yes	MEK, Octenol	5	2	7	0	0	0	0	0	0	0	0	0	0	0	0	7	Yes	0.233333
Baseline	No	None	Luangwa_Lunsemfwa	Lusaka	Rufunsa	Kanyanta	BFR57	BFR5744475	2	413	30.0168	-14.666	GPS	1	2021-10-06	October	2021	2021-10-06	October	2021	Black-Screen Fly Round		30	Yes	MEK, Octenol	12	2	14	0	0	0	0	0	0	0	0	0	0	0	0	14	Yes	0.466667
Baseline	No	None	Luangwa_Lunsemfwa	Lusaka	Rufunsa	Kanyanta	BFR57	BFR5744475	3	415	30.0241	-14.6717	GPS	1	2021-10-06	October	2021	2021-10-06	October	2021	Black-Screen Fly Round		30	Yes	MEK, Octenol	4	4	8	0	0	0	0	1	1	0	0	0	0	0	0	9	Yes	0.3
Baseline	No	None	Luangwa_Lunsemfwa	Lusaka	Rufunsa	Kanyanta	BFR57	BFR5744475	4	438	30.0313	-14.6776	GPS	1	2021-10-06	October	2021	2021-10-06	October	2021	Black-Screen Fly Round		30	Yes	MEK, Octenol	1	1	2	0	0	0	0	0	0	0	0	0	0	0	0	2	Yes	0.0666667
Baseline	No	None	Luangwa_Lunsemfwa	Lusaka	Rufunsa	Kanyanta	BFR57	BFR5744475	5	428	30.0387	-14.6831	GPS	1	2021-10-06	October	2021	2021-10-06	October	2021	Black-Screen Fly Round		30	Yes	MEK, Octenol	1	3	4	0	0	0	1	0	1	0	0	0	0	0	0	5	Yes	0.166667
Baseline	No	None	Luangwa_Lunsemfwa	Lusaka	Rufunsa	Makandu	BFR58	BFR5844475	1	908	29.8427	-14.9392	GPS	1	2021-10-06	October	2021	2021-10-06	October	2021	Black-Screen Fly Round		30	Yes	MEK, Octenol	2	2	4	0	0	0	0	0	0	0	0	0	0	0	0	4	Yes	0.133333
Baseline	No	None	Luangwa_Lunsemfwa	Lusaka	Rufunsa	Makandu	BFR58	BFR5844475	2	908	29.8414	-14.9482	GPS	1	2021-10-06	October	2021	2021-10-06	October	2021	Black-Screen Fly Round		30	Yes	MEK, Octenol	2	0	2	0	0	0	0	0	0	0	0	0	0	0	0	2	Yes	0.0666667
Baseline	No	None	Luangwa_Lunsemfwa	Lusaka	Rufunsa	Makandu	BFR58	BFR5844475	3	932	29.836	-14.9578	GPS	1	2021-10-06	October	2021	2021-10-06	October	2021	Black-Screen Fly Round		30	Yes	MEK, Octenol	3	1	4	0	0	0	0	0	0	0	0	0	0	0	0	4	Yes	0.133333
Baseline	No	None	Luangwa_Lunsemfwa	Lusaka	Rufunsa	Makandu	BFR58	BFR5844475	4	941	29.83	-14.9644	GPS	1	2021-10-06	October	2021	2021-10-06	October	2021	Black-Screen Fly Round		30	Yes	MEK, Octenol	1	0	1	0	0	0	0	0	0	0	0	0	0	0	0	1	Yes	0.0333333
Baseline	No	None	Luangwa_Lunsemfwa	Lusaka	Rufunsa	Lubalashi	BFR59	BFR5944475	1	883	29.854	-14.9205	GPS	1	2021-10-06	October	2021	2021-10-06	October	2021	Black-Screen Fly Round		30	Yes	MEK, Octenol	42	21	63	0	0	0	2	0	2	0	0	0	0	0	0	65	Yes	2.16667
Baseline	No	None	Luangwa_Lunsemfwa	Lusaka	Rufunsa	Lubalashi	BFR59	BFR5944475	2	908	29.8657	-14.9224	GPS	1	2021-10-06	October	2021	2021-10-06	October	2021	Black-Screen Fly Round		30	Yes	MEK, Octenol	44	50	94	0	0	0	0	0	0	0	0	0	0	0	0	94	Yes	3.13333
Baseline	No	None	Luangwa_Lunsemfwa	Lusaka	Rufunsa	Lubalashi	BFR59	BFR5944475	3	908	29.8754	-14.9202	GPS	1	2021-10-06	October	2021	2021-10-06	October	2021	Black-Screen Fly Round		30	Yes	MEK, Octenol	56	22	78	0	0	0	0	0	0	0	0	0	0	0	0	78	Yes	2.6
Baseline	No	None	Luangwa_Lunsemfwa	Lusaka	Rufunsa	Lubalashi	BFR59	BFR5944475	4	874	29.8799	-14.9123	GPS	1	2021-10-06	October	2021	2021-10-06	October	2021	Black-Screen Fly Round		30	Yes	MEK, Octenol	78	27	105	0	0	0	1	0	1	0	0	0	0	0	0	106	Yes	3.53333
Baseline	No	None	Luangwa_Lunsemfwa	Lusaka	Rufunsa	Lubalashi	BFR60	BFR6044475	1	854	29.8888	-14.905	GPS	1	2021-10-06	October	2021	2021-10-06	October	2021	Black-Screen Fly Round		30	Yes	MEK, Octenol	38	13	51	0	0	0	1	0	1	0	0	0	0	0	0	52	Yes	1.73333
Baseline	No	None	Luangwa_Lunsemfwa	Lusaka	Rufunsa	Lubalashi	BFR60	BFR6044475	2	852	29.8977	-14.9031	GPS	1	2021-10-06	October	2021	2021-10-06	October	2021	Black-Screen Fly Round		30	Yes	MEK, Octenol	39	20	59	0	0	0	0	0	0	0	0	0	0	0	0	59	Yes	1.96667
Baseline	No	None	Luangwa_Lunsemfwa	Lusaka	Rufunsa	Lubalashi	BFR60	BFR6044475	3	824	29.9063	-14.8986	GPS	1	2021-10-06	October	2021	2021-10-06	October	2021	Black-Screen Fly Round		30	Yes	MEK, Octenol	36	14	50	0	0	0	0	0	0	0	0	0	0	0	0	50	Yes	1.66667
Baseline	No	None	Luangwa_Lunsemfwa	Lusaka	Rufunsa	Lubalashi	BFR60	BFR6044475	4	814	29.9154	-14.8953	GPS	1	2021-10-06	October	2021	2021-10-06	October	2021	Black-Screen Fly Round		30	Yes	MEK, Octenol	38	5	43	0	0	0	2	0	2	0	0	0	0	0	0	45	Yes	1.5
Baseline	No	None	Luangwa_Lunsemfwa	Lusaka	Rufunsa	Lubalashi	BFR60	BFR6044475	5	789	29.9218	-14.8887	GPS	1	2021-10-06	October	2021	2021-10-06	October	2021	Black-Screen Fly Round		30	Yes	MEK, Octenol	59	14	73	0	0	0	1	2	3	0	0	0	0	0	0	76	Yes	2.53333
Baseline	No	None	Luangwa_Lunsemfwa	Lusaka	Rufunsa	Makandu	BFR61	BFR6144475	1	870	29.8542	-14.9115	GPS	1	2021-10-06	October	2021	2021-10-06	October	2021	Black-Screen Fly Round		30	Yes	MEK, Octenol	13	2	15	0	0	0	0	0	0	0	0	0	0	0	0	15	Yes	0.5
Baseline	No	None	Luangwa_Lunsemfwa	Lusaka	Rufunsa	Makandu	BFR61	BFR6144475	2	863	29.8497	-14.9021	GPS	1	2021-10-06	October	2021	2021-10-06	October	2021	Black-Screen Fly Round		30	Yes	MEK, Octenol	10	7	17	0	0	0	0	0	0	0	0	0	0	0	0	17	Yes	0.566667
Baseline	No	None	Luangwa_Lunsemfwa	Lusaka	Rufunsa	Makandu	BFR61	BFR6144475	3	848	29.8502	-14.8919	GPS	1	2021-10-06	October	2021	2021-10-06	October	2021	Black-Screen Fly Round		30	Yes	MEK, Octenol	14	7	21	0	0	0	0	0	0	0	0	0	0	0	0	21	Yes	0.7
Baseline	No	None	Luangwa_Lunsemfwa	Lusaka	Rufunsa	Chipinde Gorge	BFR62	BFR6244475	1	410	30.0962	-14.7133	GPS	1	2021-10-06	October	2021	2021-10-06	October	2021	Black-Screen Fly Round		30	Yes	MEK, Octenol	23	4	27	0	0	0	2	1	3	0	0	0	0	0	0	30	Yes	1
Baseline	No	None	Luangwa_Lunsemfwa	Lusaka	Rufunsa	Chipinde Gorge	BFR62	BFR6244475	2	401	30.0801	-14.7097	GPS	1	2021-10-06	October	2021	2021-10-06	October	2021	Black-Screen Fly Round		30	Yes	MEK, Octenol	23	2	25	0	0	0	1	1	2	0	0	0	0	0	0	27	Yes	0.9
Baseline	No	None	Luangwa_Lunsemfwa	Lusaka	Rufunsa	Chipinde Gorge	BFR62	BFR6244475	3	405	30.0714	-14.7066	GPS	1	2021-10-06	October	2021	2021-10-06	October	2021	Black-Screen Fly Round		30	Yes	MEK, Octenol	8	4	12	0	0	0	0	0	0	0	0	0	0	0	0	12	Yes	0.4
Baseline	No	None	Luangwa_Lunsemfwa	Lusaka	Rufunsa	Chipinde Gorge	BFR62	BFR6244475	4	405	30.0625	-14.7041	GPS	1	2021-10-06	October	2021	2021-10-06	October	2021	Black-Screen Fly Round		30	Yes	MEK, Octenol	14	0	14	0	0	0	0	0	0	0	0	0	0	0	0	14	Yes	0.466667
Baseline	No	None	Luangwa_Lunsemfwa	Lusaka	Rufunsa	Chipinde Gorge	BFR62	BFR6244475	5	421	30.0542	-14.6999	GPS	1	2021-10-06	October	2021	2021-10-06	October	2021	Black-Screen Fly Round		30	Yes	MEK, Octenol	1	0	1	0	0	0	0	0	0	0	0	0	0	0	0	1	Yes	0.0333333
Baseline	No	None	Luangwa_Lunsemfwa	Lusaka	Rufunsa	Musambasongwe	BFR63	BFR6344475	1	796	29.9296	-14.8884	GPS	1	2021-10-06	October	2021	2021-10-06	October	2021	Black-Screen Fly Round		30	Yes	MEK, Octenol	121	9	130	0	0	0	0	0	0	0	0	0	0	0	0	130	Yes	4.33333
Baseline	No	None	Luangwa_Lunsemfwa	Lusaka	Rufunsa	Musambasongwe	BFR63	BFR6344475	2	773	29.9376	-14.8928	GPS	1	2021-10-06	October	2021	2021-10-06	October	2021	Black-Screen Fly Round		30	Yes	MEK, Octenol	54	8	62	0	0	0	1	0	1	0	0	0	0	0	0	63	Yes	2.1
Baseline	No	None	Luangwa_Lunsemfwa	Lusaka	Rufunsa	Musambasongwe	BFR63	BFR6344475	3	757	29.9468	-14.8919	GPS	1	2021-10-06	October	2021	2021-10-06	October	2021	Black-Screen Fly Round		30	Yes	MEK, Octenol	72	6	78	0	0	0	0	0	0	0	0	0	0	0	0	78	Yes	2.6
Baseline	No	None	Luangwa_Lunsemfwa	Lusaka	Rufunsa	Musambasongwe	BFR63	BFR6344475	4	754	29.956	-14.8968	GPS	1	2021-10-06	October	2021	2021-10-06	October	2021	Black-Screen Fly Round		30	Yes	MEK, Octenol	35	7	42	0	0	0	0	0	0	0	0	0	0	0	0	42	Yes	1.4
Baseline	No	None	Luangwa_Lunsemfwa	Lusaka	Rufunsa	Musambasongwe	BFR63	BFR6344475	5	748	29.9655	-14.8988	GPS	1	2021-10-06	October	2021	2021-10-06	October	2021	Black-Screen Fly Round		30	Yes	MEK, Octenol	45	6	51	0	0	0	1	0	1	0	0	0	0	0	0	52	Yes	1.73333
Baseline	No	None	Kafue	Central	Mumbwa	Itezhi-Tezhi Gate	KNP1	KNP144297	1	1307	26.2353	-15.2988	GPS	1	2021-04-11	November	2021	2021-04-11	November	2021	Vehicle-Mounted Sticky Trap	Route Through Mumbwa West Game Management Area	10	Yes	MEK, Octenol	0	0	0	1	1	2	0	0	0	0	0	0	0	0	0	2	Yes	0.2
Baseline	No	None	Kafue	Central	Mumbwa	Itezhi-Tezhi Gate	KNP1	KNP144297	2	1296	26.2273	-15.2935	GPS	1	2021-04-11	November	2021	2021-04-11	November	2021	Vehicle-Mounted Sticky Trap	Route Through Mumbwa West Game Management Area	10	Yes	MEK, Octenol	0	0	0	8	12	20	0	0	0	0	0	0	0	0	0	20	Yes	2
Baseline	No	None	Kafue	Central	Mumbwa	Itezhi-Tezhi Gate	KNP1	KNP144297	3	1289	26.2224	-15.2867	GPS	1	2021-04-11	November	2021	2021-04-11	November	2021	Vehicle-Mounted Sticky Trap	Route Through Mumbwa West Game Management Area	10	Yes	MEK, Octenol	0	0	0	17	5	22	0	0	0	0	0	0	0	0	0	22	Yes	2.2
Baseline	No	None	Kafue	Central	Mumbwa	Itezhi-Tezhi Gate	KNP1	KNP144297	4	1278	26.218	-15.2787	GPS	1	2021-04-11	November	2021	2021-04-11	November	2021	Vehicle-Mounted Sticky Trap	Route Through Mumbwa West Game Management Area	10	Yes	MEK, Octenol	0	0	0	27	12	39	0	0	0	0	0	0	0	0	0	39	Yes	3.9
Baseline	No	None	Kafue	Central	Mumbwa	Itezhi-Tezhi Gate	KNP1	KNP144297	5	1277	26.2158	-15.2694	GPS	1	2021-04-11	November	2021	2021-04-11	November	2021	Vehicle-Mounted Sticky Trap	Route Through Mumbwa West Game Management Area	10	Yes	MEK, Octenol	0	0	0	34	16	50	0	0	0	0	0	0	0	0	0	50	Yes	5
Baseline	No	None	Kafue	Central	Mumbwa	Itezhi-Tezhi Gate	KNP1	KNP144297	6	1280	26.2176	-15.2614	GPS	1	2021-04-11	November	2021	2021-04-11	November	2021	Vehicle-Mounted Sticky Trap	Route Through Mumbwa West Game Management Area	10	Yes	MEK, Octenol	0	0	0	49	16	65	0	0	0	0	0	0	0	0	0	65	Yes	6.5
Baseline	No	None	Kafue	Central	Mumbwa	Itezhi-Tezhi Gate	KNP1	KNP144297	7	1268	26.2146	-15.2527	GPS	1	2021-04-11	November	2021	2021-04-11	November	2021	Vehicle-Mounted Sticky Trap	Route Through Mumbwa West Game Management Area	10	Yes	MEK, Octenol	0	0	0	48	11	59	0	0	0	0	0	0	0	0	0	59	Yes	5.9
Baseline	No	None	Kafue	Central	Mumbwa	Itezhi-Tezhi Gate	KNP1	KNP144297	8	1277	26.2072	-15.2479	GPS	1	2021-04-11	November	2021	2021-04-11	November	2021	Vehicle-Mounted Sticky Trap	Route Through Mumbwa West Game Management Area	10	Yes	MEK, Octenol	0	0	0	62	22	84	0	0	0	0	0	0	0	0	0	84	Yes	8.4
Baseline	No	None	Kafue	Central	Mumbwa	Itezhi-Tezhi Gate	KNP1	KNP144297	9	1258	26.1976	-15.2487	GPS	1	2021-04-11	November	2021	2021-04-11	November	2021	Vehicle-Mounted Sticky Trap	Route Through Mumbwa West Game Management Area	10	Yes	MEK, Octenol	0	0	0	52	8	60	0	0	0	0	0	0	0	0	0	60	Yes	6
Baseline	No	None	Kafue	Central	Mumbwa	Itezhi-Tezhi Gate	KNP1	KNP144297	10	1269	26.1885	-15.248	GPS	1	2021-04-11	November	2021	2021-04-11	November	2021	Vehicle-Mounted Sticky Trap	Route Through Mumbwa West Game Management Area	10	Yes	MEK, Octenol	0	0	0	27	3	30	0	0	0	0	0	0	0	0	0	30	Yes	3
Baseline	No	None	Kafue	Central	Mumbwa	Itezhi-Tezhi Gate	KNP1	KNP144297	11	1264	26.178	-15.2451	GPS	1	2021-04-11	November	2021	2021-04-11	November	2021	Vehicle-Mounted Sticky Trap	Route Through Mumbwa West Game Management Area	10	Yes	MEK, Octenol	0	0	0	23	6	29	0	0	0	0	0	0	0	0	0	29	Yes	2.9
Baseline	No	None	Kafue	Central	Mumbwa	Itezhi-Tezhi Gate	KNP1	KNP144297	12	1251	26.1679	-15.2428	GPS	1	2021-04-11	November	2021	2021-04-11	November	2021	Vehicle-Mounted Sticky Trap	Route Through Mumbwa West Game Management Area	10	Yes	MEK, Octenol	0	0	0	11	7	18	0	0	0	0	0	0	0	0	0	18	Yes	1.8
Baseline	No	None	Kafue	Central	Mumbwa	Itezhi-Tezhi Gate	KNP1	KNP144297	13	1243	26.1593	-15.2394	GPS	1	2021-04-11	November	2021	2021-04-11	November	2021	Vehicle-Mounted Sticky Trap	Route Through Mumbwa West Game Management Area	10	Yes	MEK, Octenol	0	0	0	7	1	8	0	0	0	0	0	0	0	0	0	8	Yes	0.8
Baseline	No	None	Kafue	Central	Mumbwa	Itezhi-Tezhi Gate	KNP1	KNP144297	14	1246	26.1504	-15.2362	GPS	1	2021-04-11	November	2021	2021-04-11	November	2021	Vehicle-Mounted Sticky Trap	Route Through Mumbwa West Game Management Area	10	Yes	MEK, Octenol	0	0	0	9	5	14	0	0	0	0	0	0	0	0	0	14	Yes	1.4
Baseline	No	None	Kafue	Central	Mumbwa	Itezhi-Tezhi Gate	KNP1	KNP144297	15	1236	26.1423	-15.2323	GPS	1	2021-04-11	November	2021	2021-04-11	November	2021	Vehicle-Mounted Sticky Trap	Route Through Mumbwa West Game Management Area	10	Yes	MEK, Octenol	0	0	0	11	3	14	0	0	0	0	0	0	0	0	0	14	Yes	1.4
Baseline	No	None	Kafue	Central	Mumbwa	Itezhi-Tezhi Gate	KNP1	KNP144297	16	1239	26.1345	-15.2269	GPS	1	2021-04-11	November	2021	2021-04-11	November	2021	Vehicle-Mounted Sticky Trap	Route Through Mumbwa West Game Management Area	10	Yes	MEK, Octenol	0	0	0	16	4	20	0	0	0	0	0	0	0	0	0	20	Yes	2
Baseline	No	None	Kafue	Central	Mumbwa	Itezhi-Tezhi Gate	KNP1	KNP144297	17	1235	26.1282	-15.2208	GPS	1	2021-04-11	November	2021	2021-04-11	November	2021	Vehicle-Mounted Sticky Trap	Route Through Mumbwa West Game Management Area	10	Yes	MEK, Octenol	0	0	0	7	2	9	0	0	0	0	0	0	0	0	0	9	Yes	0.9
Baseline	No	None	Kafue	Central	Mumbwa	Itezhi-Tezhi Gate	KNP1	KNP144297	18	1228	26.119	-15.2197	GPS	1	2021-04-11	November	2021	2021-04-11	November	2021	Vehicle-Mounted Sticky Trap	Route Through Mumbwa West Game Management Area	10	Yes	MEK, Octenol	0	0	0	15	12	27	0	0	0	0	0	0	0	0	0	27	Yes	2.7
Baseline	No	None	Kafue	Central	Mumbwa	Itezhi-Tezhi Gate	KNP1	KNP144297	19	1222	26.1114	-15.2181	GPS	1	2021-04-11	November	2021	2021-04-11	November	2021	Vehicle-Mounted Sticky Trap	Route Through Mumbwa West Game Management Area	10	Yes	MEK, Octenol	0	0	0	38	14	52	0	0	0	0	0	0	0	0	0	52	Yes	5.2
Baseline	No	None	Kafue	Central	Mumbwa	Itezhi-Tezhi Gate	KNP1	KNP144297	20	1233	26.1031	-15.2157	GPS	1	2021-04-11	November	2021	2021-04-11	November	2021	Vehicle-Mounted Sticky Trap	Route Through Mumbwa West Game Management Area	10	Yes	MEK, Octenol	0	0	0	37	10	47	0	0	0	0	0	0	0	0	0	47	Yes	4.7
Baseline	No	None	Kafue	Central	Mumbwa	Itezhi-Tezhi Gate	KNP1	KNP144297	21	1200	26.0946	-15.2136	GPS	1	2021-04-11	November	2021	2021-04-11	November	2021	Vehicle-Mounted Sticky Trap	Route Through Mumbwa West Game Management Area	10	Yes	MEK, Octenol	0	0	0	18	19	37	0	0	0	0	0	0	0	0	0	37	Yes	3.7
Baseline	No	None	Kafue	Central	Mumbwa		KNP3	KNP344358	1	1151	26.6887	-14.6894	GPS	1	2021-06-11	November	2021	2021-06-11	November	2021	Vehicle-Mounted Sticky Trap	Route Through Kafue National Park	10	Yes	MEK, Octenol	0	0	0	8	7	15	0	0	0	0	0	0	0	0	0	15	Yes	1.5
Baseline	No	None	Kafue	Central	Mumbwa		KNP3	KNP344358	2	1144	26.6791	-14.683	GPS	1	2021-06-11	November	2021	2021-06-11	November	2021	Vehicle-Mounted Sticky Trap	Route Through Kafue National Park	10	Yes	MEK, Octenol	0	0	0	8	10	18	0	0	0	0	0	0	0	0	0	18	Yes	1.8
Baseline	No	None	Kafue	Central	Mumbwa		KNP3	KNP344358	3	1148	26.6704	-14.6808	GPS	1	2021-06-11	November	2021	2021-06-11	November	2021	Vehicle-Mounted Sticky Trap	Route Through Kafue National Park	10	Yes	MEK, Octenol	0	0	0	22	17	39	0	0	0	0	0	0	0	0	0	39	Yes	3.9
Baseline	No	None	Kafue	Central	Mumbwa		KNP3	KNP344358	4	1140	26.661	-14.6806	GPS	1	2021-06-11	November	2021	2021-06-11	November	2021	Vehicle-Mounted Sticky Trap	Route Through Kafue National Park	10	Yes	MEK, Octenol	0	0	0	30	25	55	0	0	0	0	0	0	0	0	0	55	Yes	5.5
Baseline	No	None	Kafue	Central	Mumbwa		KNP3	KNP344358	5	1145	26.6521	-14.6781	GPS	1	2021-06-11	November	2021	2021-06-11	November	2021	Vehicle-Mounted Sticky Trap	Route Through Kafue National Park	10	Yes	MEK, Octenol	0	0	0	13	13	26	0	0	0	0	0	0	0	0	0	26	Yes	2.6
Baseline	No	None	Kafue	Central	Mumbwa		KNP3	KNP344358	6	1160	26.646	-14.6719	GPS	1	2021-06-11	November	2021	2021-06-11	November	2021	Vehicle-Mounted Sticky Trap	Route Through Kafue National Park	10	Yes	MEK, Octenol	0	0	0	16	6	22	0	0	0	0	0	0	0	0	0	22	Yes	2.2
Baseline	No	None	Kafue	Central	Mumbwa		KNP3	KNP344358	7	1164	26.6435	-14.6631	GPS	1	2021-06-11	November	2021	2021-06-11	November	2021	Vehicle-Mounted Sticky Trap	Route Through Kafue National Park	10	Yes	MEK, Octenol	0	0	0	13	5	18	0	0	0	0	0	0	0	0	0	18	Yes	1.8
Baseline	No	None	Kafue	Central	Mumbwa		KNP3	KNP344358	8	1171	26.6347	-14.6596	GPS	1	2021-06-11	November	2021	2021-06-11	November	2021	Vehicle-Mounted Sticky Trap	Route Through Kafue National Park	10	Yes	MEK, Octenol	0	0	0	9	4	13	0	0	0	0	0	0	0	0	0	13	Yes	1.3
Baseline	No	None	Kafue	Central	Mumbwa		KNP3	KNP344358	9	1164	26.6252	-14.6588	GPS	1	2021-06-11	November	2021	2021-06-11	November	2021	Vehicle-Mounted Sticky Trap	Route Through Kafue National Park	10	Yes	MEK, Octenol	0	0	0	11	8	19	0	0	0	0	0	0	0	0	0	19	Yes	1.9
Baseline	No	None	Kafue	Central	Mumbwa		KNP3	KNP344358	10	1180	26.6161	-14.6578	GPS	1	2021-06-11	November	2021	2021-06-11	November	2021	Vehicle-Mounted Sticky Trap	Route Through Kafue National Park	10	Yes	MEK, Octenol	0	0	0	12	2	14	0	0	0	0	0	0	0	0	0	14	Yes	1.4
Baseline	No	None	Kafue	Central	Mumbwa		KNP3	KNP344358	11	1174	26.6068	-14.6561	GPS	1	2021-06-11	November	2021	2021-06-11	November	2021	Vehicle-Mounted Sticky Trap	Route Through Kafue National Park	10	Yes	MEK, Octenol	0	0	0	4	6	10	0	0	0	0	0	0	0	0	0	10	Yes	1
Baseline	No	None	Bangweulu_Luapula_Chambeshi	Central	Serenje	Kasanka	KS1	KS144523	1	1190	30.2475	-12.5609	GPS	1	2021-11-23	November	2021	2021-11-23	November	2021	Vehicle-Mounted Sticky Trap	Route in Kasanka National Park	10	Yes	MEK, Octenol	0	0	0	4	3	7	0	0	0	0	0	0	0	0	0	7	Yes	0.7
Baseline	No	None	Bangweulu_Luapula_Chambeshi	Central	Serenje	Kasanka	KS1	KS144523	2	1189	30.2452	-12.5695	GPS	1	2021-11-23	November	2021	2021-11-23	November	2021	Vehicle-Mounted Sticky Trap	Route in Kasanka National Park	10	Yes	MEK, Octenol	0	0	0	5	2	7	0	0	0	0	0	0	0	0	0	7	Yes	0.7
Baseline	No	None	Bangweulu_Luapula_Chambeshi	Central	Serenje	Kasanka	KS1	KS144523	3	1186	30.237	-12.5723	GPS	1	2021-11-23	November	2021	2021-11-23	November	2021	Vehicle-Mounted Sticky Trap	Route in Kasanka National Park	10	Yes	MEK, Octenol	0	0	0	2	0	2	0	0	0	0	0	0	0	0	0	2	Yes	0.2
Baseline	No	None	Bangweulu_Luapula_Chambeshi	Central	Serenje	Kasanka	KS1	KS144523	4	1181	30.2295	-12.5718	GPS	1	2021-11-23	November	2021	2021-11-23	November	2021	Vehicle-Mounted Sticky Trap	Route in Kasanka National Park	10	Yes	MEK, Octenol	0	0	0	3	0	3	0	0	0	0	0	0	0	0	0	3	Yes	0.3
Baseline	No	None	Bangweulu_Luapula_Chambeshi	Central	Serenje	Kasanka	KS1	KS144523	5	1197	30.2226	-12.5657	GPS	1	2021-11-23	November	2021	2021-11-23	November	2021	Vehicle-Mounted Sticky Trap	Route in Kasanka National Park	10	Yes	MEK, Octenol	0	0	0	15	4	19	0	0	0	0	0	0	0	0	0	19	Yes	1.9
Baseline	No	None	Bangweulu_Luapula_Chambeshi	Central	Serenje	Kasanka	KS1	KS144523	6	1199	30.215	-12.5601	GPS	1	2021-11-23	November	2021	2021-11-23	November	2021	Vehicle-Mounted Sticky Trap	Route in Kasanka National Park	10	Yes	MEK, Octenol	0	0	0	22	8	30	0	0	0	0	0	0	0	0	0	30	Yes	3
Baseline	No	None	Bangweulu_Luapula_Chambeshi	Central	Serenje	Kasanka	KS1	KS144523	7	1185	30.21	-12.5525	GPS	1	2021-11-23	November	2021	2021-11-23	November	2021	Vehicle-Mounted Sticky Trap	Route in Kasanka National Park	10	Yes	MEK, Octenol	0	0	0	3	2	5	0	0	0	0	0	0	0	0	0	5	Yes	0.5
Baseline	No	None	Bangweulu_Luapula_Chambeshi	Central	Serenje	Kasanka	KS1	KS144523	8	1191	30.2119	-12.5443	GPS	1	2021-11-23	November	2021	2021-11-23	November	2021	Vehicle-Mounted Sticky Trap	Route in Kasanka National Park	10	Yes	MEK, Octenol	0	0	0	0	1	1	0	0	0	0	0	0	0	0	0	1	Yes	0.1
Baseline	No	None	Bangweulu_Luapula_Chambeshi	Central	Serenje	Kasanka	KS1	KS144523	9	1181	30.2179	-12.5422	GPS	1	2021-11-23	November	2021	2021-11-23	November	2021	Vehicle-Mounted Sticky Trap	Route in Kasanka National Park	10	Yes	MEK, Octenol	0	0	0	0	0	0	0	0	0	0	0	0	0	0	0	0	No	0
Baseline	No	None	Bangweulu_Luapula_Chambeshi	Central	Serenje	Kasanka	KS1	KS144523	10	1183	30.2246	-12.5451	GPS	1	2021-11-23	November	2021	2021-11-23	November	2021	Vehicle-Mounted Sticky Trap	Route in Kasanka National Park	10	Yes	MEK, Octenol	0	0	0	2	0	2	0	0	0	0	0	0	0	0	0	2	Yes	0.2
Baseline	No	None	Bangweulu_Luapula_Chambeshi	Central	Serenje	Kasanka	KS1	KS144523	11	1180	30.2319	-12.5524	GPS	1	2021-11-23	November	2021	2021-11-23	November	2021	Vehicle-Mounted Sticky Trap	Route in Kasanka National Park	10	Yes	MEK, Octenol	0	0	0	1	1	2	0	0	0	0	0	0	0	0	0	2	Yes	0.2
Baseline	No	None	Bangweulu_Luapula_Chambeshi	Central	Serenje	Kasanka	KS1	KS144523	12	1182	30.2308	-12.561	GPS	1	2021-11-23	November	2021	2021-11-23	November	2021	Vehicle-Mounted Sticky Trap	Route in Kasanka National Park	10	Yes	MEK, Octenol	0	0	0	0	2	2	0	0	0	0	0	0	0	0	0	2	Yes	0.2
Baseline	No	None	Bangweulu_Luapula_Chambeshi	Central	Serenje	Kasanka	KS1	KS144523	13	1183	30.2298	-12.5699	GPS	1	2021-11-23	November	2021	2021-11-23	November	2021	Vehicle-Mounted Sticky Trap	Route in Kasanka National Park	10	Yes	MEK, Octenol	0	0	0	0	1	1	0	0	0	0	0	0	0	0	0	1	Yes	0.1
Baseline	No	None	Bangweulu_Luapula_Chambeshi	Central	Serenje	Kasanka	KS1	KS144523	14	1187	30.2341	-12.5722	GPS	1	2021-11-23	November	2021	2021-11-23	November	2021	Vehicle-Mounted Sticky Trap	Route in Kasanka National Park	10	Yes	MEK, Octenol	0	0	0	1	0	1	0	0	0	0	0	0	0	0	0	1	Yes	0.1
Baseline	No	None	Bangweulu_Luapula_Chambeshi	Central	Serenje	Kasanka	KS1	KS144523	15	1188	30.2382	-12.5647	GPS	1	2021-11-23	November	2021	2021-11-23	November	2021	Vehicle-Mounted Sticky Trap	Route in Kasanka National Park	10	Yes	MEK, Octenol	0	0	0	3	0	3	0	0	0	0	0	0	0	0	0	3	Yes	0.3
Baseline	No	None	Bangweulu_Luapula_Chambeshi	Central	Serenje	Kasanka	KS1	KS144523	16	1181	30.2391	-12.5554	GPS	1	2021-11-23	November	2021	2021-11-23	November	2021	Vehicle-Mounted Sticky Trap	Route in Kasanka National Park	10	Yes	MEK, Octenol	0	0	0	9	3	12	0	0	0	0	0	0	0	0	0	12	Yes	1.2
Baseline	No	None	Bangweulu_Luapula_Chambeshi	Central	Serenje	Kasanka	KS1	KS144523	17	1180	30.238	-12.5472	GPS	1	2021-11-23	November	2021	2021-11-23	November	2021	Vehicle-Mounted Sticky Trap	Route in Kasanka National Park	10	Yes	MEK, Octenol	0	0	0	4	5	9	0	0	0	0	0	0	0	0	0	9	Yes	0.9
Baseline	No	None	Bangweulu_Luapula_Chambeshi	Central	Serenje	Kasanka	KS1	KS144523	18	1180	30.2312	-12.5416	GPS	1	2021-11-23	November	2021	2021-11-23	November	2021	Vehicle-Mounted Sticky Trap	Route in Kasanka National Park	10	Yes	MEK, Octenol	0	0	0	2	2	4	0	0	0	0	0	0	0	0	0	4	Yes	0.4
Baseline	No	None	Bangweulu_Luapula_Chambeshi	Central	Serenje	Kasanka	KS1	KS144523	19	1211	30.2235	-12.5374	GPS	1	2021-11-23	November	2021	2021-11-23	November	2021	Vehicle-Mounted Sticky Trap	Route in Kasanka National Park	10	Yes	MEK, Octenol	0	0	0	2	0	2	0	0	0	0	0	0	0	0	0	2	Yes	0.2
Baseline	No	None	Bangweulu_Luapula_Chambeshi	Central	Serenje	Kasanka	KS1	KS144523	20	1187	30.2197	-12.5342	GPS	1	2021-11-23	November	2021	2021-11-23	November	2021	Vehicle-Mounted Sticky Trap	Route in Kasanka National Park	10	Yes	MEK, Octenol	0	0	0	2	2	4	0	0	0	0	0	0	0	0	0	4	Yes	0.4
Baseline	No	None	Bangweulu_Luapula_Chambeshi	Central	Serenje	Kasanka	KS1	KS144523	21	1180	30.2276	-12.5288	GPS	1	2021-11-23	November	2021	2021-11-23	November	2021	Vehicle-Mounted Sticky Trap	Route in Kasanka National Park	10	Yes	MEK, Octenol	0	0	0	5	3	8	0	0	0	0	0	0	0	0	0	8	Yes	0.8
Baseline	No	None	Bangweulu_Luapula_Chambeshi	Central	Serenje	Kasanka	KS1	KS144523	22	1182	30.2346	-12.5244	GPS	1	2021-11-23	November	2021	2021-11-23	November	2021	Vehicle-Mounted Sticky Trap	Route in Kasanka National Park	10	Yes	MEK, Octenol	0	0	0	6	8	14	0	0	0	0	0	0	0	0	0	14	Yes	1.4
Baseline	No	None	Bangweulu_Luapula_Chambeshi	Central	Serenje	Kasanka	KS1	KS144523	23	1177	30.2435	-12.5257	GPS	1	2021-11-23	November	2021	2021-11-23	November	2021	Vehicle-Mounted Sticky Trap	Route in Kasanka National Park	10	Yes	MEK, Octenol	0	0	0	21	11	32	0	0	0	0	0	0	0	0	0	32	Yes	3.2
Baseline	No	None	Bangweulu_Luapula_Chambeshi	Central	Serenje	Kasanka	KS1	KS144523	24	1185	30.2518	-12.5254	GPS	1	2021-11-23	November	2021	2021-11-23	November	2021	Vehicle-Mounted Sticky Trap	Route in Kasanka National Park	10	Yes	MEK, Octenol	0	0	0	15	10	25	0	0	0	0	0	0	0	0	0	25	Yes	2.5
Baseline	No	None	Bangweulu_Luapula_Chambeshi	Central	Serenje	Kasanka	KS1	KS144523	25	1189	30.2604	-12.5221	GPS	1	2021-11-23	November	2021	2021-11-23	November	2021	Vehicle-Mounted Sticky Trap	Route in Kasanka National Park	10	Yes	MEK, Octenol	0	0	0	19	6	25	0	0	0	0	0	0	0	0	0	25	Yes	2.5
Baseline	No	None	Bangweulu_Luapula_Chambeshi	Central	Serenje	Kasanka	KS1	KS144523	26	1193	30.2691	-12.5205	GPS	1	2021-11-23	November	2021	2021-11-23	November	2021	Vehicle-Mounted Sticky Trap	Route in Kasanka National Park	10	Yes	MEK, Octenol	0	0	0	22	2	24	0	0	0	0	0	0	0	0	0	24	Yes	2.4
Baseline	No	None	Bangweulu_Luapula_Chambeshi	Central	Serenje	Kasanka	KS1	KS144523	27	1194	30.2767	-12.5254	GPS	1	2021-11-23	November	2021	2021-11-23	November	2021	Vehicle-Mounted Sticky Trap	Route in Kasanka National Park	10	Yes	MEK, Octenol	0	0	0	15	3	18	0	0	0	0	0	0	0	0	0	18	Yes	1.8
Baseline	No	None	Bangweulu_Luapula_Chambeshi	Central	Serenje	Kasanka	KS1	KS144523	28	1207	30.2832	-12.5307	GPS	1	2021-11-23	November	2021	2021-11-23	November	2021	Vehicle-Mounted Sticky Trap	Route in Kasanka National Park	10	Yes	MEK, Octenol	0	0	0	6	2	8	0	0	0	0	0	0	0	0	0	8	Yes	0.8
Baseline	No	None	Bangweulu_Luapula_Chambeshi	Central	Serenje	Kasanka	KS1	KS144523	29	1220	30.2874	-12.5393	GPS	1	2021-11-23	November	2021	2021-11-23	November	2021	Vehicle-Mounted Sticky Trap	Route in Kasanka National Park	10	Yes	MEK, Octenol	0	0	0	13	7	20	0	0	0	0	0	0	0	0	0	20	Yes	2
Baseline	No	None	Bangweulu_Luapula_Chambeshi	Central	Serenje	Kasanka	KS1	KS144523	30	1198	30.289	-12.55	GPS	1	2021-11-23	November	2021	2021-11-23	November	2021	Vehicle-Mounted Sticky Trap	Route in Kasanka National Park	10	Yes	MEK, Octenol	0	0	0	8	7	15	0	0	0	0	0	0	0	0	0	15	Yes	1.5
Baseline	No	None	Bangweulu_Luapula_Chambeshi	Central	Serenje	Kasanka	KS1	KS144523	31	1202	30.2903	-12.554	GPS	1	2021-11-23	November	2021	2021-11-23	November	2021	Vehicle-Mounted Sticky Trap	Route in Kasanka National Park	10	Yes	MEK, Octenol	0	0	0	1	0	1	0	0	0	0	0	0	0	0	0	1	Yes	0.1
Baseline	No	None	Luangwa_Lunsemfwa	Eastern	Nyimba	Nyalugwe	EB1	EB144523	1	517	30.4147	-14.8732	GPS	1	2021-11-23	November	2021	2021-11-23	November	2021	Vehicle-Mounted Sticky Trap	Route to Mpia Manzi	10	Yes	MEK, Octenol	0	0	0	0	0	0	0	0	0	0	0	0	0	0	0	0	No	0
Baseline	No	None	Luangwa_Lunsemfwa	Eastern	Nyimba	Nyalugwe	EB1	EB144523	2	537	30.4166	-14.8648	GPS	1	2021-11-23	November	2021	2021-11-23	November	2021	Vehicle-Mounted Sticky Trap	Route to Mpia Manzi	10	Yes	MEK, Octenol	0	0	0	0	0	0	0	0	0	0	0	0	0	0	0	0	No	0
Baseline	No	None	Luangwa_Lunsemfwa	Eastern	Nyimba	Nyalugwe	EB1	EB144523	3	516	30.4146	-14.8559	GPS	1	2021-11-23	November	2021	2021-11-23	November	2021	Vehicle-Mounted Sticky Trap	Route to Mpia Manzi	10	Yes	MEK, Octenol	0	0	0	0	0	0	0	0	0	0	0	0	0	0	0	0	No	0
Baseline	No	None	Luangwa_Lunsemfwa	Eastern	Nyimba	Nyalugwe	EB1	EB144523	4	484	30.4169	-14.8487	GPS	1	2021-11-23	November	2021	2021-11-23	November	2021	Vehicle-Mounted Sticky Trap	Route to Mpia Manzi	10	Yes	MEK, Octenol	0	0	0	0	0	0	0	0	0	0	0	0	0	0	0	0	No	0
Baseline	No	None	Luangwa_Lunsemfwa	Eastern	Nyimba	Nyalugwe	EB1	EB144523	5	499	30.4203	-14.8409	GPS	1	2021-11-23	November	2021	2021-11-23	November	2021	Vehicle-Mounted Sticky Trap	Route to Mpia Manzi	10	Yes	MEK, Octenol	0	0	0	0	0	0	0	0	0	0	0	0	0	0	0	0	No	0
Baseline	No	None	Luangwa_Lunsemfwa	Eastern	Nyimba	Nyalugwe	EB1	EB144523	6	527	30.4276	-14.8351	GPS	1	2021-11-23	November	2021	2021-11-23	November	2021	Vehicle-Mounted Sticky Trap	Route to Mpia Manzi	10	Yes	MEK, Octenol	0	0	0	0	0	0	0	0	0	0	0	0	0	0	0	0	No	0
Baseline	No	None	Luangwa_Lunsemfwa	Eastern	Nyimba	Nyalugwe	EB1	EB144523	7	534	30.4322	-14.8276	GPS	1	2021-11-23	November	2021	2021-11-23	November	2021	Vehicle-Mounted Sticky Trap	Route to Mpia Manzi	10	Yes	MEK, Octenol	0	0	0	0	0	0	0	0	0	0	0	0	0	0	0	0	No	0
Baseline	No	None	Luangwa_Lunsemfwa	Eastern	Nyimba	Nyalugwe	EB1	EB144523	8	539	30.4287	-14.8217	GPS	1	2021-11-23	November	2021	2021-11-23	November	2021	Vehicle-Mounted Sticky Trap	Route to Mpia Manzi	10	Yes	MEK, Octenol	0	0	0	0	0	0	0	0	0	0	0	0	0	0	0	0	No	0
Baseline	No	None	Luangwa_Lunsemfwa	Eastern	Nyimba	Nyalugwe	EB1	EB144523	9	489	30.4196	-14.8159	GPS	1	2021-11-23	November	2021	2021-11-23	November	2021	Vehicle-Mounted Sticky Trap	Route to Mpia Manzi	10	Yes	MEK, Octenol	0	0	0	0	0	0	0	0	0	0	0	0	0	0	0	0	No	0
Baseline	No	None	Luangwa_Lunsemfwa	Eastern	Nyimba	Nyalugwe	EB1	EB144523	10	504	30.4172	-14.8086	GPS	1	2021-11-23	November	2021	2021-11-23	November	2021	Vehicle-Mounted Sticky Trap	Route to Mpia Manzi	10	Yes	MEK, Octenol	0	0	0	0	0	0	0	0	0	0	0	0	0	0	0	0	No	0
Baseline	No	None	Luangwa_Lunsemfwa	Eastern	Nyimba	Nyalugwe	EB1	EB144523	11	518	30.4144	-14.7999	GPS	1	2021-11-23	November	2021	2021-11-23	November	2021	Vehicle-Mounted Sticky Trap	Route to Mpia Manzi	10	Yes	MEK, Octenol	0	0	0	0	0	0	0	0	0	0	0	0	0	0	0	0	No	0
Baseline	No	None	Luangwa_Lunsemfwa	Eastern	Nyimba	Nyalugwe	EB1	EB144523	12	551	30.4094	-14.7918	GPS	1	2021-11-23	November	2021	2021-11-23	November	2021	Vehicle-Mounted Sticky Trap	Route to Mpia Manzi	10	Yes	MEK, Octenol	0	0	0	0	0	0	0	0	0	0	0	0	0	0	0	0	No	0
Baseline	No	None	Luangwa_Lunsemfwa	Eastern	Nyimba	Nyalugwe	EB1	EB144523	13	516	30.4027	-14.7848	GPS	1	2021-11-23	November	2021	2021-11-23	November	2021	Vehicle-Mounted Sticky Trap	Route to Mpia Manzi	10	Yes	MEK, Octenol	0	0	0	0	0	0	0	0	0	0	0	0	0	0	0	0	No	0
Baseline	No	None	Luangwa_Lunsemfwa	Eastern	Nyimba	Nyalugwe	EB1	EB144523	14	542	30.4009	-14.7764	GPS	1	2021-11-23	November	2021	2021-11-23	November	2021	Vehicle-Mounted Sticky Trap	Route to Mpia Manzi	10	Yes	MEK, Octenol	0	0	0	0	0	0	0	0	0	0	0	0	0	0	0	0	No	0
Baseline	No	None	Luangwa_Lunsemfwa	Eastern	Nyimba	Nyalugwe	EB1	EB144523	15	492	30.3988	-14.7682	GPS	1	2021-11-23	November	2021	2021-11-23	November	2021	Vehicle-Mounted Sticky Trap	Route to Mpia Manzi	10	Yes	MEK, Octenol	0	0	0	0	0	0	0	0	0	0	0	0	0	0	0	0	No	0
Baseline	No	None	Luangwa_Lunsemfwa	Eastern	Nyimba	Nyalugwe	EB1	EB144523	16	450	30.3911	-14.7643	GPS	1	2021-11-23	November	2021	2021-11-23	November	2021	Vehicle-Mounted Sticky Trap	Route to Mpia Manzi	10	Yes	MEK, Octenol	0	0	0	0	0	0	0	0	0	0	0	0	0	0	0	0	No	0
Baseline	No	None	Luangwa_Lunsemfwa	Eastern	Nyimba	Nyalugwe	EB1	EB144523	17	440	30.3825	-14.7615	GPS	1	2021-11-23	November	2021	2021-11-23	November	2021	Vehicle-Mounted Sticky Trap	Route to Mpia Manzi	10	Yes	MEK, Octenol	0	0	0	0	0	0	0	0	0	0	0	0	0	0	0	0	No	0
Baseline	No	None	Luangwa_Lunsemfwa	Eastern	Nyimba	Nyalugwe	EB1	EB144523	18	441	30.3817	-14.7529	GPS	1	2021-11-23	November	2021	2021-11-23	November	2021	Vehicle-Mounted Sticky Trap	Route to Mpia Manzi	10	Yes	MEK, Octenol	0	0	0	0	0	0	0	0	0	0	0	0	0	0	0	0	No	0
Baseline	No	None	Luangwa_Lunsemfwa	Eastern	Nyimba	Nyalugwe	EB1	EB144523	19	432	30.3836	-14.7441	GPS	1	2021-11-23	November	2021	2021-11-23	November	2021	Vehicle-Mounted Sticky Trap	Route to Mpia Manzi	10	Yes	MEK, Octenol	0	0	0	0	0	0	0	0	0	0	0	0	0	0	0	0	No	0
Baseline	No	None	Luangwa_Lunsemfwa	Eastern	Nyimba	Nyalugwe	EB1	EB144523	20	442	30.3863	-14.7366	GPS	1	2021-11-23	November	2021	2021-11-23	November	2021	Vehicle-Mounted Sticky Trap	Route to Mpia Manzi	10	Yes	MEK, Octenol	0	0	0	0	0	0	0	0	0	0	0	0	0	0	0	0	No	0
Baseline	No	None	Luangwa_Lunsemfwa	Eastern	Nyimba	Nyalugwe	EB1	EB144523	21	455	30.3939	-14.7316	GPS	1	2021-11-23	November	2021	2021-11-23	November	2021	Vehicle-Mounted Sticky Trap	Route to Mpia Manzi	10	Yes	MEK, Octenol	0	0	0	0	0	0	0	0	0	0	0	0	0	0	0	0	No	0
Baseline	No	None	Luangwa_Lunsemfwa	Eastern	Nyimba	Nyalugwe	EB1	EB144523	22	454	30.3992	-14.7262	GPS	1	2021-11-23	November	2021	2021-11-23	November	2021	Vehicle-Mounted Sticky Trap	Route to Mpia Manzi	10	Yes	MEK, Octenol	0	0	0	0	0	0	0	0	0	0	0	0	0	0	0	0	No	0
Baseline	No	None	Luangwa_Lunsemfwa	Eastern	Nyimba	Nyalugwe	EB1	EB144523	23	430	30.3968	-14.7198	GPS	1	2021-11-23	November	2021	2021-11-23	November	2021	Vehicle-Mounted Sticky Trap	Route to Mpia Manzi	10	Yes	MEK, Octenol	7	5	12	0	0	0	0	0	0	0	0	0	0	0	0	12	Yes	1.2
Baseline	No	None	Luangwa_Lunsemfwa	Eastern	Nyimba	Nyalugwe	EB1	EB144523	24	468	30.4028	-14.7151	GPS	1	2021-11-23	November	2021	2021-11-23	November	2021	Vehicle-Mounted Sticky Trap	Route to Mpia Manzi	10	Yes	MEK, Octenol	1	3	4	0	0	0	0	0	0	0	0	0	0	0	0	4	Yes	0.4
Baseline	No	None	Luangwa_Lunsemfwa	Eastern	Nyimba	Nyalugwe	EB1	EB144523	25	500	30.4119	-14.7155	GPS	1	2021-11-23	November	2021	2021-11-23	November	2021	Vehicle-Mounted Sticky Trap	Route to Mpia Manzi	10	Yes	MEK, Octenol	0	1	1	0	0	0	0	0	0	0	0	0	0	0	0	1	Yes	0.1
Baseline	No	None	Luangwa_Lunsemfwa	Eastern	Nyimba	Nyalugwe	EB1	EB144523	26	515	30.4182	-14.7108	GPS	1	2021-11-23	November	2021	2021-11-23	November	2021	Vehicle-Mounted Sticky Trap	Route to Mpia Manzi	10	Yes	MEK, Octenol	0	0	0	0	0	0	0	0	0	0	0	0	0	0	0	0	No	0
Baseline	No	None	Luangwa_Lunsemfwa	Eastern	Nyimba	Nyalugwe	EB1	EB144523	27	505	30.4236	-14.7043	GPS	1	2021-11-23	November	2021	2021-11-23	November	2021	Vehicle-Mounted Sticky Trap	Route to Mpia Manzi	10	Yes	MEK, Octenol	1	1	2	0	0	0	0	0	0	0	0	0	0	0	0	2	Yes	0.2
Baseline	No	None	Luangwa_Lunsemfwa	Eastern	Nyimba	Nyalugwe	EB1	EB144523	28	495	30.4279	-14.695	GPS	1	2021-11-23	November	2021	2021-11-23	November	2021	Vehicle-Mounted Sticky Trap	Route to Mpia Manzi	10	Yes	MEK, Octenol	2	2	4	0	0	0	0	0	0	0	0	0	0	0	0	4	Yes	0.4
Baseline	No	None	Luangwa_Lunsemfwa	Eastern	Nyimba	Nyalugwe	EB1	EB144523	29	496	30.4306	-14.6884	GPS	1	2021-11-23	November	2021	2021-11-23	November	2021	Vehicle-Mounted Sticky Trap	Route to Mpia Manzi	10	Yes	MEK, Octenol	4	7	11	0	0	0	0	0	0	0	0	0	0	0	0	11	Yes	1.1
Baseline	No	None	Luangwa_Lunsemfwa	Eastern	Nyimba	Nyalugwe	EB1	EB144523	30	481	30.4308	-14.6802	GPS	1	2021-11-23	November	2021	2021-11-23	November	2021	Vehicle-Mounted Sticky Trap	Route to Mpia Manzi	10	Yes	MEK, Octenol	23	18	41	0	0	0	0	0	0	0	0	0	0	0	0	41	Yes	4.1
Baseline	No	None	Luangwa_Lunsemfwa	Eastern	Nyimba	Nyalugwe	EB1	EB144523	31	458	30.4287	-14.6724	GPS	1	2021-11-23	November	2021	2021-11-23	November	2021	Vehicle-Mounted Sticky Trap	Route to Mpia Manzi	10	Yes	MEK, Octenol	1	3	4	0	0	0	0	0	0	0	0	0	0	0	0	4	Yes	0.4
Baseline	No	None	Luangwa_Lunsemfwa	Eastern	Nyimba	Nyalugwe	EB1	EB144523	32	468	30.4315	-14.6661	GPS	1	2021-11-23	November	2021	2021-11-23	November	2021	Vehicle-Mounted Sticky Trap	Route to Mpia Manzi	10	Yes	MEK, Octenol	2	1	3	0	0	0	0	0	0	0	0	0	0	0	0	3	Yes	0.3
Baseline	No	None	Luangwa_Lunsemfwa	Eastern	Nyimba	Nyalugwe	EB1	EB144523	33	457	30.432	-14.659	GPS	1	2021-11-23	November	2021	2021-11-23	November	2021	Vehicle-Mounted Sticky Trap	Route to Mpia Manzi	10	Yes	MEK, Octenol	0	0	0	0	0	0	0	0	0	0	0	0	0	0	0	0	No	0
Baseline	No	None	Luangwa_Lunsemfwa	Eastern	Nyimba	Nyalugwe	EB1	EB144523	34	467	30.4348	-14.6517	GPS	1	2021-11-23	November	2021	2021-11-23	November	2021	Vehicle-Mounted Sticky Trap	Route to Mpia Manzi	10	Yes	MEK, Octenol	0	0	0	0	0	0	0	0	0	0	0	0	0	0	0	0	No	0
Baseline	No	None	Luangwa_Lunsemfwa	Eastern	Nyimba	Nyalugwe	EB1	EB144523	35	456	30.433	-14.6422	GPS	1	2021-11-23	November	2021	2021-11-23	November	2021	Vehicle-Mounted Sticky Trap	Route to Mpia Manzi	10	Yes	MEK, Octenol	0	0	0	0	0	0	0	0	0	0	0	0	0	0	0	0	No	0
Baseline	No	None	Luangwa_Lunsemfwa	Eastern	Nyimba	Nyalugwe	EB1	EB144523	36	485	30.4339	-14.6347	GPS	1	2021-11-23	November	2021	2021-11-23	November	2021	Vehicle-Mounted Sticky Trap	Route to Mpia Manzi	10	Yes	MEK, Octenol	0	0	0	0	0	0	0	0	0	0	0	0	0	0	0	0	No	0
Baseline	No	None	Luangwa_Lunsemfwa	Eastern	Nyimba	Nyalugwe	EB1	EB144523	37	507	30.4311	-14.6269	GPS	1	2021-11-23	November	2021	2021-11-23	November	2021	Vehicle-Mounted Sticky Trap	Route to Mpia Manzi	10	Yes	MEK, Octenol	0	0	0	0	0	0	0	0	0	0	0	0	0	0	0	0	No	0
Baseline	No	None	Luangwa_Lunsemfwa	Eastern	Nyimba	Nyalugwe	EB1	EB144523	38	510	30.4275	-14.6183	GPS	1	2021-11-23	November	2021	2021-11-23	November	2021	Vehicle-Mounted Sticky Trap	Route to Mpia Manzi	10	Yes	MEK, Octenol	0	0	0	0	0	0	0	0	0	0	0	0	0	0	0	0	No	0
Baseline	No	None	Luangwa_Lunsemfwa	Eastern	Nyimba	Nyalugwe	EB1	EB144523	39	519	30.4249	-14.6122	GPS	1	2021-11-23	November	2021	2021-11-23	November	2021	Vehicle-Mounted Sticky Trap	Route to Mpia Manzi	10	Yes	MEK, Octenol	0	0	0	0	0	0	0	0	0	0	0	0	0	0	0	0	No	0
Baseline	No	None	Luangwa_Lunsemfwa	Eastern	Nyimba	Nyalugwe	EB1	EB144523	40	520	30.4201	-14.6037	GPS	1	2021-11-23	November	2021	2021-11-23	November	2021	Vehicle-Mounted Sticky Trap	Route to Mpia Manzi	10	Yes	MEK, Octenol	0	0	0	0	0	0	0	0	0	0	0	0	0	0	0	0	No	0
Baseline	No	None	Luangwa_Lunsemfwa	Eastern	Nyimba	Nyalugwe	EB1	EB144523	41	480	30.4166	-14.5962	GPS	1	2021-11-23	November	2021	2021-11-23	November	2021	Vehicle-Mounted Sticky Trap	Route to Mpia Manzi	10	Yes	MEK, Octenol	0	0	0	0	0	0	0	0	0	0	0	0	0	0	0	0	No	0
Baseline	No	None	Luangwa_Lunsemfwa	Eastern	Nyimba	Nyalugwe	EB1	EB144523	42	466	30.4095	-14.5903	GPS	1	2021-11-23	November	2021	2021-11-23	November	2021	Vehicle-Mounted Sticky Trap	Route to Mpia Manzi	10	Yes	MEK, Octenol	0	1	1	0	0	0	0	0	0	0	0	0	0	0	0	1	Yes	0.1
Baseline	No	None	Luangwa_Lunsemfwa	Eastern	Nyimba	Nyalugwe	EB1	EB144523	43	413	30.4063	-14.5816	GPS	1	2021-11-23	November	2021	2021-11-23	November	2021	Vehicle-Mounted Sticky Trap	Route to Mpia Manzi	10	Yes	MEK, Octenol	1	0	1	0	0	0	0	0	0	0	0	0	0	0	0	1	Yes	0.1
Baseline	No	None	Luangwa_Lunsemfwa	Eastern	Nyimba	Nyalugwe	EB1	EB144523	44	400	30.3982	-14.5777	GPS	1	2021-11-23	November	2021	2021-11-23	November	2021	Vehicle-Mounted Sticky Trap	Route to Mpia Manzi	10	Yes	MEK, Octenol	0	0	0	0	0	0	0	0	0	0	0	0	0	0	0	0	No	0
Baseline	No	None	Luangwa_Lunsemfwa	Eastern	Nyimba	Nyalugwe	EB1	EB144523	45	400	30.3954	-14.5747	GPS	1	2021-11-23	November	2021	2021-11-23	November	2021	Vehicle-Mounted Sticky Trap	Route to Mpia Manzi	10	Yes	MEK, Octenol	0	1	1	0	0	0	0	0	0	0	0	0	0	0	0	1	Yes	0.1
Baseline	No	None	Luangwa_Lunsemfwa	Eastern	Mambwe	Mfuwe	EB2	EB244523	1	525	31.7771	-13.1238	GPS	1	2021-11-23	November	2021	2021-11-23	November	2021	Vehicle-Mounted Sticky Trap	Route in Game Management Area	10	Yes	MEK, Octenol	0	0	0	0	0	0	0	0	0	0	0	0	0	0	0	0	No	0
Baseline	No	None	Luangwa_Lunsemfwa	Eastern	Mambwe	Mfuwe	EB2	EB244523	2	526	31.7691	-13.1288	GPS	1	2021-11-23	November	2021	2021-11-23	November	2021	Vehicle-Mounted Sticky Trap	Route in Game Management Area	10	Yes	MEK, Octenol	0	0	0	0	0	0	0	0	0	0	0	0	0	0	0	0	No	0
Baseline	No	None	Luangwa_Lunsemfwa	Eastern	Mambwe	Mfuwe	EB2	EB244523	3	526	31.7627	-13.1358	GPS	1	2021-11-23	November	2021	2021-11-23	November	2021	Vehicle-Mounted Sticky Trap	Route in Game Management Area	10	Yes	MEK, Octenol	0	0	0	0	0	0	0	0	0	0	0	0	0	0	0	0	No	0
Baseline	No	None	Luangwa_Lunsemfwa	Eastern	Mambwe	Mfuwe	EB2	EB244523	4	527	31.7553	-13.1425	GPS	1	2021-11-23	November	2021	2021-11-23	November	2021	Vehicle-Mounted Sticky Trap	Route in Game Management Area	10	Yes	MEK, Octenol	0	0	0	0	0	0	0	0	0	0	0	0	0	0	0	0	No	0
Baseline	No	None	Luangwa_Lunsemfwa	Eastern	Mambwe	Mfuwe	EB2	EB244523	5	522	31.7505	-13.1497	GPS	1	2021-11-23	November	2021	2021-11-23	November	2021	Vehicle-Mounted Sticky Trap	Route in Game Management Area	10	Yes	MEK, Octenol	0	0	0	0	0	0	0	0	0	0	0	0	0	0	0	0	No	0
Baseline	No	None	Luangwa_Lunsemfwa	Eastern	Mambwe	Mfuwe	EB2	EB244523	6	530	31.7496	-13.1579	GPS	1	2021-11-23	November	2021	2021-11-23	November	2021	Vehicle-Mounted Sticky Trap	Route in Game Management Area	10	Yes	MEK, Octenol	0	0	0	0	0	0	0	0	0	0	0	0	0	0	0	0	No	0
Baseline	No	None	Luangwa_Lunsemfwa	Eastern	Mambwe	Mfuwe	EB2	EB244523	7	526	31.7436	-13.1628	GPS	1	2021-11-23	November	2021	2021-11-23	November	2021	Vehicle-Mounted Sticky Trap	Route in Game Management Area	10	Yes	MEK, Octenol	0	0	0	0	0	0	0	0	0	0	0	0	0	0	0	0	No	0
Baseline	No	None	Luangwa_Lunsemfwa	Eastern	Mambwe	Mfuwe	EB2	EB244523	8	537	31.7364	-13.1686	GPS	1	2021-11-23	November	2021	2021-11-23	November	2021	Vehicle-Mounted Sticky Trap	Route in Game Management Area	10	Yes	MEK, Octenol	0	0	0	0	0	0	0	0	0	0	0	0	0	0	0	0	No	0
Baseline	No	None	Luangwa_Lunsemfwa	Eastern	Mambwe	Mfuwe	EB2	EB244523	9	524	31.7285	-13.1756	GPS	1	2021-11-23	November	2021	2021-11-23	November	2021	Vehicle-Mounted Sticky Trap	Route in Game Management Area	10	Yes	MEK, Octenol	2	1	3	0	0	0	0	0	0	0	0	0	0	0	0	3	Yes	0.3
Baseline	No	None	Luangwa_Lunsemfwa	Eastern	Mambwe	Mfuwe	EB2	EB244523	10	523	31.7246	-13.1825	GPS	1	2021-11-23	November	2021	2021-11-23	November	2021	Vehicle-Mounted Sticky Trap	Route in Game Management Area	10	Yes	MEK, Octenol	3	1	4	0	0	0	0	0	0	0	0	0	0	0	0	4	Yes	0.4
Baseline	No	None	Luangwa_Lunsemfwa	Eastern	Mambwe	Mfuwe	EB2	EB244523	11	521	31.7214	-13.1912	GPS	1	2021-11-23	November	2021	2021-11-23	November	2021	Vehicle-Mounted Sticky Trap	Route in Game Management Area	10	Yes	MEK, Octenol	0	0	0	0	0	0	0	0	0	0	0	0	0	0	0	0	No	0
Baseline	No	None	Luangwa_Lunsemfwa	Eastern	Mambwe	Mfuwe	EB2	EB244523	12	523	31.7169	-13.1987	GPS	1	2021-11-23	November	2021	2021-11-23	November	2021	Vehicle-Mounted Sticky Trap	Route in Game Management Area	10	Yes	MEK, Octenol	0	1	1	0	0	0	0	0	0	0	0	0	0	0	0	1	Yes	0.1
Baseline	No	None	Luangwa_Lunsemfwa	Eastern	Mambwe	Mfuwe	EB2	EB244523	13	527	31.7106	-13.2045	GPS	1	2021-11-23	November	2021	2021-11-23	November	2021	Vehicle-Mounted Sticky Trap	Route in Game Management Area	10	Yes	MEK, Octenol	1	0	1	0	0	0	0	0	0	0	0	0	0	0	0	1	Yes	0.1
Baseline	No	None	Luangwa_Lunsemfwa	Eastern	Mambwe	Mfuwe	EB2	EB244523	14	526	31.7061	-13.2097	GPS	1	2021-11-23	November	2021	2021-11-23	November	2021	Vehicle-Mounted Sticky Trap	Route in Game Management Area	10	Yes	MEK, Octenol	4	0	4	0	0	0	0	0	0	0	0	0	0	0	0	4	Yes	0.4
Baseline	No	None	Luangwa_Lunsemfwa	Eastern	Mambwe	Mfuwe	EB2	EB244523	15	524	31.6995	-13.2125	GPS	1	2021-11-23	November	2021	2021-11-23	November	2021	Vehicle-Mounted Sticky Trap	Route in Game Management Area	10	Yes	MEK, Octenol	1	1	2	0	0	0	0	0	0	0	0	0	0	0	0	2	Yes	0.2
Baseline	No	None	Luangwa_Lunsemfwa	Eastern	Mambwe	Mfuwe	EB2	EB244523	16	518	31.6927	-13.2171	GPS	1	2021-11-23	November	2021	2021-11-23	November	2021	Vehicle-Mounted Sticky Trap	Route in Game Management Area	10	Yes	MEK, Octenol	3	0	3	0	0	0	0	0	0	0	0	0	0	0	0	3	Yes	0.3
Baseline	No	None	Luangwa_Lunsemfwa	Eastern	Mambwe	Mfuwe	EB2	EB244523	17	515	31.6858	-13.2218	GPS	1	2021-11-23	November	2021	2021-11-23	November	2021	Vehicle-Mounted Sticky Trap	Route in Game Management Area	10	Yes	MEK, Octenol	2	0	2	0	0	0	0	0	0	0	0	0	0	0	0	2	Yes	0.2
Baseline	No	None	Luangwa_Lunsemfwa	Eastern	Mambwe	Mfuwe	EB2	EB244523	18	513	31.6804	-13.2285	GPS	1	2021-11-23	November	2021	2021-11-23	November	2021	Vehicle-Mounted Sticky Trap	Route in Game Management Area	10	Yes	MEK, Octenol	0	0	0	0	0	0	0	0	0	0	0	0	0	0	0	0	No	0
Baseline	No	None	Luangwa_Lunsemfwa	Eastern	Mambwe	Mfuwe	EB2	EB244523	19	533	31.6731	-13.2342	GPS	1	2021-11-23	November	2021	2021-11-23	November	2021	Vehicle-Mounted Sticky Trap	Route in Game Management Area	10	Yes	MEK, Octenol	0	3	3	0	0	0	0	0	0	0	0	0	0	0	0	3	Yes	0.3
Baseline	No	None	Luangwa_Lunsemfwa	Eastern	Mambwe	Mfuwe	EB2	EB244523	20	524	31.6691	-13.242	GPS	1	2021-11-23	November	2021	2021-11-23	November	2021	Vehicle-Mounted Sticky Trap	Route in Game Management Area	10	Yes	MEK, Octenol	0	0	0	0	0	0	0	0	0	0	0	0	0	0	0	0	No	0
Baseline	No	None	Luangwa_Lunsemfwa	Eastern	Mambwe	Mfuwe	EB2	EB244523	21	518	31.6675	-13.2512	GPS	1	2021-11-23	November	2021	2021-11-23	November	2021	Vehicle-Mounted Sticky Trap	Route in Game Management Area	10	Yes	MEK, Octenol	0	0	0	0	0	0	0	0	0	0	0	0	0	0	0	0	No	0
Baseline	No	None	Luangwa_Lunsemfwa	Eastern	Mambwe	Mfuwe	EB2	EB244523	22	523	31.6687	-13.259	GPS	1	2021-11-23	November	2021	2021-11-23	November	2021	Vehicle-Mounted Sticky Trap	Route in Game Management Area	10	Yes	MEK, Octenol	1	0	1	0	0	0	0	0	0	0	0	0	0	0	0	1	Yes	0.1
Baseline	No	None	Luangwa_Lunsemfwa	Eastern	Mambwe	Mfuwe	EB2	EB244523	23	518	31.6676	-13.2675	GPS	1	2021-11-23	November	2021	2021-11-23	November	2021	Vehicle-Mounted Sticky Trap	Route in Game Management Area	10	Yes	MEK, Octenol	0	0	0	0	0	0	0	0	0	0	0	0	0	0	0	0	No	0
Baseline	No	None	Luangwa_Lunsemfwa	Eastern	Mambwe	Mfuwe	EB2	EB244523	24	521	31.6694	-13.2773	GPS	1	2021-11-23	November	2021	2021-11-23	November	2021	Vehicle-Mounted Sticky Trap	Route in Game Management Area	10	Yes	MEK, Octenol	0	0	0	0	0	0	0	0	0	0	0	0	0	0	0	0	No	0
Baseline	No	None	Luangwa_Lunsemfwa	Eastern	Mambwe	Mfuwe	EB2	EB244523	25	516	31.6701	-13.2856	GPS	1	2021-11-23	November	2021	2021-11-23	November	2021	Vehicle-Mounted Sticky Trap	Route in Game Management Area	10	Yes	MEK, Octenol	0	0	0	0	0	0	0	0	0	0	0	0	0	0	0	0	No	0
Baseline	No	None	Luangwa_Lunsemfwa	Eastern	Mambwe	Mfuwe	EB2	EB244523	26	519	31.6698	-13.2944	GPS	1	2021-11-23	November	2021	2021-11-23	November	2021	Vehicle-Mounted Sticky Trap	Route in Game Management Area	10	Yes	MEK, Octenol	0	0	0	0	0	0	0	0	0	0	0	0	0	0	0	0	No	0
Baseline	No	None	Luangwa_Lunsemfwa	Eastern	Mambwe	Mfuwe	EB2	EB244523	27	517	31.6667	-13.3026	GPS	1	2021-11-23	November	2021	2021-11-23	November	2021	Vehicle-Mounted Sticky Trap	Route in Game Management Area	10	Yes	MEK, Octenol	0	0	0	0	0	0	0	0	0	0	0	0	0	0	0	0	No	0
Baseline	No	None	Luangwa_Lunsemfwa	Eastern	Mambwe	Mfuwe	EB2	EB244523	28	522	31.6694	-13.3106	GPS	1	2021-11-23	November	2021	2021-11-23	November	2021	Vehicle-Mounted Sticky Trap	Route in Game Management Area	10	Yes	MEK, Octenol	0	0	0	0	0	0	0	0	0	0	0	0	0	0	0	0	No	0
Baseline	No	None	Luangwa_Lunsemfwa	Eastern	Mambwe	Mfuwe	EB2	EB244523	29	518	31.6657	-13.3189	GPS	1	2021-11-23	November	2021	2021-11-23	November	2021	Vehicle-Mounted Sticky Trap	Route in Game Management Area	10	Yes	MEK, Octenol	0	0	0	0	0	0	0	0	0	0	0	0	0	0	0	0	No	0
Baseline	No	None	Luangwa_Lunsemfwa	Eastern	Mambwe	Mfuwe	EB2	EB244523	30	515	31.6594	-13.3251	GPS	1	2021-11-23	November	2021	2021-11-23	November	2021	Vehicle-Mounted Sticky Trap	Route in Game Management Area	10	Yes	MEK, Octenol	0	0	0	0	0	0	0	0	0	0	0	0	0	0	0	0	No	0
Baseline	No	None	Luangwa_Lunsemfwa	Eastern	Mambwe	Mfuwe	EB2	EB244523	31	517	31.654	-13.3322	GPS	1	2021-11-23	November	2021	2021-11-23	November	2021	Vehicle-Mounted Sticky Trap	Route in Game Management Area	10	Yes	MEK, Octenol	0	0	0	0	0	0	0	0	0	0	0	0	0	0	0	0	No	0
Baseline	No	None	Luangwa_Lunsemfwa	Eastern	Mambwe	Mfuwe	EB2	EB244523	32	514	31.6508	-13.3399	GPS	1	2021-11-23	November	2021	2021-11-23	November	2021	Vehicle-Mounted Sticky Trap	Route in Game Management Area	10	Yes	MEK, Octenol	0	0	0	0	0	0	0	0	0	0	0	0	0	0	0	0	No	0
Baseline	No	None	Luangwa_Lunsemfwa	Eastern	Mambwe	Mfuwe	EB2	EB244523	33	521	31.6483	-13.3484	GPS	1	2021-11-23	November	2021	2021-11-23	November	2021	Vehicle-Mounted Sticky Trap	Route in Game Management Area	10	Yes	MEK, Octenol	2	0	2	0	0	0	0	0	0	0	0	0	0	0	0	2	Yes	0.2
Baseline	No	None	Luangwa_Lunsemfwa	Eastern	Mambwe	Mfuwe	EB2	EB244523	34	517	31.6404	-13.3527	GPS	1	2021-11-23	November	2021	2021-11-23	November	2021	Vehicle-Mounted Sticky Trap	Route in Game Management Area	10	Yes	MEK, Octenol	0	0	0	0	0	0	0	0	0	0	0	0	0	0	0	0	No	0
Baseline	No	None	Luangwa_Lunsemfwa	Eastern	Mambwe	Mfuwe	EB2	EB244523	35	509	31.6341	-13.3586	GPS	1	2021-11-23	November	2021	2021-11-23	November	2021	Vehicle-Mounted Sticky Trap	Route in Game Management Area	10	Yes	MEK, Octenol	0	0	0	0	0	0	0	0	0	0	0	0	0	0	0	0	No	0
Baseline	No	None	Luangwa_Lunsemfwa	Eastern	Mambwe	Mfuwe	EB2	EB244523	36	506	31.6303	-13.3669	GPS	1	2021-11-23	November	2021	2021-11-23	November	2021	Vehicle-Mounted Sticky Trap	Route in Game Management Area	10	Yes	MEK, Octenol	0	0	0	0	0	0	0	0	0	0	0	0	0	0	0	0	No	0
Baseline	No	None	Luangwa_Lunsemfwa	Eastern	Mambwe	Mfuwe	EB2	EB244523	37	511	31.6241	-13.3767	GPS	1	2021-11-23	November	2021	2021-11-23	November	2021	Vehicle-Mounted Sticky Trap	Route in Game Management Area	10	Yes	MEK, Octenol	0	1	1	0	0	0	0	0	0	0	0	0	0	0	0	1	Yes	0.1
Baseline	No	None	Luangwa_Lunsemfwa	Eastern	Mambwe	Mfuwe	EB2	EB244523	38	514	31.6171	-13.3799	GPS	1	2021-11-23	November	2021	2021-11-23	November	2021	Vehicle-Mounted Sticky Trap	Route in Game Management Area	10	Yes	MEK, Octenol	0	0	0	0	0	0	0	0	0	0	0	0	0	0	0	0	No	0
Baseline	No	None	Luangwa_Lunsemfwa	Eastern	Mambwe	Mfuwe	EB2	EB244523	39	513	31.6095	-13.3817	GPS	1	2021-11-23	November	2021	2021-11-23	November	2021	Vehicle-Mounted Sticky Trap	Route in Game Management Area	10	Yes	MEK, Octenol	0	0	0	0	0	0	0	0	0	0	0	0	0	0	0	0	No	0
Baseline	No	None	Luangwa_Lunsemfwa	Eastern	Mambwe	Mfuwe	EB2	EB244523	40	514	31.6041	-13.3882	GPS	1	2021-11-23	November	2021	2021-11-23	November	2021	Vehicle-Mounted Sticky Trap	Route in Game Management Area	10	Yes	MEK, Octenol	0	0	0	0	0	0	0	0	0	0	0	0	0	0	0	0	No	0
Baseline	No	None	Luangwa_Lunsemfwa	Eastern	Mambwe	Mfuwe	EB2	EB244523	41	516	31.5989	-13.3961	GPS	1	2021-11-23	November	2021	2021-11-23	November	2021	Vehicle-Mounted Sticky Trap	Route in Game Management Area	10	Yes	MEK, Octenol	0	0	0	0	0	0	0	0	0	0	0	0	0	0	0	0	No	0
Baseline	No	None	Luangwa_Lunsemfwa	Eastern	Mambwe	Mfuwe	EB2	EB244523	42	515	31.5907	-13.3958	GPS	1	2021-11-23	November	2021	2021-11-23	November	2021	Vehicle-Mounted Sticky Trap	Route in Game Management Area	10	Yes	MEK, Octenol	0	0	0	0	0	0	0	0	0	0	0	0	0	0	0	0	No	0
Baseline	No	None	Luangwa_Lunsemfwa	Eastern	Mambwe	Mfuwe	EB2	EB244523	43	507	31.5832	-13.401	GPS	1	2021-11-23	November	2021	2021-11-23	November	2021	Vehicle-Mounted Sticky Trap	Route in Game Management Area	10	Yes	MEK, Octenol	0	0	0	0	0	0	0	0	0	0	0	0	0	0	0	0	No	0
Baseline	No	None	Luangwa_Lunsemfwa	Eastern	Mambwe	Mfuwe	EB2	EB244523	44	509	31.5749	-13.4062	GPS	1	2021-11-23	November	2021	2021-11-23	November	2021	Vehicle-Mounted Sticky Trap	Route in Game Management Area	10	Yes	MEK, Octenol	0	0	0	0	0	0	0	0	0	0	0	0	0	0	0	0	No	0
Baseline	No	None	Luangwa_Lunsemfwa	Eastern	Mambwe	Mfuwe	EB2	EB244523	45	513	31.5699	-13.4142	GPS	1	2021-11-23	November	2021	2021-11-23	November	2021	Vehicle-Mounted Sticky Trap	Route in Game Management Area	10	Yes	MEK, Octenol	0	0	0	0	0	0	0	0	0	0	0	0	0	0	0	0	No	0
Baseline	No	None	Luangwa_Lunsemfwa	Eastern	Mambwe	Mfuwe	EB2	EB244523	46	513	31.5656	-13.4224	GPS	1	2021-11-23	November	2021	2021-11-23	November	2021	Vehicle-Mounted Sticky Trap	Route in Game Management Area	10	Yes	MEK, Octenol	0	0	0	0	0	0	0	0	0	0	0	0	0	0	0	0	No	0
Baseline	No	None	Luangwa_Lunsemfwa	Eastern	Mambwe	Mfuwe	EB2	EB244523	47	504	31.562	-13.4294	GPS	1	2021-11-23	November	2021	2021-11-23	November	2021	Vehicle-Mounted Sticky Trap	Route in Game Management Area	10	Yes	MEK, Octenol	0	0	0	0	0	0	0	0	0	0	0	0	0	0	0	0	No	0
Baseline	No	None	Luangwa_Lunsemfwa	Eastern	Mambwe	Mfuwe	EB2	EB244523	48	511	31.563	-13.4376	GPS	1	2021-11-23	November	2021	2021-11-23	November	2021	Vehicle-Mounted Sticky Trap	Route in Game Management Area	10	Yes	MEK, Octenol	0	0	0	0	0	0	0	0	0	0	0	0	0	0	0	0	No	0
Baseline	No	None	Luangwa_Lunsemfwa	Eastern	Mambwe	Mfuwe	EB2	EB244523	49	515	31.5683	-13.4457	GPS	1	2021-11-23	November	2021	2021-11-23	November	2021	Vehicle-Mounted Sticky Trap	Route in Game Management Area	10	Yes	MEK, Octenol	0	0	0	0	0	0	0	0	0	0	0	0	0	0	0	0	No	0
Baseline	No	None	Luangwa_Lunsemfwa	Eastern	Mambwe	Mfuwe	EB2	EB244523	50	514	31.5686	-13.4566	GPS	1	2021-11-23	November	2021	2021-11-23	November	2021	Vehicle-Mounted Sticky Trap	Route in Game Management Area	10	Yes	MEK, Octenol	0	0	0	0	0	0	0	0	0	0	0	0	0	0	0	0	No	0
Baseline	No	None	Tanganyika_Mweru	Luapula	Kawambwa	Lusenga	LNP1	LNP144523	1	1354	29.1833	-9.46617	GPS	1	2021-11-23	November	2021	2021-11-23	November	2021	Vehicle-Mounted Sticky Trap	Route in Lusenga National Park	10	Yes	MEK, Octenol	0	0	0	0	0	0	0	0	0	0	0	0	0	0	0	0	No	0
Baseline	No	None	Tanganyika_Mweru	Luapula	Kawambwa	Lusenga	LNP1	LNP144523	2	1344	29.1917	-9.46413	GPS	1	2021-11-23	November	2021	2021-11-23	November	2021	Vehicle-Mounted Sticky Trap	Route in Lusenga National Park	10	Yes	MEK, Octenol	0	0	0	0	0	0	0	0	0	0	0	0	0	0	0	0	No	0
Baseline	No	None	Tanganyika_Mweru	Luapula	Kawambwa	Lusenga	LNP1	LNP144523	3	1315	29.2011	-9.46571	GPS	1	2021-11-23	November	2021	2021-11-23	November	2021	Vehicle-Mounted Sticky Trap	Route in Lusenga National Park	10	Yes	MEK, Octenol	0	0	0	1	0	1	0	0	0	0	0	0	0	0	0	1	Yes	0.1
Baseline	No	None	Tanganyika_Mweru	Luapula	Kawambwa	Lusenga	LNP1	LNP144523	4	1305	29.2082	-9.46327	GPS	1	2021-11-23	November	2021	2021-11-23	November	2021	Vehicle-Mounted Sticky Trap	Route in Lusenga National Park	10	Yes	MEK, Octenol	0	0	0	1	0	1	0	0	0	0	0	0	0	0	0	1	Yes	0.1
Baseline	No	None	Tanganyika_Mweru	Luapula	Kawambwa	Lusenga	LNP1	LNP144523	5	1291	29.2118	-9.45438	GPS	1	2021-11-23	November	2021	2021-11-23	November	2021	Vehicle-Mounted Sticky Trap	Route in Lusenga National Park	10	Yes	MEK, Octenol	0	0	0	0	0	0	0	0	0	0	0	0	0	0	0	0	No	0
Baseline	No	None	Tanganyika_Mweru	Luapula	Kawambwa	Lusenga	LNP1	LNP144523	6	1262	29.2144	-9.44644	GPS	1	2021-11-23	November	2021	2021-11-23	November	2021	Vehicle-Mounted Sticky Trap	Route in Lusenga National Park	10	Yes	MEK, Octenol	0	0	0	0	0	0	0	0	0	0	0	0	0	0	0	0	No	0
Baseline	No	None	Tanganyika_Mweru	Luapula	Kawambwa	Lusenga	LNP1	LNP144523	7	1232	29.2167	-9.43681	GPS	1	2021-11-23	November	2021	2021-11-23	November	2021	Vehicle-Mounted Sticky Trap	Route in Lusenga National Park	10	Yes	MEK, Octenol	0	0	0	0	0	0	0	0	0	0	0	0	0	0	0	0	No	0
Baseline	No	None	Tanganyika_Mweru	Luapula	Kawambwa	Lusenga	LNP1	LNP144523	8	1236	29.2137	-9.42894	GPS	1	2021-11-23	November	2021	2021-11-23	November	2021	Vehicle-Mounted Sticky Trap	Route in Lusenga National Park	10	Yes	MEK, Octenol	0	0	0	0	0	0	0	0	0	0	0	0	0	0	0	0	No	0
Baseline	No	None	Tanganyika_Mweru	Luapula	Kawambwa	Lusenga	LNP1	LNP144523	9	1197	29.2114	-9.41951	GPS	1	2021-11-23	November	2021	2021-11-23	November	2021	Vehicle-Mounted Sticky Trap	Route in Lusenga National Park	10	Yes	MEK, Octenol	0	0	0	0	0	0	0	0	0	0	0	0	0	0	0	0	No	0
Baseline	No	None	Tanganyika_Mweru	Luapula	Kawambwa	Lusenga	LNP1	LNP144523	10	1153	29.2129	-9.41088	GPS	1	2021-11-23	November	2021	2021-11-23	November	2021	Vehicle-Mounted Sticky Trap	Route in Lusenga National Park	10	Yes	MEK, Octenol	0	0	0	0	0	0	0	0	0	0	0	0	0	0	0	0	No	0
Baseline	No	None	Tanganyika_Mweru	Luapula	Kawambwa	Lusenga	LNP1	LNP144523	11	1150	29.2203	-9.40539	GPS	1	2021-11-23	November	2021	2021-11-23	November	2021	Vehicle-Mounted Sticky Trap	Route in Lusenga National Park	10	Yes	MEK, Octenol	0	0	0	0	0	0	0	0	0	0	0	0	0	0	0	0	No	0
Baseline	No	None	Tanganyika_Mweru	Luapula	Kawambwa	Lusenga	LNP1	LNP144523	12	1128	29.2231	-9.39691	GPS	1	2021-11-23	November	2021	2021-11-23	November	2021	Vehicle-Mounted Sticky Trap	Route in Lusenga National Park	10	Yes	MEK, Octenol	0	0	0	0	0	0	0	0	0	0	0	0	0	0	0	0	No	0
Baseline	No	None	Tanganyika_Mweru	Luapula	Kawambwa	Lusenga	LNP1	LNP144523	13	1115	29.2268	-9.38972	GPS	1	2021-11-23	November	2021	2021-11-23	November	2021	Vehicle-Mounted Sticky Trap	Route in Lusenga National Park	10	Yes	MEK, Octenol	0	0	0	0	0	0	0	0	0	0	0	0	0	0	0	0	No	0
Baseline	No	None	Tanganyika_Mweru	Luapula	Kawambwa	Lusenga	LNP1	LNP144523	14	1097	29.2346	-9.38202	GPS	1	2021-11-23	November	2021	2021-11-23	November	2021	Vehicle-Mounted Sticky Trap	Route in Lusenga National Park	10	Yes	MEK, Octenol	0	0	0	0	0	0	0	0	0	0	0	0	0	0	0	0	No	0
Baseline	No	None	Tanganyika_Mweru	Luapula	Kawambwa	Lusenga	LNP1	LNP144523	15	1075	29.2476	-9.37671	GPS	1	2021-11-23	November	2021	2021-11-23	November	2021	Vehicle-Mounted Sticky Trap	Route in Lusenga National Park	10	Yes	MEK, Octenol	0	0	0	1	0	1	0	0	0	0	0	0	0	0	0	1	Yes	0.1
Baseline	No	None	Tanganyika_Mweru	Luapula	Kawambwa	Lusenga	LNP1	LNP144523	16	1056	29.25	-9.36885	GPS	1	2021-11-23	November	2021	2021-11-23	November	2021	Vehicle-Mounted Sticky Trap	Route in Lusenga National Park	10	Yes	MEK, Octenol	0	0	0	1	0	1	0	0	0	0	0	0	0	0	0	1	Yes	0.1
Baseline	No	None	Tanganyika_Mweru	Luapula	Kawambwa	Lusenga	LNP1	LNP144523	17	1059	29.2535	-9.36015	GPS	1	2021-11-23	November	2021	2021-11-23	November	2021	Vehicle-Mounted Sticky Trap	Route in Lusenga National Park	10	Yes	MEK, Octenol	0	0	0	1	0	1	0	0	0	0	0	0	0	0	0	1	Yes	0.1
Baseline	No	None	Tanganyika_Mweru	Luapula	Kawambwa	Lusenga	LNP1	LNP144523	18	1016	29.2582	-9.35174	GPS	1	2021-11-23	November	2021	2021-11-23	November	2021	Vehicle-Mounted Sticky Trap	Route in Lusenga National Park	10	Yes	MEK, Octenol	0	0	0	0	0	0	0	0	0	0	0	0	0	0	0	0	No	0
Baseline	No	None	Tanganyika_Mweru	Luapula	Kawambwa	Lusenga	LNP1	LNP144523	19	1045	29.2647	-9.34991	GPS	1	2021-11-23	November	2021	2021-11-23	November	2021	Vehicle-Mounted Sticky Trap	Route in Lusenga National Park	10	Yes	MEK, Octenol	0	0	0	3	5	8	0	0	0	0	0	0	0	0	0	8	Yes	0.8
Baseline	No	None	Tanganyika_Mweru	Luapula	Kawambwa	Lusenga	LNP1	LNP144523	20	1072	29.2686	-9.35625	GPS	1	2021-11-23	November	2021	2021-11-23	November	2021	Vehicle-Mounted Sticky Trap	Route in Lusenga National Park	10	Yes	MEK, Octenol	0	0	0	2	3	5	0	0	0	0	0	0	0	0	0	5	Yes	0.5
Baseline	No	None	Tanganyika_Mweru	Luapula	Kawambwa	Lusenga	LNP1	LNP144523	21	1059	29.2758	-9.36049	GPS	1	2021-11-23	November	2021	2021-11-23	November	2021	Vehicle-Mounted Sticky Trap	Route in Lusenga National Park	10	Yes	MEK, Octenol	0	0	0	5	5	10	0	0	0	0	0	0	0	0	0	10	Yes	1
Baseline	No	None	Tanganyika_Mweru	Luapula	Kawambwa	Lusenga	LNP1	LNP144523	22	1084	29.2836	-9.36357	GPS	1	2021-11-23	November	2021	2021-11-23	November	2021	Vehicle-Mounted Sticky Trap	Route in Lusenga National Park	10	Yes	MEK, Octenol	0	0	0	1	0	1	0	0	0	0	0	0	0	0	0	1	Yes	0.1
Baseline	No	None	Tanganyika_Mweru	Luapula	Kawambwa	Lusenga	LNP1	LNP144523	23	1093	29.2942	-9.36799	GPS	1	2021-11-23	November	2021	2021-11-23	November	2021	Vehicle-Mounted Sticky Trap	Route in Lusenga National Park	10	Yes	MEK, Octenol	0	0	0	1	2	3	0	0	0	0	0	0	0	0	0	3	Yes	0.3
Baseline	No	None	Tanganyika_Mweru	Luapula	Kawambwa	Lusenga	LNP1	LNP144523	24	1092	29.2965	-9.37317	GPS	1	2021-11-23	November	2021	2021-11-23	November	2021	Vehicle-Mounted Sticky Trap	Route in Lusenga National Park	10	Yes	MEK, Octenol	0	0	0	4	0	4	0	0	0	0	0	0	0	0	0	4	Yes	0.4
Baseline	No	None	Tanganyika_Mweru	Luapula	Kawambwa	Lusenga	LNP1	LNP144523	25	1103	29.3016	-9.38104	GPS	1	2021-11-23	November	2021	2021-11-23	November	2021	Vehicle-Mounted Sticky Trap	Route in Lusenga National Park	10	Yes	MEK, Octenol	0	0	0	4	1	5	0	0	0	0	0	0	0	0	0	5	Yes	0.5
Baseline	No	None	Tanganyika_Mweru	Luapula	Kawambwa	Lusenga	LNP1	LNP144523	26	1091	29.3102	-9.38243	GPS	1	2021-11-23	November	2021	2021-11-23	November	2021	Vehicle-Mounted Sticky Trap	Route in Lusenga National Park	10	Yes	MEK, Octenol	0	0	0	5	0	5	0	0	0	0	0	0	0	0	0	5	Yes	0.5
Baseline	No	None	Tanganyika_Mweru	Luapula	Kawambwa	Lusenga	LNP1	LNP144523	27	1067	29.3161	-9.38844	GPS	1	2021-11-23	November	2021	2021-11-23	November	2021	Vehicle-Mounted Sticky Trap	Route in Lusenga National Park	10	Yes	MEK, Octenol	0	0	0	2	0	2	0	0	0	0	0	0	0	0	0	2	Yes	0.2
Baseline	No	None	Tanganyika_Mweru	Luapula	Kawambwa	Lusenga	LNP1	LNP144523	28	1054	29.3245	-9.39156	GPS	1	2021-11-23	November	2021	2021-11-23	November	2021	Vehicle-Mounted Sticky Trap	Route in Lusenga National Park	10	Yes	MEK, Octenol	0	0	0	0	1	1	0	0	0	0	0	0	0	0	0	1	Yes	0.1
Baseline	No	None	Lower_Zambezi	Lusaka	Luangwa	Chiawa	LZ3	LZ344266	1	381	29.1046	-15.827	GPS	1	2021-03-11	November	2021	2021-03-11	November	2021	Vehicle-Mounted Sticky Trap	Route in Game Management Area Near Settlements	10	Yes	MEK, Octenol	0	0	0	0	0	0	0	0	0	0	0	0	0	0	0	0	No	0
Baseline	No	None	Lower_Zambezi	Lusaka	Luangwa	Chiawa	LZ3	LZ344266	2	384	29.1037	-15.8184	GPS	1	2021-03-11	November	2021	2021-03-11	November	2021	Vehicle-Mounted Sticky Trap	Route in Game Management Area Near Settlements	10	Yes	MEK, Octenol	0	0	0	0	0	0	0	0	0	0	0	0	0	0	0	0	No	0
Baseline	No	None	Lower_Zambezi	Lusaka	Luangwa	Chiawa	LZ3	LZ344266	3	396	29.1001	-15.8102	GPS	1	2021-03-11	November	2021	2021-03-11	November	2021	Vehicle-Mounted Sticky Trap	Route in Game Management Area Near Settlements	10	Yes	MEK, Octenol	0	0	0	0	0	0	0	0	0	0	0	0	0	0	0	0	No	0
Baseline	No	None	Lower_Zambezi	Lusaka	Luangwa	Chiawa	LZ3	LZ344266	4	416	29.095	-15.8025	GPS	1	2021-03-11	November	2021	2021-03-11	November	2021	Vehicle-Mounted Sticky Trap	Route in Game Management Area Near Settlements	10	Yes	MEK, Octenol	0	0	0	0	0	0	0	0	0	0	0	0	0	0	0	0	No	0
Baseline	No	None	Lower_Zambezi	Lusaka	Luangwa	Chiawa	LZ3	LZ344266	5	435	29.0901	-15.7957	GPS	1	2021-03-11	November	2021	2021-03-11	November	2021	Vehicle-Mounted Sticky Trap	Route in Game Management Area Near Settlements	10	Yes	MEK, Octenol	0	0	0	0	0	0	0	0	0	0	0	0	0	0	0	0	No	0
Baseline	No	None	Lower_Zambezi	Lusaka	Luangwa	Chiawa	LZ3	LZ344266	6	437	29.08	-15.7977	GPS	1	2021-03-11	November	2021	2021-03-11	November	2021	Vehicle-Mounted Sticky Trap	Route in Game Management Area Near Settlements	10	Yes	MEK, Octenol	0	0	0	0	0	0	0	0	0	0	0	0	0	0	0	0	No	0
Baseline	No	None	Lower_Zambezi	Lusaka	Luangwa	Chiawa	LZ3	LZ344266	7	439	29.0773	-15.797	GPS	1	2021-03-11	November	2021	2021-03-11	November	2021	Vehicle-Mounted Sticky Trap	Route in Game Management Area Near Settlements	10	Yes	MEK, Octenol	0	0	0	0	0	0	0	0	0	0	0	0	0	0	0	0	No	0
Baseline	No	None	Lower_Zambezi	Lusaka	Luangwa	Chiawa	LZ3	LZ344266	8	432	29.0996	-15.7904	GPS	1	2021-03-11	November	2021	2021-03-11	November	2021	Vehicle-Mounted Sticky Trap	Route in Game Management Area Near Settlements	10	Yes	MEK, Octenol	0	0	0	0	0	0	0	0	0	0	0	0	0	0	0	0	No	0
Baseline	No	None	Lower_Zambezi	Lusaka	Luangwa	Chiawa	LZ3	LZ344266	9	439	29.1082	-15.7889	GPS	1	2021-03-11	November	2021	2021-03-11	November	2021	Vehicle-Mounted Sticky Trap	Route in Game Management Area Near Settlements	10	Yes	MEK, Octenol	0	0	0	0	0	0	0	0	0	0	0	0	0	0	0	0	No	0
Baseline	No	None	Lower_Zambezi	Lusaka	Luangwa	Chiawa	LZ3	LZ344266	10	438	29.1173	-15.7863	GPS	1	2021-03-11	November	2021	2021-03-11	November	2021	Vehicle-Mounted Sticky Trap	Route in Game Management Area Near Settlements	10	Yes	MEK, Octenol	0	0	0	0	0	0	0	0	0	0	0	0	0	0	0	0	No	0
Baseline	No	None	Lower_Zambezi	Lusaka	Luangwa	Chiawa	LZ3	LZ344266	11	412	29.127	-15.7846	GPS	1	2021-03-11	November	2021	2021-03-11	November	2021	Vehicle-Mounted Sticky Trap	Route in Game Management Area Near Settlements	10	Yes	MEK, Octenol	0	0	0	0	0	0	0	0	0	0	0	0	0	0	0	0	No	0
Baseline	No	None	Lower_Zambezi	Lusaka	Luangwa	Chiawa	LZ3	LZ344266	12	416	29.1364	-15.7828	GPS	1	2021-03-11	November	2021	2021-03-11	November	2021	Vehicle-Mounted Sticky Trap	Route in Game Management Area Near Settlements	10	Yes	MEK, Octenol	0	0	0	0	0	0	0	0	0	0	0	0	0	0	0	0	No	0
Baseline	No	None	Lower_Zambezi	Lusaka	Luangwa	Chiawa	LZ3	LZ344266	13	407	29.1462	-15.7811	GPS	1	2021-03-11	November	2021	2021-03-11	November	2021	Vehicle-Mounted Sticky Trap	Route in Game Management Area Near Settlements	10	Yes	MEK, Octenol	0	0	0	0	0	0	0	0	0	0	0	0	0	0	0	0	No	0
Baseline	No	None	Lower_Zambezi	Lusaka	Luangwa	Chiawa	LZ3	LZ344266	14	387	29.1549	-15.7811	GPS	1	2021-03-11	November	2021	2021-03-11	November	2021	Vehicle-Mounted Sticky Trap	Route in Game Management Area Near Settlements	10	Yes	MEK, Octenol	0	0	0	0	0	0	0	0	0	0	0	0	0	0	0	0	No	0
Baseline	No	None	Lower_Zambezi	Lusaka	Luangwa	Chiawa	LZ3	LZ344266	15	394	29.1647	-15.7802	GPS	1	2021-03-11	November	2021	2021-03-11	November	2021	Vehicle-Mounted Sticky Trap	Route in Game Management Area Near Settlements	10	Yes	MEK, Octenol	0	0	0	0	0	0	0	0	0	0	0	0	0	0	0	0	No	0
Baseline	No	None	Lower_Zambezi	Lusaka	Luangwa	Chiawa	LZ3	LZ344266	16	400	29.1724	-15.7766	GPS	1	2021-03-11	November	2021	2021-03-11	November	2021	Vehicle-Mounted Sticky Trap	Route in Game Management Area Near Settlements	10	Yes	MEK, Octenol	0	0	0	0	0	0	0	0	0	0	0	0	0	0	0	0	No	0
Baseline	No	None	Lower_Zambezi	Lusaka	Luangwa	Chiawa	LZ3	LZ344266	17	401	29.1798	-15.7698	GPS	1	2021-03-11	November	2021	2021-03-11	November	2021	Vehicle-Mounted Sticky Trap	Route in Game Management Area Near Settlements	10	Yes	MEK, Octenol	1	0	1	0	0	0	0	0	0	0	0	0	0	0	0	1	Yes	0.1
Baseline	No	None	Lower_Zambezi	Lusaka	Luangwa	Chiawa	LZ3	LZ344266	18	389	29.1886	-15.7674	GPS	1	2021-03-11	November	2021	2021-03-11	November	2021	Vehicle-Mounted Sticky Trap	Route in Game Management Area Near Settlements	10	Yes	MEK, Octenol	0	0	0	0	0	0	0	0	0	0	0	0	0	0	0	0	No	0
Baseline	No	None	Lower_Zambezi	Lusaka	Luangwa	Chiawa	LZ3	LZ344266	19	384	29.1969	-15.7625	GPS	1	2021-03-11	November	2021	2021-03-11	November	2021	Vehicle-Mounted Sticky Trap	Route in Game Management Area Near Settlements	10	Yes	MEK, Octenol	0	0	0	0	0	0	0	0	0	0	0	0	0	0	0	0	No	0
Baseline	No	None	Lower_Zambezi	Lusaka	Luangwa	Chiawa	LZ3	LZ344266	20	359	29.2035	-15.7683	GPS	1	2021-03-11	November	2021	2021-03-11	November	2021	Vehicle-Mounted Sticky Trap	Route in Game Management Area Near Settlements	10	Yes	MEK, Octenol	0	0	0	0	0	0	0	0	0	0	0	0	0	0	0	0	No	0
Baseline	No	None	Lower_Zambezi	Lusaka	Luangwa	Chiawa	LZ3	LZ344266	21	366	29.2092	-15.7675	GPS	1	2021-03-11	November	2021	2021-03-11	November	2021	Vehicle-Mounted Sticky Trap	Route in Game Management Area Near Settlements	10	Yes	MEK, Octenol	0	0	0	0	0	0	0	0	0	0	0	0	0	0	0	0	No	0
Baseline	No	None	Lower_Zambezi	Lusaka	Luangwa	Chiawa	LZ3	LZ344266	22	376	29.217	-15.7646	GPS	1	2021-03-11	November	2021	2021-03-11	November	2021	Vehicle-Mounted Sticky Trap	Route in Game Management Area Near Settlements	10	Yes	MEK, Octenol	0	0	0	0	0	0	0	0	0	0	0	0	0	0	0	0	No	0
Baseline	No	None	Lower_Zambezi	Lusaka	Luangwa	Chiawa	LZ3	LZ344266	23	375	29.2244	-15.7586	GPS	1	2021-03-11	November	2021	2021-03-11	November	2021	Vehicle-Mounted Sticky Trap	Route in Game Management Area Near Settlements	10	Yes	MEK, Octenol	0	0	0	0	0	0	0	0	0	0	0	0	0	0	0	0	No	0
Baseline	No	None	Lower_Zambezi	Lusaka	Luangwa	Chiawa	LZ3	LZ344266	24	363	29.2329	-15.7569	GPS	1	2021-03-11	November	2021	2021-03-11	November	2021	Vehicle-Mounted Sticky Trap	Route in Game Management Area Near Settlements	10	Yes	MEK, Octenol	0	0	0	0	0	0	0	0	0	0	0	0	0	0	0	0	No	0
Baseline	No	None	Lower_Zambezi	Lusaka	Luangwa	Chiawa	LZ3	LZ344266	25	374	29.2351	-15.7493	GPS	1	2021-03-11	November	2021	2021-03-11	November	2021	Vehicle-Mounted Sticky Trap	Route in Game Management Area Near Settlements	10	Yes	MEK, Octenol	0	0	0	0	0	0	0	0	0	0	0	0	0	0	0	0	No	0
Baseline	No	None	Lower_Zambezi	Lusaka	Luangwa	Chiawa	LZ3	LZ344266	26	377	29.2392	-15.7441	GPS	1	2021-03-11	November	2021	2021-03-11	November	2021	Vehicle-Mounted Sticky Trap	Route in Game Management Area Near Settlements	10	Yes	MEK, Octenol	0	0	0	0	0	0	0	0	0	0	0	0	0	0	0	0	No	0
Baseline	No	None	Lower_Zambezi	Lusaka	Luangwa	Chiawa	LZ3	LZ344266	27	389	29.2485	-15.7294	GPS	1	2021-03-11	November	2021	2021-03-11	November	2021	Vehicle-Mounted Sticky Trap	Route in Game Management Area Near Settlements	10	Yes	MEK, Octenol	0	0	0	0	0	0	0	0	0	0	0	0	0	0	0	0	No	0
Baseline	No	None	Lower_Zambezi	Lusaka	Luangwa	Chiawa	LZ3	LZ344266	28	378	29.2555	-15.724	GPS	1	2021-03-11	November	2021	2021-03-11	November	2021	Vehicle-Mounted Sticky Trap	Route in Game Management Area Near Settlements	10	Yes	MEK, Octenol	0	0	0	0	0	0	0	0	0	0	0	0	0	0	0	0	No	0
Baseline	No	None	Lower_Zambezi	Lusaka	Luangwa	Chiawa	LZ3	LZ344266	29	384	29.2574	-15.7183	GPS	1	2021-03-11	November	2021	2021-03-11	November	2021	Vehicle-Mounted Sticky Trap	Route in Game Management Area Near Settlements	10	Yes	MEK, Octenol	0	0	0	0	0	0	0	0	0	0	0	0	0	0	0	0	No	0
Baseline	No	None	Lower_Zambezi	Lusaka	Luangwa	Chiawa	LZ3	LZ344266	30	399	29.2582	-15.7118	GPS	1	2021-03-11	November	2021	2021-03-11	November	2021	Vehicle-Mounted Sticky Trap	Route in Game Management Area Near Settlements	10	Yes	MEK, Octenol	0	0	0	0	0	0	0	0	0	0	0	0	0	0	0	0	No	0
Baseline	No	None	Lower_Zambezi	Lusaka	Luangwa	Chiawa	LZ3	LZ344266	31	392	29.2607	-15.7054	GPS	1	2021-03-11	November	2021	2021-03-11	November	2021	Vehicle-Mounted Sticky Trap	Route in Game Management Area Near Settlements	10	Yes	MEK, Octenol	0	0	0	0	0	0	0	0	0	0	0	0	0	0	0	0	No	0
Baseline	No	None	Lower_Zambezi	Lusaka	Luangwa	Chiawa	LZ3	LZ344266	32	391	29.2652	-15.7002	GPS	1	2021-03-11	November	2021	2021-03-11	November	2021	Vehicle-Mounted Sticky Trap	Route in Game Management Area Near Settlements	10	Yes	MEK, Octenol	0	0	0	0	0	0	0	0	0	0	0	0	0	0	0	0	No	0
Baseline	No	None	Lower_Zambezi	Lusaka	Luangwa	Chiawa	LZ3	LZ344266	33	400	29.2699	-15.6935	GPS	1	2021-03-11	November	2021	2021-03-11	November	2021	Vehicle-Mounted Sticky Trap	Route in Game Management Area Near Settlements	10	Yes	MEK, Octenol	0	0	0	0	0	0	0	0	0	0	0	0	0	0	0	0	No	0
Baseline	No	None	Lower_Zambezi	Lusaka	Luangwa	Chiawa	LZ3	LZ344266	34	404	29.2787	-15.691	GPS	1	2021-03-11	November	2021	2021-03-11	November	2021	Vehicle-Mounted Sticky Trap	Route in Game Management Area Near Settlements	10	Yes	MEK, Octenol	0	0	0	0	0	0	0	0	0	0	0	0	0	0	0	0	No	0
Baseline	No	None	Lower_Zambezi	Lusaka	Luangwa	Chiawa	LZ3	LZ344266	35	401	29.2884	-15.6891	GPS	1	2021-03-11	November	2021	2021-03-11	November	2021	Vehicle-Mounted Sticky Trap	Route in Game Management Area Near Settlements	10	Yes	MEK, Octenol	0	0	0	0	0	0	0	0	0	0	0	0	0	0	0	0	No	0
Baseline	No	None	Lower_Zambezi	Lusaka	Luangwa	Chiawa	LZ3	LZ344266	36	387	29.2968	-15.6898	GPS	1	2021-03-11	November	2021	2021-03-11	November	2021	Vehicle-Mounted Sticky Trap	Route in Game Management Area Near Settlements	10	Yes	MEK, Octenol	0	0	0	0	0	0	0	0	0	0	0	0	0	0	0	0	No	0
Baseline	No	None	Lower_Zambezi	Lusaka	Luangwa	Chiawa	LZ3	LZ344266	37	371	29.3057	-15.6898	GPS	1	2021-03-11	November	2021	2021-03-11	November	2021	Vehicle-Mounted Sticky Trap	Route in Game Management Area Near Settlements	10	Yes	MEK, Octenol	0	0	0	0	0	0	0	0	0	0	0	0	0	0	0	0	No	0
Baseline	No	None	Lower_Zambezi	Lusaka	Luangwa	Chiawa	LZ3	LZ344266	38	371	29.3063	-15.6938	GPS	1	2021-03-11	November	2021	2021-03-11	November	2021	Vehicle-Mounted Sticky Trap	Route in Game Management Area Near Settlements	10	Yes	MEK, Octenol	0	0	0	0	0	0	0	0	0	0	0	0	0	0	0	0	No	0
Baseline	No	None	Lower_Zambezi	Lusaka	Luangwa	Chiawa	LZ3	LZ344266	39	377	29.3122	-15.699	GPS	1	2021-03-11	November	2021	2021-03-11	November	2021	Vehicle-Mounted Sticky Trap	Route in Game Management Area Near Settlements	10	Yes	MEK, Octenol	0	0	0	0	0	0	0	0	0	0	0	0	0	0	0	0	No	0
Baseline	No	None	Lower_Zambezi	Lusaka	Luangwa	Chiawa	LZ3	LZ344266	40	383	29.3204	-15.7036	GPS	1	2021-03-11	November	2021	2021-03-11	November	2021	Vehicle-Mounted Sticky Trap	Route in Game Management Area Near Settlements	10	Yes	MEK, Octenol	0	0	0	0	0	0	0	0	0	0	0	0	0	0	0	0	No	0
Baseline	No	None	Lower_Zambezi	Lusaka	Luangwa	Chiawa	LZ3	LZ344266	41	373	29.3218	-15.7172	GPS	1	2021-03-11	November	2021	2021-03-11	November	2021	Vehicle-Mounted Sticky Trap	Route in Game Management Area Near Settlements	10	Yes	MEK, Octenol	0	0	0	0	0	0	0	0	0	0	0	0	0	0	0	0	No	0
Baseline	No	None	Lower_Zambezi	Lusaka	Luangwa	Chiawa	LZ3	LZ344266	42	382	29.3146	-15.7212	GPS	1	2021-03-11	November	2021	2021-03-11	November	2021	Vehicle-Mounted Sticky Trap	Route in Game Management Area Near Settlements	10	Yes	MEK, Octenol	0	0	0	0	0	0	0	0	0	0	0	0	0	0	0	0	No	0
Baseline	No	None	Lower_Zambezi	Lusaka	Luangwa	Chiawa	LZ3	LZ344266	43	394	29.3047	-15.7237	GPS	1	2021-03-11	November	2021	2021-03-11	November	2021	Vehicle-Mounted Sticky Trap	Route in Game Management Area Near Settlements	10	Yes	MEK, Octenol	0	0	0	0	0	0	0	0	0	0	0	0	0	0	0	0	No	0
Baseline	No	None	Lower_Zambezi	Lusaka	Luangwa	Chiawa	LZ3	LZ344266	44	378	29.2916	-15.7275	GPS	1	2021-03-11	November	2021	2021-03-11	November	2021	Vehicle-Mounted Sticky Trap	Route in Game Management Area Near Settlements	10	Yes	MEK, Octenol	0	0	0	0	0	0	0	0	0	0	0	0	0	0	0	0	No	0
Baseline	No	None	Lower_Zambezi	Lusaka	Luangwa	Chiawa	LZ3	LZ344266	45	378	29.2806	-15.7364	GPS	1	2021-03-11	November	2021	2021-03-11	November	2021	Vehicle-Mounted Sticky Trap	Route in Game Management Area Near Settlements	10	Yes	MEK, Octenol	0	0	0	0	0	0	0	0	0	0	0	0	0	0	0	0	No	0
Baseline	No	None	Lower_Zambezi	Lusaka	Luangwa	Chiawa	LZ3	LZ344266	46	380	29.2671	-15.74	GPS	1	2021-03-11	November	2021	2021-03-11	November	2021	Vehicle-Mounted Sticky Trap	Route in Game Management Area Near Settlements	10	Yes	MEK, Octenol	0	0	0	0	0	0	0	0	0	0	0	0	0	0	0	0	No	0
Baseline	No	None	Lower_Zambezi	Lusaka	Luangwa	Chiawa	LZ3	LZ344266	47	370	29.2545	-15.7468	GPS	1	2021-03-11	November	2021	2021-03-11	November	2021	Vehicle-Mounted Sticky Trap	Route in Game Management Area Near Settlements	10	Yes	MEK, Octenol	0	0	0	0	0	0	0	0	0	0	0	0	0	0	0	0	No	0
Baseline	No	None	Lower_Zambezi	Lusaka	Luangwa	Chiawa	LZ3	LZ344266	48	370	29.2438	-15.7493	GPS	1	2021-03-11	November	2021	2021-03-11	November	2021	Vehicle-Mounted Sticky Trap	Route in Game Management Area Near Settlements	10	Yes	MEK, Octenol	0	0	0	0	0	0	0	0	0	0	0	0	0	0	0	0	No	0
Baseline	No	None	Lower_Zambezi	Lusaka	Luangwa	Chiawa	LZ3	LZ344266	49	369	29.2365	-15.7546	GPS	1	2021-03-11	November	2021	2021-03-11	November	2021	Vehicle-Mounted Sticky Trap	Route in Game Management Area Near Settlements	10	Yes	MEK, Octenol	0	0	0	0	0	0	0	0	0	0	0	0	0	0	0	0	No	0
Baseline	No	None	Luangwa_Lunsemfwa	Muchinga	Mpika	South_Luangwa	EB3	EB344515	1	529	31.7251	-13.1051	GPS	1	2021-11-15	November	2021	2021-11-15	November	2021	Vehicle-Mounted Sticky Trap	Route in South Luangwa National Park	10	Yes	MEK, Octenol	1	0	1	0	0	0	0	0	0	0	0	0	0	0	0	1	Yes	0.1
Baseline	No	None	Luangwa_Lunsemfwa	Muchinga	Mpika	South_Luangwa	EB3	EB344515	2	532	31.7166	-13.1075	GPS	1	2021-11-15	November	2021	2021-11-15	November	2021	Vehicle-Mounted Sticky Trap	Route in South Luangwa National Park	10	Yes	MEK, Octenol	7	3	10	0	0	0	0	0	0	0	0	0	0	0	0	10	Yes	1
Baseline	No	None	Luangwa_Lunsemfwa	Muchinga	Mpika	South_Luangwa	EB3	EB344515	3	545	31.7071	-13.11	GPS	1	2021-11-15	November	2021	2021-11-15	November	2021	Vehicle-Mounted Sticky Trap	Route in South Luangwa National Park	10	Yes	MEK, Octenol	5	3	8	0	0	0	0	0	0	0	0	0	0	0	0	8	Yes	0.8
Baseline	No	None	Luangwa_Lunsemfwa	Muchinga	Mpika	South_Luangwa	EB3	EB344515	4	549	31.6983	-13.1128	GPS	1	2021-11-15	November	2021	2021-11-15	November	2021	Vehicle-Mounted Sticky Trap	Route in South Luangwa National Park	10	Yes	MEK, Octenol	2	5	7	0	0	0	0	1	1	0	0	0	0	0	0	8	Yes	0.8
[truncated: 1,721 more rows]
