# Supplementary material for: Developing a national atlas to support the progressive control of tsetse-transmitted animal trypanosomosis in Zambia
Source: Parasit Vectors. 2025 Nov 10;18:452. doi: 10.1186/s13071-025-07086-2 (PMC12604332; doi:10.1186/s13071-025-07086-2)
Supplement: Supplementary file 6 — Additional file 6: Dataset. Dataset of the national atlas of tsetse flies in Zambia—stationary devices. [file 13071_2025_7086_MOESM6_ESM.xlsx]

## Sheet: Data
Type_of_survey	Tsetse_intervention	Type_of_intervention	Tsetse_belt	Province	District	Location_Village	Elevation_m	Longitude	Latitude	Geo_Source	Start_date	Start_month	Start_year	End_date	End_month	End_year	Duration_days	Trap_type	Trap_notes	Attractant	Attractant _used	Gmm_m	Gmm_f	Gmm_Total	Gmc_m	Gmc_f	Gmc_Total	Gp_m	Gp_f	Gp_Total	Gb_m	Gb_f	Gb_Total	Gfm_m	Gfm_f	Gfm_Total	Total	Tsetse_P	AD
Baseline	No	None	Kwando_Zambezi	Western	Sesheke	Imusho	975	23.3769	-17.5645	GPS/GTOPO30	2009-05-16	May	2009	2009-05-16	May	2009	1	Epsilon	Set 500 m apart	Yes	MEK, Octenol	0	0	0	0	0	0	0	0	0	0	0	0	0	0	0	0	No	0
Baseline	No	None	Kwando_Zambezi	Western	Sesheke	Imusho	975	23.3781	-17.5658	GPS/GTOPO30	2009-05-16	May	2009	2009-05-16	May	2009	1	Epsilon	Set 500 m apart	Yes	MEK, Octenol	0	0	0	0	0	0	0	0	0	0	0	0	0	0	0	0	No	0
Baseline	No	None	Kwando_Zambezi	Western	Sesheke	Imusho	975	23.3755	-17.5697	GPS/GTOPO30	2009-05-16	May	2009	2009-05-16	May	2009	1	Epsilon	Set 500 m apart	Yes	MEK, Octenol	0	0	0	0	0	0	0	0	0	0	0	0	0	0	0	0	No	0
Baseline	No	None	Kwando_Zambezi	Western	Sesheke	Imusho	975	23.3814	-17.574	GPS/GTOPO30	2009-05-16	May	2009	2009-05-16	May	2009	1	Epsilon	Set 500 m apart	Yes	MEK, Octenol	0	0	0	0	0	0	0	0	0	0	0	0	0	0	0	0	No	0
Baseline	No	None	Kwando_Zambezi	Western	Sesheke	Imusho	975	23.2945	-17.5779	GPS/GTOPO30	2009-05-16	May	2009	2009-05-16	May	2009	1	Epsilon	Set 500 m apart	Yes	MEK, Octenol	0	0	0	0	0	0	0	0	0	0	0	0	0	0	0	0	No	0
Baseline	No	None	Kwando_Zambezi	Western	Sesheke	Imusho	975	23.3748	-17.5691	GPS/GTOPO30	2009-05-16	May	2009	2009-05-16	May	2009	1	Epsilon	Set 500 m apart	Yes	MEK, Octenol	0	0	0	0	0	0	0	0	0	0	0	0	0	0	0	0	No	0
Baseline	No	None	Kwando_Zambezi	Western	Sesheke	Imusho	991	23.2268	-17.4931	GPS/GTOPO30	2009-05-17	May	2009	2009-05-17	May	2009	1	Epsilon	Set 500 m apart	Yes	MEK, Octenol	0	0	0	0	0	0	0	0	0	0	0	0	0	0	0	0	No	0
Baseline	No	None	Kwando_Zambezi	Western	Sesheke	Imusho	991	23.2264	-17.4922	GPS/GTOPO30	2009-05-17	May	2009	2009-05-17	May	2009	1	Epsilon	Set 500 m apart	Yes	MEK, Octenol	0	0	0	0	0	0	0	0	0	0	0	0	0	0	0	0	No	0
Baseline	No	None	Kwando_Zambezi	Western	Sesheke	Imusho	991	23.2263	-17.4943	GPS/GTOPO30	2009-05-17	May	2009	2009-05-17	May	2009	1	Epsilon	Set 500 m apart	Yes	MEK, Octenol	0	0	0	0	0	0	0	0	0	0	0	0	0	0	0	0	No	0
Baseline	No	None	Kwando_Zambezi	Western	Sesheke	Imusho	991	23.2257	-17.4946	GPS/GTOPO30	2009-05-17	May	2009	2009-05-17	May	2009	1	Epsilon	Set 500 m apart	Yes	MEK, Octenol	0	0	0	0	0	0	0	0	0	0	0	0	0	0	0	0	No	0
Baseline	No	None	Kwando_Zambezi	Western	Sesheke	Imusho	978	23.2957	-17.5261	GPS/GTOPO30	2009-05-18	May	2009	2009-05-18	May	2009	1	Epsilon	Set 500 m apart	Yes	MEK, Octenol	0	0	0	0	0	0	0	0	0	0	0	0	0	0	0	0	No	0
Baseline	No	None	Kwando_Zambezi	Western	Sesheke	Imusho	985	23.3148	-17.5303	GPS/GTOPO30	2009-05-18	May	2009	2009-05-18	May	2009	1	Epsilon	Set 500 m apart	Yes	MEK, Octenol	0	0	0	0	0	0	0	0	0	0	0	0	0	0	0	0	No	0
Baseline	No	None	Kwando_Zambezi	Western	Sesheke	Imusho	980	23.3257	-17.5278	GPS/GTOPO30	2009-05-18	May	2009	2009-05-18	May	2009	1	Epsilon	Set 500 m apart	Yes	MEK, Octenol	0	0	0	0	0	0	0	0	0	0	0	0	0	0	0	0	No	0
Baseline	No	None	Kwando_Zambezi	Western	Sesheke	Imusho	983	23.3561	-17.532	GPS/GTOPO30	2009-05-18	May	2009	2009-05-18	May	2009	1	Epsilon	Set 500 m apart	Yes	MEK, Octenol	0	0	0	0	0	0	0	0	0	0	0	0	0	0	0	0	No	0
Baseline	No	None	Kwando_Zambezi	Western	Sesheke	Imusho	979	23.3461	-17.5404	GPS/GTOPO30	2009-05-18	May	2009	2009-05-18	May	2009	1	Epsilon	Set 500 m apart	Yes	MEK, Octenol	0	0	0	0	0	0	0	0	0	0	0	0	0	0	0	0	No	0
Baseline	No	None	Kwando_Zambezi	Western	Sesheke	Imusho	985	23.363	-17.5322	GPS/GTOPO30	2009-05-18	May	2009	2009-05-18	May	2009	1	Epsilon	Set 500 m apart	Yes	MEK, Octenol	0	0	0	0	0	0	0	0	0	0	0	0	0	0	0	0	No	0
Baseline	No	None	Kwando_Zambezi	Western	Sesheke	Imusho	986	23.3701	-17.5336	GPS/GTOPO30	2009-05-18	May	2009	2009-05-18	May	2009	1	Epsilon	Set 500 m apart	Yes	MEK, Octenol	0	0	0	0	0	0	0	0	0	0	0	0	0	0	0	0	No	0
Baseline	No	None	Kwando_Zambezi	Western	Sesheke	Imusho	986	23.3762	-17.5357	GPS/GTOPO30	2009-05-18	May	2009	2009-05-18	May	2009	1	Epsilon	Set 500 m apart	Yes	MEK, Octenol	0	0	0	0	0	0	0	0	0	0	0	0	0	0	0	0	No	0
Baseline	No	None	Kwando_Zambezi	Western	Sesheke	Imusho	986	23.382	-17.5347	GPS/GTOPO30	2009-05-18	May	2009	2009-05-18	May	2009	1	Epsilon	Set 500 m apart	Yes	MEK, Octenol	0	0	0	0	0	0	0	0	0	0	0	0	0	0	0	0	No	0
Baseline	No	None	Kwando_Zambezi	Western	Sesheke	Imusho	983	23.3855	-17.5313	GPS/GTOPO30	2009-05-18	May	2009	2009-05-18	May	2009	1	Epsilon	Set 500 m apart	Yes	MEK, Octenol	0	0	0	0	0	0	0	0	0	0	0	0	0	0	0	0	No	0
Baseline	No	None	Kwando_Zambezi	Western	Sesheke	Imusho	983	23.4342	-17.6336	GPS/GTOPO30	2009-05-19	May	2009	2009-05-19	May	2009	1	Epsilon	Set 500 m apart	Yes	MEK, Octenol	0	0	0	0	0	0	0	0	0	0	0	0	0	0	0	0	No	0
Baseline	No	None	Kwando_Zambezi	Western	Sesheke	Imusho	989	23.4364	-17.6331	GPS/GTOPO30	2009-05-19	May	2009	2009-05-19	May	2009	1	Epsilon	Set 500 m apart	Yes	MEK, Octenol	0	0	0	0	0	0	0	0	0	0	0	0	0	0	0	0	No	0
Baseline	No	None	Kwando_Zambezi	Western	Sesheke	Imusho	989	23.4394	-17.6325	GPS/GTOPO30	2009-05-19	May	2009	2009-05-19	May	2009	1	Epsilon	Set 500 m apart	Yes	MEK, Octenol	0	0	0	0	0	0	0	0	0	0	0	0	0	0	0	0	No	0
Baseline	No	None	Kwando_Zambezi	Western	Sesheke	Imusho	989	23.4316	-17.6342	GPS/GTOPO30	2009-05-19	May	2009	2009-05-19	May	2009	1	Epsilon	Set 500 m apart	Yes	MEK, Octenol	0	0	0	0	0	0	0	0	0	0	0	0	0	0	0	0	No	0
Baseline	No	None	Kwando_Zambezi	Western	Sesheke	Imusho	986	23.4304	-17.6349	GPS/GTOPO30	2009-05-19	May	2009	2009-05-19	May	2009	1	Epsilon	Set 500 m apart	Yes	MEK, Octenol	0	0	0	0	0	0	0	0	0	0	0	0	0	0	0	0	No	0
Baseline	No	None	Upper_Zambezi	Western	Lukulu	Imalomo	1050	23.2093	-14.7143	GPS	2011-12-21	December	2011	2011-12-21	December	2011	1	Epsilon	Set 500 m apart	Yes	MEK, Octenol	0	0	0	0	0	0	0	0	0	0	0	0	0	0	0	0	No	0
Baseline	No	None	Upper_Zambezi	Western	Lukulu	Imalomo	1050	23.2109	-14.6834	GPS	2011-12-21	December	2011	2011-12-21	December	2011	1	Epsilon	Set 500 m apart	Yes	MEK, Octenol	0	0	0	0	0	0	0	0	0	0	0	0	0	0	0	0	No	0
Baseline	No	None	Upper_Zambezi	Western	Lukulu	Imalomo	1050	23.2174	-14.656	GPS	2011-12-21	December	2011	2011-12-21	December	2011	1	Epsilon	Set 500 m apart	Yes	MEK, Octenol	0	0	0	0	0	0	0	0	0	0	0	0	0	0	0	0	No	0
Baseline	No	None	Upper_Zambezi	Western	Lukulu	Imalomo	1050	23.2226	-14.6309	GPS	2011-12-21	December	2011	2011-12-21	December	2011	1	Epsilon	Set 500 m apart	Yes	MEK, Octenol	0	0	0	0	0	0	0	0	0	0	0	0	0	0	0	0	No	0
Baseline	No	None	Upper_Zambezi	Western	Lukulu	Imalomo	1050	23.2246	-14.6099	GPS	2011-12-21	December	2011	2011-12-21	December	2011	1	Epsilon	Set 500 m apart	Yes	MEK, Octenol	0	0	0	0	0	0	0	0	0	0	0	0	0	0	0	0	No	0
Baseline	No	None	Upper_Zambezi	Western	Lukulu	Imalomo	1050	23.232	-14.5775	GPS	2011-12-21	December	2011	2011-12-21	December	2011	1	Epsilon	Set 500 m apart	Yes	MEK, Octenol	0	0	0	0	0	0	0	0	0	0	0	0	0	0	0	0	No	0
Baseline	No	None	Upper_Zambezi	Western	Lukulu	Imalomo	1050	23.2328	-14.55	GPS	2011-12-21	December	2011	2011-12-21	December	2011	1	Epsilon	Set 500 m apart	Yes	MEK, Octenol	0	0	0	0	0	0	0	0	0	0	0	0	0	0	0	0	No	0
Baseline	No	None	Upper_Zambezi	Western	Lukulu	Imalomo	1050	23.2291	-14.5215	GPS	2011-12-21	December	2011	2011-12-21	December	2011	1	Epsilon	Set 500 m apart	Yes	MEK, Octenol	0	0	0	0	0	0	0	0	0	0	0	0	0	0	0	0	No	0
Baseline	No	None	Upper_Zambezi	Western	Lukulu	Imalomo	1050	23.2332	-14.493	GPS	2011-12-21	December	2011	2011-12-21	December	2011	1	Epsilon	Set 500 m apart	Yes	MEK, Octenol	0	0	0	0	0	0	0	0	0	0	0	0	0	0	0	0	No	0
Baseline	No	None	Upper_Zambezi	Southern	Siavonga	Bakasa	573	28.789	-16.3228	GPS	2012-08-15	August	2012	2012-08-15	August	2012	1	Epsilon	Set 500 m apart	Yes	MEK, Octenol	0	0	0	0	0	0	0	0	0	0	0	0	0	0	0	0	No	0
Baseline	No	None	Upper_Zambezi	Southern	Siavonga	Bakasa	392	28.8117	-16.3197	GPS/GTOPO30	2012-08-15	August	2012	2012-08-15	August	2012	1	Epsilon	Set 500 m apart	Yes	MEK, Octenol	0	0	0	0	0	0	0	0	0	0	0	0	0	0	0	0	No	0
Baseline	No	None	Upper_Zambezi	Southern	Siavonga	Bakasa	395	28.8222	-16.3261	GPS/GTOPO30	2012-08-15	August	2012	2012-08-15	August	2012	1	Epsilon	Set 500 m apart	Yes	MEK, Octenol	0	0	0	0	0	0	0	0	0	0	0	0	0	0	0	0	No	0
Baseline	No	None	Upper_Zambezi	Southern	Siavonga	Bakasa	398	28.8454	-16.3667	GPS/GTOPO30	2012-08-15	August	2012	2012-08-15	August	2012	1	Epsilon	Set 500 m apart	Yes	MEK, Octenol	1	0	1	0	0	0	0	1	1	0	0	0	0	0	0	2	Yes	2
Baseline	No	None	Upper_Zambezi	Southern	Siavonga	Bakasa	407	28.8142	-16.3484	GPS/GTOPO30	2012-08-15	August	2012	2012-08-15	August	2012	1	Epsilon	Set 500 m apart	Yes	MEK, Octenol	0	0	0	0	0	0	0	0	0	0	0	0	0	0	0	0	No	0
Baseline	No	None	Luangwa_Lunsemfwa	Muchinga	Mpika	Ntunta	1519	31.4219	-12.1944	GPS/GTOPO30	2012-10-14	October	2012	2012-10-14	October	2012	1	Large Sticky Trap	All black panel, 0.25 * 1 m. Set 500 m apart	No	None	0	0	0	0	0	0	0	0	0	0	0	0	0	0	0	0	No	0
Baseline	No	None	Luangwa_Lunsemfwa	Muchinga	Mpika	Ntunta	1536	31.4274	-12.2025	GPS/GTOPO30	2012-10-14	October	2012	2012-10-14	October	2012	1	Large Sticky Trap	All black panel, 0.25 * 1 m. Set 500 m apart	No	None	0	0	0	0	0	0	0	0	0	0	0	0	0	0	0	0	No	0
Baseline	No	None	Luangwa_Lunsemfwa	Muchinga	Mpika	Ntunta	1550	31.4352	-12.2081	GPS/GTOPO30	2012-10-14	October	2012	2012-10-14	October	2012	1	Large Sticky Trap	All black panel, 0.25 * 1 m. Set 500 m apart	No	None	0	0	0	0	0	0	0	0	0	0	0	0	0	0	0	0	No	0
Baseline	No	None	Luangwa_Lunsemfwa	Muchinga	Mpika	Ntunta	1548	31.4399	-12.2162	GPS/GTOPO30	2012-10-14	October	2012	2012-10-14	October	2012	1	Large Sticky Trap	All black panel, 0.25 * 1 m. Set 500 m apart	No	None	0	0	0	0	0	0	0	0	0	0	0	0	0	0	0	0	No	0
Baseline	No	None	Luangwa_Lunsemfwa	Muchinga	Mpika	Ntunta	1533	31.4436	-12.2254	GPS/GTOPO30	2012-10-14	October	2012	2012-10-14	October	2012	1	Large Sticky Trap	All black panel, 0.25 * 1 m. Set 500 m apart	No	None	0	0	0	0	0	0	0	0	0	0	0	0	0	0	0	0	No	0
Baseline	No	None	Luangwa_Lunsemfwa	Muchinga	Mpika	Ntunta	1284	31.4513	-12.3312	GPS/GTOPO30	2012-10-14	October	2012	2012-10-14	October	2012	1	Large Sticky Trap	All black panel, 0.25 * 1 m. Set 500 m apart	No	None	0	0	0	0	0	0	0	0	0	0	0	0	0	0	0	0	No	0
Baseline	No	None	Luangwa_Lunsemfwa	Muchinga	Mpika	Ntunta	1488	31.4535	-12.2375	GPS/GTOPO30	2012-10-14	October	2012	2012-10-14	October	2012	1	Large Sticky Trap	All black panel, 0.25 * 1 m. Set 500 m apart	No	None	0	0	0	0	0	0	0	0	0	0	0	0	0	0	0	0	No	0
Baseline	No	None	Luangwa_Lunsemfwa	Muchinga	Mpika	Ntunta	1474	31.466	-12.243	GPS/GTOPO30	2012-10-14	October	2012	2012-10-14	October	2012	1	Large Sticky Trap	All black panel, 0.25 * 1 m. Set 500 m apart	No	None	0	0	0	0	0	0	0	0	0	0	0	0	0	0	0	0	No	0
Baseline	No	None	Luangwa_Lunsemfwa	Muchinga	Mpika	Ntunta	1436	31.4755	-12.2457	GPS/GTOPO30	2012-10-14	October	2012	2012-10-14	October	2012	1	Large Sticky Trap	All black panel, 0.25 * 1 m. Set 500 m apart	No	None	0	0	0	0	0	0	0	0	0	0	0	0	0	0	0	0	No	0
Baseline	No	None	Luangwa_Lunsemfwa	Muchinga	Mpika	Ntunta	1421	31.4878	-12.248	GPS/GTOPO30	2012-10-14	October	2012	2012-10-14	October	2012	1	Large Sticky Trap	All black panel, 0.25 * 1 m. Set 500 m apart	No	None	0	0	0	0	0	0	0	0	0	0	0	0	0	0	0	0	No	0
Baseline	No	None	Luangwa_Lunsemfwa	Muchinga	Mpika	Ntunta	1423	31.4971	-12.2504	GPS/GTOPO30	2012-10-14	October	2012	2012-10-14	October	2012	1	Large Sticky Trap	All black panel, 0.25 * 1 m. Set 500 m apart	No	None	0	0	0	0	0	0	0	0	0	0	0	0	0	0	0	0	No	0
Baseline	No	None	Luangwa_Lunsemfwa	Muchinga	Mpika	Ntunta	1413	31.5052	-12.2571	GPS/GTOPO30	2012-10-14	October	2012	2012-10-14	October	2012	1	Large Sticky Trap	All black panel, 0.25 * 1 m. Set 500 m apart	No	None	0	0	0	0	0	0	0	0	0	0	0	0	0	0	0	0	No	0
Baseline	No	None	Luangwa_Lunsemfwa	Muchinga	Mpika	Ntunta	1553	31.5156	-12.1993	GPS/GTOPO30	2012-10-14	October	2012	2012-10-14	October	2012	1	Epsilon	Set 500 m apart	Yes	MEK, Octenol	0	0	0	0	0	0	0	0	0	0	0	0	0	0	0	0	No	0
Baseline	No	None	Luangwa_Lunsemfwa	Muchinga	Mpika	Ntunta	1573	31.4967	-12.2039	GPS/GTOPO30	2012-10-14	October	2012	2012-10-14	October	2012	1	Epsilon	Set 500 m apart	Yes	MEK, Octenol	0	0	0	0	0	0	0	0	0	0	0	0	0	0	0	0	No	0
Baseline	No	None	Luangwa_Lunsemfwa	Muchinga	Mpika	Ntunta	1517	31.4748	-12.1894	GPS/GTOPO30	2012-10-14	October	2012	2012-10-14	October	2012	1	Epsilon	Set 500 m apart	Yes	MEK, Octenol	0	0	0	0	0	0	0	0	0	0	0	0	0	0	0	0	No	0
Baseline	No	None	Luangwa_Lunsemfwa	Muchinga	Mpika	Ntunta	1541	31.4524	-12.2087	GPS/GTOPO30	2012-10-14	October	2012	2012-10-14	October	2012	1	Epsilon	Set 500 m apart	Yes	MEK, Octenol	0	0	0	0	0	0	0	0	0	0	0	0	0	0	0	0	No	0
Baseline	No	None	Luangwa_Lunsemfwa	Muchinga	Mpika	Ntunta	1548	31.4376	-12.2095	GPS/GTOPO30	2012-10-14	October	2012	2012-10-14	October	2012	1	Epsilon	Set 500 m apart	Yes	MEK, Octenol	0	0	0	0	0	0	0	0	0	0	0	0	0	0	0	0	No	0
Baseline	No	None	Luangwa_Lunsemfwa	Muchinga	Mpika	Ntunta	927	31.5431	-12.3374	GPS/GTOPO30	2012-10-14	October	2012	2012-10-14	October	2012	1	Epsilon	Set 500 m apart	Yes	MEK, Octenol	2	1	3	0	0	0	0	0	0	0	0	0	0	0	0	3	Yes	3
Baseline	No	None	Luangwa_Lunsemfwa	Muchinga	Mpika	Ntunta	734	31.5713	-12.3558	GPS/GTOPO30	2012-10-14	October	2012	2012-10-14	October	2012	1	Epsilon	Set 500 m apart	Yes	MEK, Octenol	0	1	1	0	0	0	0	0	0	0	0	0	0	0	0	1	Yes	1
Baseline	No	None	Luangwa_Lunsemfwa	Muchinga	Mpika	Ntunta	678	31.5983	-12.3796	GPS/GTOPO30	2012-10-14	October	2012	2012-10-14	October	2012	1	Epsilon	Set 500 m apart	Yes	MEK, Octenol	8	7	15	0	0	0	0	0	0	0	0	0	0	0	0	15	Yes	15
Baseline	No	None	Luangwa_Lunsemfwa	Muchinga	Mpika	Ntunta	694	31.631	-12.3868	GPS/GTOPO30	2012-10-14	October	2012	2012-10-14	October	2012	1	Epsilon	Set 500 m apart	Yes	MEK, Octenol	1	1	2	0	0	0	0	0	0	0	0	0	0	0	0	2	Yes	2
Baseline	No	None	Luangwa_Lunsemfwa	Muchinga	Mpika	Ntunta	697	31.6401	-12.388	GPS/GTOPO30	2012-10-14	October	2012	2012-10-14	October	2012	1	Epsilon	Set 500 m apart	Yes	MEK, Octenol	0	4	4	0	0	0	0	0	0	0	0	0	0	0	0	4	Yes	4
Baseline	No	None	Luangwa_Lunsemfwa	Muchinga	Mpika	Ntunta	711	31.6105	-12.3875	GPS/GTOPO30	2012-10-14	October	2012	2012-10-14	October	2012	1	Large Sticky Trap	All black panel, 0.25 * 1 m. Set 500 m apart	Yes	MEK, Octenol	0	0	0	0	0	0	0	0	0	0	0	0	0	0	0	0	No	0
Baseline	No	None	Luangwa_Lunsemfwa	Muchinga	Mpika	Ntunta	694	31.6322	-12.3871	GPS/GTOPO30	2012-10-14	October	2012	2012-10-14	October	2012	1	Large Sticky Trap	All black panel, 0.25 * 1 m. Set 500 m apart	Yes	MEK, Octenol	1	2	3	0	0	0	0	0	0	0	0	0	0	0	0	3	Yes	3
Baseline	No	None	Luangwa_Lunsemfwa	Muchinga	Mpika	Ntunta	690	31.6563	-12.3915	GPS/GTOPO30	2012-10-14	October	2012	2012-10-14	October	2012	1	Large Sticky Trap	All black panel, 0.25 * 1 m. Set 500 m apart	Yes	MEK, Octenol	0	4	4	0	0	0	0	0	0	0	0	0	0	0	0	4	Yes	4
Baseline	No	None	Luangwa_Lunsemfwa	Muchinga	Mpika	Ntunta	660	31.6662	-12.3757	GPS/GTOPO30	2012-10-14	October	2012	2012-10-14	October	2012	1	Large Sticky Trap	All black panel, 0.25 * 1 m. Set 500 m apart	Yes	MEK, Octenol	0	0	0	0	0	0	0	0	0	0	0	0	0	0	0	0	No	0
Baseline	No	None	Luangwa_Lunsemfwa	Muchinga	Mpika	Ntunta	1460	31.2233	-12.4275	GPS/GTOPO30	2012-10-14	October	2012	2012-10-14	October	2012	1	Large Sticky Trap	All black panel, 0.25 * 1 m. Set 500 m apart	Yes	MEK, Octenol	0	0	0	0	0	0	0	0	0	0	0	0	0	0	0	0	No	0
Baseline	No	None	Luangwa_Lunsemfwa	Muchinga	Mpika	Ntunta	1442	31.2906	-12.4622	GPS/GTOPO30	2012-10-14	October	2012	2012-10-14	October	2012	1	Large Sticky Trap	All black panel, 0.25 * 1 m. Set 500 m apart	Yes	MEK, Octenol	0	0	0	0	0	0	0	0	0	0	0	0	0	0	0	0	No	0
Baseline	No	None	Luangwa_Lunsemfwa	Muchinga	Mpika	Ntunta	1468	31.2723	-12.432	GPS/GTOPO30	2012-10-14	October	2012	2012-10-14	October	2012	1	Large Sticky Trap	All black panel, 0.25 * 1 m. Set 500 m apart	Yes	MEK, Octenol	0	0	0	0	0	0	0	0	0	0	0	0	0	0	0	0	No	0
Baseline	No	None	Luangwa_Lunsemfwa	Muchinga	Mpika	Ntunta	1467	31.2382	-12.4219	GPS/GTOPO30	2012-10-14	October	2012	2012-10-14	October	2012	1	Large Sticky Trap	All black panel, 0.25 * 1 m. Set 500 m apart	Yes	MEK, Octenol	0	0	0	0	0	0	0	0	0	0	0	0	0	0	0	0	No	0
Baseline	No	None	Luangwa_Lunsemfwa	Muchinga	Mpika	Ntunta	1295	31.5346	-12.3119	GPS/GTOPO30	2012-10-14	October	2012	2012-10-14	October	2012	1	Large Sticky Trap	All black panel, 0.25 * 1 m. Set 500 m apart	Yes	MEK, Octenol	0	0	0	0	0	0	0	0	0	0	0	0	0	0	0	0	No	0
Baseline	No	None	Luangwa_Lunsemfwa	Muchinga	Mpika	Ntunta	1359	31.533	-12.302	GPS/GTOPO30	2012-10-14	October	2012	2012-10-14	October	2012	1	Large Sticky Trap	All black panel, 0.25 * 1 m. Set 500 m apart	Yes	MEK, Octenol	0	0	0	0	0	0	0	0	0	0	0	0	0	0	0	0	No	0
Baseline	No	None	Luangwa_Lunsemfwa	Muchinga	Mpika	Ntunta	1400	31.5298	-12.2927	GPS/GTOPO30	2012-10-14	October	2012	2012-10-14	October	2012	1	Large Sticky Trap	All black panel, 0.25 * 1 m. Set 500 m apart	Yes	MEK, Octenol	0	0	0	0	0	0	0	0	0	0	0	0	0	0	0	0	No	0
Baseline	No	None	Luangwa_Lunsemfwa	Muchinga	Mpika	Ntunta	1410	31.5215	-12.2881	GPS/GTOPO30	2012-10-14	October	2012	2012-10-14	October	2012	1	Large Sticky Trap	All black panel, 0.25 * 1 m. Set 500 m apart	Yes	MEK, Octenol	0	1	1	0	0	0	0	0	0	0	0	0	0	0	0	1	Yes	1
Baseline	No	None	Luangwa_Lunsemfwa	Muchinga	Mpika	Ntunta	1316	31.5331	-12.3113	GPS/GTOPO30	2012-10-14	October	2012	2012-10-14	October	2012	1	Epsilon	Set 500 m apart	Yes	MEK, Octenol	1	0	1	0	0	0	0	0	0	0	0	0	0	0	0	1	Yes	1
Baseline	No	None	Luangwa_Lunsemfwa	Muchinga	Mpika	Ntunta	1337	31.5338	-12.3054	GPS/GTOPO30	2012-10-14	October	2012	2012-10-14	October	2012	1	Epsilon	Set 500 m apart	Yes	MEK, Octenol	0	0	0	0	0	0	0	0	0	0	0	0	0	0	0	0	No	0
Baseline	No	None	Luangwa_Lunsemfwa	Muchinga	Mpika	Ntunta	1400	31.5305	-12.2982	GPS/GTOPO30	2012-10-14	October	2012	2012-10-14	October	2012	1	Epsilon	Set 500 m apart	Yes	MEK, Octenol	0	0	0	0	0	0	0	0	0	0	0	0	0	0	0	0	No	0
Baseline	No	None	Luangwa_Lunsemfwa	Muchinga	Mpika	Ntunta	1400	31.5293	-12.2935	GPS/GTOPO30	2012-10-14	October	2012	2012-10-14	October	2012	1	Epsilon	Set 500 m apart	Yes	MEK, Octenol	0	0	0	0	0	0	0	0	0	0	0	0	0	0	0	0	No	0
Baseline	No	None	Luangwa_Lunsemfwa	Muchinga	Mpika	Ntunta	1410	31.5215	-12.2877	GPS/GTOPO30	2012-10-14	October	2012	2012-10-14	October	2012	1	Epsilon	Set 500 m apart	Yes	MEK, Octenol	0	1	1	0	0	0	0	0	0	0	0	0	0	0	0	1	Yes	1
Baseline	No	None	Bangweulu-Luapula-Chambeshi	Northern	Kaputa	Matobwe	1021	29.3042	-9.21779	GPS	2022-07-23	July	2022	2022-07-23	July	2022	1	Tiny Sticky Trap	Sited at the edge of water line	No	None	0	0	0	0	0	0	0	0	0	0	0	0	2	0	2	2	Yes	2
Baseline	No	None	Bangweulu-Luapula-Chambeshi	Northern	Kaputa	Matobwe	1022	29.3048	-9.21828	GPS	2022-07-23	July	2022	2022-07-23	July	2022	1	Tiny Sticky Trap	Sited at the edge of water line	No	None	0	0	0	0	0	0	0	0	0	0	0	0	7	4	11	11	Yes	11
Baseline	No	None	Bangweulu-Luapula-Chambeshi	Northern	Kaputa	Matobwe	1020	29.3081	-9.21944	GPS	2022-07-23	July	2022	2022-07-23	July	2022	1	Tiny Sticky Trap	Sited at the edge of water line	No	None	0	0	0	0	0	0	0	0	0	0	0	0	1	1	2	2	Yes	2
Baseline	No	None	Bangweulu-Luapula-Chambeshi	Northern	Kaputa	Matobwe	1014	29.3042	-9.21371	GPS	2022-07-23	July	2022	2022-07-23	July	2022	1	Tiny Sticky Trap	Sited at the edge of water line	No	None	0	0	0	0	0	0	0	0	0	0	0	0	10	4	14	14	Yes	14
Baseline	No	None	Bangweulu-Luapula-Chambeshi	Northern	Kaputa	Matobwe	1024	29.3386	-9.2185	GPS	2022-07-23	July	2022	2022-07-23	July	2022	1	Tiny Sticky Trap	Sited at the edge of water line	No	None	0	0	0	0	0	0	0	0	0	0	0	0	0	1	1	1	Yes	1
Baseline	No	None	Bangweulu-Luapula-Chambeshi	Northern	Kaputa	Matobwe	1027	29.3377	-9.21998	GPS	2022-07-23	July	2022	2022-07-23	July	2022	1	Tiny Sticky Trap	Sited at the edge of water line	No	None	0	0	0	0	0	0	0	0	0	0	0	0	8	6	14	14	Yes	14
Baseline	No	None	Bangweulu-Luapula-Chambeshi	Northern	Kaputa	Matobwe	1025	29.3369	-9.22066	GPS	2022-07-23	July	2022	2022-07-23	July	2022	1	Tiny Sticky Trap	Sited at the edge of water line	No	None	0	0	0	0	0	0	0	0	0	0	0	0	5	1	6	6	Yes	6
Baseline	No	None	Bangweulu-Luapula-Chambeshi	Northern	Kaputa	Matobwe	1025	29.3345	-9.22291	GPS	2022-07-23	July	2022	2022-07-23	July	2022	1	Tiny Sticky Trap	Sited at the edge of water line	No	None	0	0	0	0	0	0	0	0	0	0	0	0	0	0	0	0	No	0
Baseline	No	None	Bangweulu-Luapula-Chambeshi	Northern	Kaputa	Matobwe	1063	29.3822	-9.24419	GPS	2022-07-23	July	2022	2022-07-23	July	2022	1	Tiny Sticky Trap	Sited at the edge of water line	No	None	0	0	0	0	0	0	0	0	0	0	0	0	0	0	0	0	No	0
Baseline	No	None	Bangweulu-Luapula-Chambeshi	Northern	Kaputa	Matobwe	1059	29.3818	-9.24459	GPS	2022-07-23	July	2022	2022-07-23	July	2022	1	Tiny Sticky Trap	Sited at the edge of water line	No	None	0	0	0	0	0	0	0	0	0	0	0	0	0	0	0	0	No	0
Baseline	No	None	Bangweulu-Luapula-Chambeshi	Northern	Kaputa	Matobwe	1035	29.3443	-9.23952	GPS	2022-07-23	July	2022	2022-07-23	July	2022	1	Tiny Sticky Trap	Sited at the edge of water line	No	None	0	0	0	0	0	0	0	0	0	0	0	0	2	0	2	2	Yes	2
Baseline	No	None	Bangweulu-Luapula-Chambeshi	Northern	Kaputa	Matobwe	1030	29.3433	-9.238	GPS	2022-07-23	July	2022	2022-07-23	July	2022	1	Tiny Sticky Trap	Sited at the edge of water line	No	None	0	0	0	0	0	0	0	0	0	0	0	0	0	0	0	0	No	0
Baseline	No	None	Bangweulu-Luapula-Chambeshi	Northern	Kaputa	Matobwe	1031	29.3445	-9.24018	GPS	2022-07-23	July	2022	2022-07-23	July	2022	1	Tiny Sticky Trap	Sited at the edge of water line	No	None	0	0	0	0	0	0	0	0	0	0	0	0	1	0	1	1	Yes	1
Baseline	No	None	Bangweulu-Luapula-Chambeshi	Northern	Kaputa	Matobwe	1031	29.3446	-9.24113	GPS	2022-07-23	July	2022	2022-07-23	July	2022	1	Tiny Sticky Trap	Sited at the edge of water line	No	None	0	0	0	0	0	0	0	0	0	0	0	0	2	2	4	4	Yes	4
Baseline	No	None	Bangweulu-Luapula-Chambeshi	Northern	Kaputa	Matobwe	1030	29.3441	-9.24226	GPS	2022-07-23	July	2022	2022-07-23	July	2022	1	Tiny Sticky Trap	Sited at the edge of water line	No	None	0	0	0	0	0	0	0	0	0	0	0	0	1	4	5	5	Yes	5
Baseline	No	None	Bangweulu-Luapula-Chambeshi	Northern	Kaputa	Matobwe	1038	29.3443	-9.23933	GPS	2022-07-23	July	2022	2022-07-23	July	2022	1	Tiny Sticky Trap	Sited at the edge of water line	No	None	0	0	0	0	0	0	0	0	0	0	0	0	0	0	0	0	No	0
Baseline	No	None	Bangweulu-Luapula-Chambeshi	Northern	Kaputa	Matobwe	1037	29.3435	-9.23788	GPS	2022-07-23	July	2022	2022-07-23	July	2022	1	Tiny Sticky Trap	Sited at the edge of water line	No	None	0	0	0	0	0	0	0	0	0	0	0	0	0	0	0	0	No	0
Baseline	No	None	Bangweulu-Luapula-Chambeshi	Northern	Kaputa	Matobwe	1036	29.3455	-9.2409	GPS	2022-07-23	July	2022	2022-07-23	July	2022	1	Tiny Sticky Trap	Sited at the edge of water line	No	None	0	0	0	0	0	0	0	0	0	0	0	0	0	0	0	0	No	0
Baseline	No	None	Bangweulu-Luapula-Chambeshi	Luapula	Samfya	Prison Farm	1161	29.5635	-11.3566	GPS	2022-10-15	October	2022	2022-10-15	October	2022	1	Tiny Sticky Trap	Sited at the edge of water line	No	None	0	0	0	0	0	0	0	0	0	0	0	0	0	0	0	0	No	0
Baseline	No	None	Bangweulu-Luapula-Chambeshi	Luapula	Samfya	Prison Farm	1172	29.56	-11.3537	GPS	2022-10-15	October	2022	2022-10-15	October	2022	1	Tiny Sticky Trap	Sited at the edge of water line	No	None	0	0	0	0	0	0	0	0	0	0	0	0	0	0	0	0	No	0
Baseline	No	None	Bangweulu-Luapula-Chambeshi	Luapula	Samfya	Prison Farm	1185	29.47	-11.5622	GPS	2022-10-15	October	2022	2022-10-15	October	2022	1	Tiny Sticky Trap	Sited at the edge of water line	No	None	0	0	0	0	0	0	0	0	0	0	0	0	0	0	0	0	No	0
Baseline	No	None	Bangweulu-Luapula-Chambeshi	Luapula	Samfya	Prison Farm	1182	29.4668	-11.5626	GPS	2022-10-15	October	2022	2022-10-15	October	2022	1	Tiny Sticky Trap	Sited at the edge of water line	No	None	0	0	0	0	0	0	0	0	0	0	0	0	0	0	0	0	No	0
Baseline	No	None	Bangweulu-Luapula-Chambeshi	Luapula	Samfya	Prison Farm	1179	29.4666	-11.5625	GPS	2022-10-15	October	2022	2022-10-15	October	2022	1	Tiny Sticky Trap	Sited at the edge of water line	No	None	0	0	0	0	0	0	0	0	0	0	0	0	0	0	0	0	No	0
Baseline	No	None	Bangweulu-Luapula-Chambeshi	Luapula	Samfya	Prison Farm	1196	29.5207	-11.5647	GPS	2022-10-15	October	2022	2022-10-15	October	2022	1	Tiny Sticky Trap	Sited at the edge of water line	No	None	0	0	0	0	0	0	0	0	0	0	0	0	0	0	0	0	No	0
Baseline	No	None	Bangweulu-Luapula-Chambeshi	Luapula	Samfya	Prison Farm	1191	29.5204	-11.5647	GPS	2022-10-15	October	2022	2022-10-15	October	2022	1	Tiny Sticky Trap	Sited at the edge of water line	No	None	0	0	0	0	0	0	0	0	0	0	0	0	0	0	0	0	No	0
Baseline	No	None	Bangweulu-Luapula-Chambeshi	Luapula	Samfya	Prison Farm	1197	29.5208	-11.5666	GPS	2022-10-15	October	2022	2022-10-15	October	2022	1	Tiny Sticky Trap	Sited at the edge of water line	No	None	0	0	0	0	0	0	0	0	0	0	0	0	0	0	0	0	No	0
Baseline	No	None	Bangweulu-Luapula-Chambeshi	Luapula	Samfya	Prison Farm	1191	29.5204	-11.5647	GPS	2022-10-15	October	2022	2022-10-15	October	2022	1	Tiny Sticky Trap	Sited at the edge of water line	No	None	0	0	0	0	0	0	0	0	0	0	0	0	0	0	0	0	No	0
Baseline	No	None	Bangweulu-Luapula-Chambeshi	Luapula	Samfya	Prison Farm	1180	29.5286	-11.568	GPS	2022-10-15	October	2022	2022-10-15	October	2022	1	Large Sticky Trap	Sited at the edge of water line	Yes	MEK, Octenol	0	0	0	0	0	0	0	0	0	0	0	0	0	0	0	0	No	0
Baseline	No	None	Bangweulu-Luapula-Chambeshi	Luapula	Samfya	Prison Farm	1206	29.5443	-11.5648	GPS	2022-10-15	October	2022	2022-10-15	October	2022	1	Large Sticky Trap	Sited at the edge of water line	Yes	MEK, Octenol	0	0	0	0	0	0	0	0	0	0	0	0	0	0	0	0	No	0
Baseline	No	None	Bangweulu-Luapula-Chambeshi	Luapula	Samfya	Prison Farm	1213	29.5571	-11.5655	GPS	2022-10-15	October	2022	2022-10-15	October	2022	1	Large Sticky Trap	Sited at the edge of water line	Yes	MEK, Octenol	0	0	0	0	0	0	0	0	0	0	0	0	0	0	0	0	No	0
Monitoring	Yes	Insecticide Treated Targets	Luangwa_Lunsemfwa	Muchinga	Mafinga	Katanga	1169	33.4404	-10.7711	GPS	2022-11-12	November	2022	2022-11-12	November	2022	1	Large Sticky Trap	1:1 Blue -black panel, 1 * 1 m. Set 250 m off the road.	Yes	MEK, Octenol	0	0	0	0	0	0	0	0	0	0	0	0	0	0	0	0	No	0
Monitoring	Yes	Insecticide Treated Targets	Luangwa_Lunsemfwa	Muchinga	Mafinga	Katanga	1181	33.4464	-10.752	GPS	2022-11-12	November	2022	2022-11-12	November	2022	1	Large Sticky Trap	1:1 Blue -black panel, 1 * 1 m. Set 250 m off the road.	Yes	MEK, Octenol	0	0	0	0	0	0	0	0	0	0	0	0	0	0	0	0	No	0
Monitoring	Yes	Insecticide Treated Targets	Luangwa_Lunsemfwa	Muchinga	Mafinga	Katanga	1202	33.4601	-10.7369	GPS	2022-11-12	November	2022	2022-11-12	November	2022	1	Large Sticky Trap	1:1 Blue -black panel, 1 * 1 m. Set 250 m off the road.	Yes	MEK, Octenol	0	0	0	0	0	0	0	0	0	0	0	0	0	0	0	0	No	0
Monitoring	Yes	Insecticide Treated Targets	Luangwa_Lunsemfwa	Muchinga	Mafinga	Katanga	1241	33.4614	-10.7174	GPS	2022-11-12	November	2022	2022-11-12	November	2022	1	Large Sticky Trap	1:1 Blue -black panel, 1 * 1 m. Set 250 m off the road.	Yes	MEK, Octenol	0	0	0	0	0	0	0	0	0	0	0	0	0	0	0	0	No	0
Monitoring	Yes	Insecticide Treated Targets	Luangwa_Lunsemfwa	Muchinga	Mafinga	Katanga	1252	33.4667	-10.7005	GPS	2022-11-12	November	2022	2022-11-12	November	2022	1	Large Sticky Trap	1:1 Blue -black panel, 1 * 1 m. Set 250 m off the road.	Yes	MEK, Octenol	0	0	0	0	0	0	0	0	0	0	0	0	0	0	0	0	No	0
Monitoring	Yes	Insecticide Treated Targets	Luangwa_Lunsemfwa	Muchinga	Mafinga	Katanga	1177	33.3368	-10.8193	GPS	2022-11-12	November	2022	2022-11-12	November	2022	1	Large Sticky Trap	1:1 Blue -black panel, 1 * 1 m. Set 250 m off the road.	Yes	MEK, Octenol	0	0	0	0	0	0	0	0	0	0	0	0	0	0	0	0	No	0
Monitoring	Yes	Insecticide Treated Targets	Luangwa_Lunsemfwa	Muchinga	Mafinga	Katanga	1160	33.3564	-10.8231	GPS	2022-11-12	November	2022	2022-11-12	November	2022	1	Large Sticky Trap	1:1 Blue -black panel, 1 * 1 m. Set 250 m off the road.	Yes	MEK, Octenol	0	0	0	0	0	0	0	0	0	0	0	0	0	0	0	0	No	0
Monitoring	Yes	Insecticide Treated Targets	Luangwa_Lunsemfwa	Muchinga	Mafinga	Katanga	1154	33.3732	-10.8194	GPS	2022-11-12	November	2022	2022-11-12	November	2022	1	Large Sticky Trap	1:1 Blue -black panel, 1 * 1 m. Set 250 m off the road.	Yes	MEK, Octenol	0	0	0	0	0	0	0	0	0	0	0	0	0	0	0	0	No	0
Monitoring	Yes	Insecticide Treated Targets	Luangwa_Lunsemfwa	Muchinga	Mafinga	Katanga	1136	33.3936	-10.8047	GPS	2022-11-12	November	2022	2022-11-12	November	2022	1	Large Sticky Trap	1:1 Blue -black panel, 1 * 1 m. Set 250 m off the road.	Yes	MEK, Octenol	0	0	0	0	0	0	0	0	0	0	0	0	0	0	0	0	No	0
Monitoring	Yes	Insecticide Treated Targets	Luangwa_Lunsemfwa	Muchinga	Mafinga	Katanga	1159	33.4124	-10.7907	GPS	2022-11-12	November	2022	2022-11-12	November	2022	1	Large Sticky Trap	1:1 Blue -black panel, 1 * 1 m. Set 250 m off the road.	Yes	MEK, Octenol	0	0	0	0	0	0	0	0	0	0	0	0	0	0	0	0	No	0
Monitoring	Yes	Insecticide Treated Targets	Luangwa_Lunsemfwa	Muchinga	Mafinga	Katanga	1175	33.4338	-10.7793	GPS	2022-11-12	November	2022	2022-11-12	November	2022	1	Epsilon	Set 250 m off the road	Yes	MEK, Octenol	0	0	0	0	0	0	0	0	0	0	0	0	0	0	0	0	No	0
Monitoring	Yes	Insecticide Treated Targets	Luangwa_Lunsemfwa	Muchinga	Mafinga	Katanga	1172	33.4396	-10.7585	GPS	2022-11-12	November	2022	2022-11-12	November	2022	1	Epsilon	Set 250 m off the road	Yes	MEK, Octenol	0	0	0	0	0	0	0	0	0	0	0	0	0	0	0	0	No	0
Monitoring	Yes	Insecticide Treated Targets	Luangwa_Lunsemfwa	Muchinga	Mafinga	Katanga	1189	33.4532	-10.7444	GPS	2022-11-12	November	2022	2022-11-12	November	2022	1	Epsilon	Set 250 m off the road	Yes	MEK, Octenol	0	0	0	0	0	0	0	0	0	0	0	0	0	0	0	0	No	0
Monitoring	Yes	Insecticide Treated Targets	Luangwa_Lunsemfwa	Muchinga	Mafinga	Katanga	1224	33.4647	-10.7272	GPS	2022-11-12	November	2022	2022-11-12	November	2022	1	Epsilon	Set 250 m off the road	Yes	MEK, Octenol	0	0	0	0	0	0	0	0	0	0	0	0	0	0	0	0	No	0
Monitoring	Yes	Insecticide Treated Targets	Luangwa_Lunsemfwa	Muchinga	Mafinga	Katanga	1258	33.4644	-10.7089	GPS	2022-11-12	November	2022	2022-11-12	November	2022	1	Epsilon	Set 250 m off the road	Yes	MEK, Octenol	0	0	0	0	0	0	0	0	0	0	0	0	0	0	0	0	No	0
Monitoring	Yes	Insecticide Treated Targets	Luangwa_Lunsemfwa	Muchinga	Mafinga	Katanga	1162	33.3493	-10.826	GPS	2022-11-12	November	2022	2022-11-12	November	2022	1	Epsilon	Set 250 m off the road	Yes	MEK, Octenol	0	0	0	0	0	0	0	0	0	0	0	0	0	0	0	0	No	0
Monitoring	Yes	Insecticide Treated Targets	Luangwa_Lunsemfwa	Muchinga	Mafinga	Katanga	1157	33.367	-10.8229	GPS	2022-11-12	November	2022	2022-11-12	November	2022	1	Epsilon	Set 250 m off the road	Yes	MEK, Octenol	0	0	0	0	0	0	0	0	0	0	0	0	0	0	0	0	No	0
Monitoring	Yes	Insecticide Treated Targets	Luangwa_Lunsemfwa	Muchinga	Mafinga	Katanga	1148	33.3823	-10.8109	GPS	2022-11-12	November	2022	2022-11-12	November	2022	1	Epsilon	Set 250 m off the road	Yes	MEK, Octenol	0	0	0	0	0	0	0	0	0	0	0	0	0	0	0	0	No	0
Monitoring	Yes	Insecticide Treated Targets	Luangwa_Lunsemfwa	Muchinga	Mafinga	Katanga	1138	33.4017	-10.7966	GPS	2022-11-12	November	2022	2022-11-12	November	2022	1	Epsilon	Set 250 m off the road	Yes	MEK, Octenol	0	0	0	0	0	0	0	0	0	0	0	0	0	0	0	0	No	0
Monitoring	Yes	Insecticide Treated Targets	Luangwa_Lunsemfwa	Muchinga	Mafinga	Katanga	1169	33.4256	-10.7925	GPS	2022-11-12	November	2022	2022-11-12	November	2022	1	Epsilon	Set 250 m off the road	Yes	MEK, Octenol	0	0	0	0	0	0	0	0	0			0			0	0	No	0
Monitoring	Yes	Aerial Spraying	Kafue	Southern	Kalomo	Dundumwezi	1065	25.9386	-16.6871	GPS	2022-11-23	November	2022	2022-11-23	November	2022	1	Large Sticky Trap	Sited at the edge of water line	Yes	MEK, Octenol	0	0	0	0	0	0	0	0	0	0	0	0	0	0	0	0	No	0
Monitoring	Yes	Aerial Spraying	Kafue	Southern	Kalomo	Dundumwezi	1059	25.9316	-16.6802	GPS	2022-11-23	November	2022	2022-11-23	November	2022	1	Epsilon	Set 250 m off the road	Yes	MEK, Octenol	0	0	0	0	0	0	0	0	0	0	0	0	0	0	0	0	No	0
Monitoring	Yes	Aerial Spraying	Kafue	Southern	Kalomo	Dundumwezi	1053	25.9243	-16.6753	GPS	2022-11-23	November	2022	2022-11-23	November	2022	1	Large Sticky Trap	1:1 Blue -black panel, 1 * 1 m. Set 250 m off the road.	Yes	MEK, Octenol	0	0	0	0	0	0	0	0	0	0	0	0	0	0	0	0	No	0
Monitoring	Yes	Aerial Spraying	Kafue	Southern	Kalomo	Dundumwezi	1056	25.916	-16.6711	GPS	2022-11-23	November	2022	2022-11-23	November	2022	1	Epsilon	Set 250 m off the road	Yes	MEK, Octenol	0	0	0	0	0	0	0	0	0	0	0	0	0	0	0	0	No	0
Monitoring	Yes	Aerial Spraying	Kafue	Southern	Kalomo	Dundumwezi	1049	25.8785	-16.6736	GPS	2022-11-23	November	2022	2022-11-23	November	2022	1	Large Sticky Trap	1:1 Blue -black panel, 1 * 1 m. Set 250 m off the road.	Yes	MEK, Octenol	0	0	0	0	0	0	0	0	0	0	0	0	0	0	0	0	No	0
Monitoring	Yes	Aerial Spraying	Kafue	Southern	Kalomo	Dundumwezi	1041	25.8685	-16.6749	GPS	2022-11-23	November	2022	2022-11-23	November	2022	1	Epsilon	Set 250 m off the road	Yes	MEK, Octenol	0	0	0	0	0	0	0	0	0	0	0	0	0	0	0	0	No	0
Monitoring	Yes	Aerial Spraying	Kafue	Southern	Kalomo	Dundumwezi	1044	25.859	-16.6762	GPS	2022-11-23	November	2022	2022-11-23	November	2022	1	Large Sticky Trap	1:1 Blue -black panel, 1 * 1 m. Set 250 m off the road.	Yes	MEK, Octenol	0	0	0	0	0	0	0	0	0	0	0	0	0	0	0	0	No	0
Monitoring	Yes	Aerial Spraying	Kafue	Southern	Kalomo	Dundumwezi	1042	25.8495	-16.6763	GPS	2022-11-23	November	2022	2022-11-23	November	2022	1	Epsilon	Set 250 m off the road	Yes	MEK, Octenol	0	0	0	0	0	0	0	0	0	0	0	0	0	0	0	0	No	0
Monitoring	Yes	Aerial Spraying	Kafue	Southern	Kalomo	Dundumwezi	1034	25.8129	-16.6784	GPS	2022-11-23	November	2022	2022-11-23	November	2022	1	Large Sticky Trap	1:1 Blue -black panel, 1 * 1 m. Set 250 m off the road.	Yes	MEK, Octenol	0	0	0	0	0	0	0	0	0	0	0	0	0	0	0	0	No	0
Monitoring	Yes	Aerial Spraying	Kafue	Southern	Kalomo	Dundumwezi	1036	25.8045	-16.6816	GPS	2022-11-23	November	2022	2022-11-23	November	2022	1	Epsilon	Set 250 m off the road	Yes	MEK, Octenol	0	0	0	0	0	0	0	0	0	0	0	0	0	0	0	0	No	0
Monitoring	Yes	Aerial Spraying	Kafue	Southern	Kalomo	Dundumwezi	1036	25.7966	-16.6847	GPS	2022-11-23	November	2022	2022-11-23	November	2022	1	Large Sticky Trap	1:1 Blue -black panel, 1 * 1 m. Set 250 m off the road.	Yes	MEK, Octenol	0	0	0	0	0	0	0	0	0	0	0	0	0	0	0	0	No	0
Monitoring	Yes	Aerial Spraying	Kafue	Southern	Kalomo	Dundumwezi	1025	25.7882	-16.6856	GPS	2022-11-23	November	2022	2022-11-23	November	2022	1	Epsilon	Set 250 m off the road	Yes	MEK, Octenol	0	0	0	0	0	0	0	0	0	0	0	0	0	0	0	0	No	0
Monitoring	Yes	Aerial Spraying	Kafue	Southern	Kalomo	Dundumwezi	1023	25.7531	-16.6955	GPS	2022-11-23	November	2022	2022-11-23	November	2022	1	Large Sticky Trap	1:1 Blue -black panel, 1 * 1 m. Set 250 m off the road.	Yes	MEK, Octenol	0	0	0	0	0	0	0	0	0	0	0	0	0	0	0	0	No	0
Monitoring	Yes	Aerial Spraying	Kafue	Southern	Kalomo	Dundumwezi	1020	25.7443	-16.6949	GPS	2022-11-23	November	2022	2022-11-23	November	2022	1	Epsilon	Set 250 m off the road	Yes	MEK, Octenol	0	0	0	0	0	0	0	0	0	0	0	0	0	0	0	0	No	0
Monitoring	Yes	Aerial Spraying	Kafue	Southern	Kalomo	Dundumwezi	1033	25.7357	-16.691	GPS	2022-11-23	November	2022	2022-11-23	November	2022	1	Large Sticky Trap	1:1 Blue -black panel, 1 * 1 m. Set 250 m off the road.	Yes	MEK, Octenol	0	0	0	0	0	0	0	0	0	0	0	0	0	0	0	0	No	0
Monitoring	Yes	Aerial Spraying	Kafue	Southern	Kalomo	Dundumwezi	1034	25.7261	-16.688	GPS	2022-11-23	November	2022	2022-11-23	November	2022	1	Epsilon	Set 250 m off the road	Yes	MEK, Octenol	0	0	0	0	0	0	0	0	0	0	0	0	0	0	0	0	No	0
Monitoring	Yes	Aerial Spraying	Kafue	Southern	Kalomo	Dundumwezi	1024	25.6913	-16.6776	GPS	2022-11-23	November	2022	2022-11-23	November	2022	1	Large Sticky Trap	1:1 Blue -black panel, 1 * 1 m. Set 250 m off the road.	Yes	MEK, Octenol	0	0	0	0	0	0	0	0	0	0	0	0	0	0	0	0	No	0
Monitoring	Yes	Aerial Spraying	Kafue	Southern	Kalomo	Dundumwezi	1026	25.6816	-16.6744	GPS	2022-11-23	November	2022	2022-11-23	November	2022	1	Large Sticky Trap	1:1 Blue -black panel, 1 * 1 m. Set 250 m off the road.	Yes	MEK, Octenol	0	0	0	0	0	0	0	0	0	0	0	0	0	0	0	0	No	0
Monitoring	Yes	Aerial Spraying	Kafue	Southern	Kalomo	Dundumwezi	1034	25.673	-16.6741	GPS	2022-11-23	November	2022	2022-11-23	November	2022	1	Epsilon	Set 250 m off the road	Yes	MEK, Octenol	0	0	0	0	0	0	0	0	0	0	0	0	0	0	0	0	No	0
Monitoring	Yes	Aerial Spraying	Kafue	Southern	Kalomo	Dundumwezi	1076	25.9691	-16.6908	GPS/GTOPO30	2022-11-23	November	2022	2022-11-23	November	2022	1	Large Sticky Trap	1:1 Blue -black panel, 1 * 1 m. Set 250 m off the road.	Yes	MEK, Octenol	0	0	0	0	0	0	0	0	0	0	0	0	0	0	0	0	No	0
Monitoring	Yes	Aerial Spraying	Kafue	Southern	Kalomo	Dundumwezi	1071	25.9796	-16.6901	GPS/GTOPO30	2022-11-23	November	2022	2022-11-23	November	2022	1	Epsilon	Set 250 m off the road	Yes	MEK, Octenol	0	0	0	0	0	0	0	0	0	0	0	0	0	0	0	0	No	0
Monitoring	Yes	Aerial Spraying	Kafue	Southern	Kalomo	Dundumwezi	1077	25.9903	-16.6971	GPS/GTOPO30	2022-11-23	November	2022	2022-11-23	November	2022	1	Large Sticky Trap	1:1 Blue -black panel, 1 * 1 m. Set 250 m off the road.	Yes	MEK, Octenol	0	0	0	0	0	0	0	0	0	0	0	0	0	0	0	0	No	0
Monitoring	Yes	Aerial Spraying	Kafue	Southern	Kalomo	Dundumwezi	1077	26.0026	-16.6976	GPS	2022-11-23	November	2022	2022-11-23	November	2022	1	Epsilon	Set 250 m off the road	Yes	MEK, Octenol	0	0	0	0	0	0	0	0	0	0	0	0	0	0	0	0	No	0
Monitoring	Yes	Aerial Spraying	Kafue	Southern	Kalomo	Dundumwezi	1086	26.017	-16.6975	GPS	2022-11-23	November	2022	2022-11-23	November	2022	1	Large Sticky Trap	1:1 Blue -black panel, 1 * 1 m. Set 250 m off the road.	Yes	MEK, Octenol	0	0	0	0	0	0	0	0	0	0	0	0	0	0	0	0	No	0
Monitoring	Yes	Aerial Spraying	Kafue	Southern	Kalomo	Dundumwezi	1090	26.0223	-16.6969	GPS	2022-11-23	November	2022	2022-11-23	November	2022	1	Epsilon	Set 250 m off the road	Yes	MEK, Octenol	0	0	0	0	0	0	0	0	0	0	0	0	0	0	0	0	No	0
Monitoring	Yes	Aerial Spraying	Kafue	Southern	Kalomo	Dundumwezi	1091	26.0341	-16.6938	GPS	2022-11-23	November	2022	2022-11-23	November	2022	1	Large Sticky Trap	1:1 Blue -black panel, 1 * 1 m. Set 250 m off the road.	Yes	MEK, Octenol	0	0	0	0	0	0	0	0	0	0	0	0	0	0	0	0	No	0
Monitoring	Yes	Aerial Spraying	Kafue	Southern	Kalomo	Dundumwezi	1084	26.0476	-16.6954	GPS	2022-11-23	November	2022	2022-11-23	November	2022	1	Epsilon	Set 250 m off the road	Yes	MEK, Octenol	0	0	0	0	0	0	0	0	0	0	0	0	0	0	0	0	No	0
Monitoring	Yes	Aerial Spraying	Kafue	Southern	Kalomo	Dundumwezi	1093	26.0924	-16.6953	GPS	2022-11-23	November	2022	2022-11-23	November	2022	1	Large Sticky Trap	1:1 Blue -black panel, 1 * 1 m. Set 250 m off the road.	Yes	MEK, Octenol	0	0	0	0	0	0	0	0	0	0	0	0	0	0	0	0	No	0
Monitoring	Yes	Aerial Spraying	Kafue	Southern	Kalomo	Dundumwezi	1115	26.1061	-16.6981	GPS	2022-11-23	November	2022	2022-11-23	November	2022	1	Epsilon	Set 250 m off the road	Yes	MEK, Octenol	0	0	0	0	0	0	0	0	0	0	0	0	0	0	0	0	No	0
Monitoring	Yes	Aerial Spraying	Kafue	Southern	Kalomo	Dundumwezi	1139	26.1151	-16.7011	GPS	2022-11-23	November	2022	2022-11-23	November	2022	1	Large Sticky Trap	1:1 Blue -black panel, 1 * 1 m. Set 250 m off the road.	Yes	MEK, Octenol	0	0	0	0	0	0	0	0	0	0	0	0	0	0	0	0	No	0
Monitoring	Yes	Aerial Spraying	Kafue	Southern	Kalomo	Dundumwezi	1149	26.1225	-16.7038	GPS	2022-11-23	November	2022	2022-11-23	November	2022	1	Epsilon	Set 250 m off the road	Yes	MEK, Octenol	0	0	0	0	0	0	0	0	0	0	0	0	0	0	0	0	No	0
Monitoring	Yes	Aerial Spraying	Kafue	Southern	Kalomo	Dundumwezi	1157	26.1581	-16.7259	GPS	2022-11-23	November	2022	2022-11-23	November	2022	1	Large Sticky Trap	1:1 Blue -black panel, 1 * 1 m. Set 250 m off the road.	Yes	MEK, Octenol	0	0	0	0	0	0	0	0	0	0	0	0	0	0	0	0	No	0
Monitoring	Yes	Aerial Spraying	Kafue	Southern	Kalomo	Dundumwezi	1183	26.1662	-16.7332	GPS	2022-11-23	November	2022	2022-11-23	November	2022	1	Epsilon	Set 250 m off the road	Yes	MEK, Octenol	0	0	0	0	0	0	0	0	0	0	0	0	0	0	0	0	No	0
Monitoring	Yes	Aerial Spraying	Kafue	Southern	Kalomo	Dundumwezi	1198	26.1731	-16.7359	GPS	2022-11-23	November	2022	2022-11-23	November	2022	1	Large Sticky Trap	1:1 Blue -black panel, 1 * 1 m. Set 250 m off the road.	Yes	MEK, Octenol	0	0	0	0	0	0	0	0	0	0	0	0	0	0	0	0	No	0
Monitoring	Yes	Aerial Spraying	Kafue	Southern	Kalomo	Dundumwezi	1185	26.1834	-16.732	GPS	2022-11-23	November	2022	2022-11-23	November	2022	1	Epsilon	Set 250 m off the road	Yes	MEK, Octenol	0	0	0	0	0	0	0	0	0	0	0	0	0	0	0	0	No	0
Monitoring	Yes	Aerial Spraying	Kafue	Southern	Kalomo	Dundumwezi	1205	26.2088	-16.7248	GPS	2022-11-23	November	2022	2022-11-23	November	2022	1	Large Sticky Trap	1:1 Blue -black panel, 1 * 1 m. Set 250 m off the road.	Yes	MEK, Octenol	0	0	0	0	0	0	0	0	0	0	0	0	0	0	0	0	No	0
Monitoring	Yes	Aerial Spraying	Kafue	Southern	Kalomo	Dundumwezi	1216	26.2152	-16.7239	GPS	2022-11-23	November	2022	2022-11-23	November	2022	1	Epsilon	Set 250 m off the road	Yes	MEK, Octenol	0	0	0	0	0	0	0	0	0	0	0	0	0	0	0	0	No	0
Monitoring	Yes	Aerial Spraying	Kafue	Southern	Kalomo	Dundumwezi	1200	26.2273	-16.7254	GPS	2022-11-23	November	2022	2022-11-23	November	2022	1	Large Sticky Trap	1:1 Blue -black panel, 1 * 1 m. Set 250 m off the road.	Yes	MEK, Octenol	0	0	0	0	0	0	0	0	0	0	0	0	0	0	0	0	No	0
Monitoring	Yes	Aerial Spraying	Kafue	Southern	Kalomo	Dundumwezi	1187	26.2362	-16.7249	GPS	2022-11-23	November	2022	2022-11-23	November	2022	1	Epsilon	Set 250 m off the road	Yes	MEK, Octenol	0	0	0	0	0	0	0	0	0	0	0	0	0	0	0	0	No	0
Monitoring	Yes	Aerial Spraying	Kafue	Southern	Kalomo	Dundumwezi	1078	25.9384	-16.7513	GPS	2022-11-25	November	2022	2022-11-25	November	2022	1	Large Sticky Trap	1:1 Blue -black panel, 1 * 1 m. Set 250 m off the road.	Yes	MEK, Octenol	0	0	0	0	0	0	0	0	0	0	0	0	0	0	0	0	No	0
Monitoring	Yes	Aerial Spraying	Kafue	Southern	Kalomo	Dundumwezi	1079	25.9352	-16.7423	GPS	2022-11-25	November	2022	2022-11-25	November	2022	1	Epsilon	Set 250 m off the road	Yes	MEK, Octenol	0	0	0	0	0	0	0	0	0	0	0	0	0	0	0	0	No	0
Monitoring	Yes	Aerial Spraying	Kafue	Southern	Kalomo	Dundumwezi	1073	25.936	-16.7327	GPS	2022-11-25	November	2022	2022-11-25	November	2022	1	Large Sticky Trap	1:1 Blue -black panel, 1 * 1 m. Set 250 m off the road.	Yes	MEK, Octenol	0	0	0	0	0	0	0	0	0	0	0	0	0	0	0	0	No	0
Monitoring	Yes	Aerial Spraying	Kafue	Southern	Kalomo	Dundumwezi	1069	25.9281	-16.7345	GPS	2022-11-25	November	2022	2022-11-25	November	2022	1	Epsilon	Set 250 m off the road	Yes	MEK, Octenol	0	0	0	0	0	0	0	0	0	0	0	0	0	0	0	0	No	0
Monitoring	Yes	Aerial Spraying	Kafue	Southern	Kalomo	Dundumwezi	1059	25.9191	-16.7377	GPS	2022-11-25	November	2022	2022-11-25	November	2022	1	Large Sticky Trap	1:1 Blue -black panel, 1 * 1 m. Set 250 m off the road.	Yes	MEK, Octenol	0	0	0	0	0	0	0	0	0	0	0	0	0	0	0	0	No	0
Monitoring	Yes	Aerial Spraying	Kafue	Southern	Kalomo	Dundumwezi	1068	25.9154	-16.7462	GPS	2022-11-25	November	2022	2022-11-25	November	2022	1	Epsilon	Set 250 m off the road	Yes	MEK, Octenol	0	0	0	0	0	0	0	0	0	0	0	0	0	0	0	0	No	0
Monitoring	Yes	Aerial Spraying	Kafue	Southern	Kalomo	Dundumwezi	1078	25.917	-16.7555	GPS	2022-11-25	November	2022	2022-11-25	November	2022	1	Large Sticky Trap	1:1 Blue -black panel, 1 * 1 m. Set 250 m off the road.	Yes	MEK, Octenol	0	0	0	0	0	0	0	0	0	0	0	0	0	0	0	0	No	0
Monitoring	Yes	Aerial Spraying	Kafue	Southern	Kalomo	Dundumwezi	1084	25.9254	-16.7603	GPS	2022-11-25	November	2022	2022-11-25	November	2022	1	Epsilon	Set 250 m off the road	Yes	MEK, Octenol	0	0	0	0	0	0	0	0	0	0	0	0	0	0	0	0	No	0
Monitoring	Yes	Aerial Spraying	Kafue	Southern	Kalomo	Dundumwezi	1082	25.9298	-16.7689	GPS	2022-11-25	November	2022	2022-11-25	November	2022	1	Large Sticky Trap	1:1 Blue -black panel, 1 * 1 m. Set 250 m off the road.	Yes	MEK, Octenol	0	0	0	0	0	0	0	0	0	0	0	0	0	0	0	0	No	0
Monitoring	Yes	Aerial Spraying	Kafue	Southern	Kalomo	Dundumwezi	1115	25.9383	-16.7714	GPS	2022-11-25	November	2022	2022-11-25	November	2022	1	Epsilon	Set 250 m off the road	Yes	MEK, Octenol	0	0	0	0	0	0	0	0	0	0	0	0	0	0	0	0	No	0
Monitoring	Yes	Aerial Spraying	Kafue	Southern	Kalomo	Dundumwezi	1130	25.9462	-16.7746	GPS	2022-11-25	November	2022	2022-11-25	November	2022	1	Large Sticky Trap	1:1 Blue -black panel, 1 * 1 m. Set 250 m off the road.	Yes	MEK, Octenol	0	0	0	0	0	0	0	0	0	0	0	0	0	0	0	0	No	0
Monitoring	Yes	Aerial Spraying	Kafue	Southern	Kalomo	Dundumwezi	1127	25.9546	-16.7764	GPS	2022-11-25	November	2022	2022-11-25	November	2022	1	Epsilon	Set 250 m off the road	Yes	MEK, Octenol	0	0	0	0	0	0	0	0	0	0	0	0	0	0	0	0	No	0
Monitoring	Yes	Aerial Spraying	Kafue	Southern	Kalomo	Dundumwezi	1121	25.9598	-16.777	GPS	2022-11-25	November	2022	2022-11-25	November	2022	1	Large Sticky Trap	1:1 Blue -black panel, 1 * 1 m. Set 250 m off the road.	Yes	MEK, Octenol	0	0	0	0	0	0	0	0	0	0	0	0	0	0	0	0	No	0
Monitoring	Yes	Aerial Spraying	Kafue	Southern	Kalomo	Dundumwezi	1133	25.9693	-16.7874	GPS	2022-11-25	November	2022	2022-11-25	November	2022	1	Large Sticky Trap	1:1 Blue -black panel, 1 * 1 m. Set 250 m off the road.	Yes	MEK, Octenol	0	0	0	0	0	0	0	0	0	0	0	0	0	0	0	0	No	0
Monitoring	Yes	Aerial Spraying	Kafue	Southern	Kalomo	Dundumwezi	1137	25.9753	-16.7935	GPS	2022-11-25	November	2022	2022-11-25	November	2022	1	Epsilon	Set 250 m off the road	Yes	MEK, Octenol	0	0	0	0	0	0	0	0	0	0	0	0	0	0	0	0	No	0
Monitoring	Yes	Aerial Spraying	Kafue	Southern	Kalomo	Dundumwezi	1141	25.9772	-16.7889	GPS	2022-11-25	November	2022	2022-11-25	November	2022	1	Large Sticky Trap	1:1 Blue -black panel, 1 * 1 m. Set 250 m off the road.	Yes	MEK, Octenol	0	0	0	0	0	0	0	0	0	0	0	0	0	0	0	0	No	0
Monitoring	Yes	Aerial Spraying	Kafue	Southern	Kalomo	Dundumwezi	1148	25.9829	-16.7849	GPS	2022-11-25	November	2022	2022-11-25	November	2022	1	Epsilon	Set 250 m off the road	Yes	MEK, Octenol	0	0	0	0	0	0	0	0	0	0	0	0	0	0	0	0	No	0
Monitoring	Yes	Aerial Spraying	Kafue	Southern	Kalomo	Dundumwezi	1145	25.99	-16.7847	GPS	2022-11-25	November	2022	2022-11-25	November	2022	1	Large Sticky Trap	1:1 Blue -black panel, 1 * 1 m. Set 250 m off the road.	Yes	MEK, Octenol	0	0	0	0	0	0	0	0	0	0	0	0	0	0	0	0	No	0
Monitoring	Yes	Aerial Spraying	Kafue	Southern	Kalomo	Dundumwezi	1149	25.9986	-16.7879	GPS	2022-11-25	November	2022	2022-11-25	November	2022	1	Epsilon	Set 250 m off the road	Yes	MEK, Octenol	0	0	0	0	0	0	0	0	0	0	0	0	0	0	0	0	No	0
Monitoring	Yes	Aerial Spraying	Kafue	Southern	Kalomo	Dundumwezi	1120	26.0422	-16.702	GPS	2022-11-25	November	2022	2022-11-25	November	2022	1	Large Sticky Trap	1:1 Blue -black panel, 1 * 1 m. Set 250 m off the road.	Yes	MEK, Octenol	0	0	0	0	0	0	0	0	0	0	0	0	0	0	0	0	No	0
Monitoring	Yes	Aerial Spraying	Kafue	Southern	Kalomo	Dundumwezi	1121	26.0394	-16.7091	GPS	2022-11-25	November	2022	2022-11-25	November	2022	1	Epsilon	Set 250 m off the road	Yes	MEK, Octenol	0	0	0	0	0	0	0	0	0	0	0	0	0	0	0	0	No	0
Monitoring	Yes	Aerial Spraying	Kafue	Southern	Kalomo	Dundumwezi	1125	26.0345	-16.7159	GPS	2022-11-25	November	2022	2022-11-25	November	2022	1	Large Sticky Trap	1:1 Blue -black panel, 1 * 1 m. Set 250 m off the road.	Yes	MEK, Octenol	0	0	0	0	0	0	0	0	0	0	0	0	0	0	0	0	No	0
Monitoring	Yes	Aerial Spraying	Kafue	Southern	Kalomo	Dundumwezi	1157	26.0304	-16.7228	GPS	2022-11-25	November	2022	2022-11-25	November	2022	1	Epsilon	Set 250 m off the road	Yes	MEK, Octenol	0	0	0	0	0	0	0	0	0	0	0	0	0	0	0	0	No	0
Monitoring	Yes	Aerial Spraying	Kafue	Southern	Kalomo	Dundumwezi	1161	26.0247	-16.7298	GPS	2022-11-25	November	2022	2022-11-25	November	2022	1	Large Sticky Trap	1:1 Blue -black panel, 1 * 1 m. Set 250 m off the road.	Yes	MEK, Octenol	0	0	0	0	0	0	0	0	0	0	0	0	0	0	0	0	No	0
Monitoring	Yes	Aerial Spraying	Kafue	Southern	Kalomo	Dundumwezi	1162	26.0259	-16.7367	GPS	2022-11-25	November	2022	2022-11-25	November	2022	1	Epsilon	Set 250 m off the road	Yes	MEK, Octenol	0	0	0	0	0	0	0	0	0	0	0	0	0	0	0	0	No	0
Monitoring	Yes	Aerial Spraying	Kafue	Southern	Kalomo	Dundumwezi	1156	26.0318	-16.7449	GPS	2022-11-25	November	2022	2022-11-25	November	2022	1	Large Sticky Trap	1:1 Blue -black panel, 1 * 1 m. Set 250 m off the road.	Yes	MEK, Octenol	0	0	0	0	0	0	0	0	0	0	0	0	0	0	0	0	No	0
Monitoring	Yes	Aerial Spraying	Kafue	Southern	Kalomo	Dundumwezi	1165	26.0302	-16.7537	GPS	2022-11-25	November	2022	2022-11-25	November	2022	1	Epsilon	Set 250 m off the road	Yes	MEK, Octenol	0	0	0	0	0	0	0	0	0	0	0	0	0	0	0	0	No	0
Monitoring	Yes	Aerial Spraying	Kafue	Southern	Kalomo	Dundumwezi	1163	26.0386	-16.7584	GPS	2022-11-25	November	2022	2022-11-25	November	2022	1	Large Sticky Trap	1:1 Blue -black panel, 1 * 1 m. Set 250 m off the road.	Yes	MEK, Octenol	0	0	0	0	0	0	0	0	0	0	0	0	0	0	0	0	No	0
Monitoring	Yes	Aerial Spraying	Kafue	Southern	Kalomo	Dundumwezi	1156	26.0471	-16.7565	GPS	2022-11-25	November	2022	2022-11-25	November	2022	1	Epsilon	Set 250 m off the road	Yes	MEK, Octenol	0	0	0	0	0	0	0	0	0	0	0	0	0	0	0	0	No	0
Monitoring	Yes	Aerial Spraying	Kafue	Southern	Kalomo	Dundumwezi	1166	26.0465	-16.7676	GPS	2022-11-25	November	2022	2022-11-25	November	2022	1	Large Sticky Trap	1:1 Blue -black panel, 1 * 1 m. Set 250 m off the road.	Yes	MEK, Octenol	0	0	0	0	0	0	0	0	0	0	0	0	0	0	0	0	No	0
Monitoring	Yes	Aerial Spraying	Kafue	Southern	Kalomo	Dundumwezi	1186	26.0453	-16.7777	GPS	2022-11-25	November	2022	2022-11-25	November	2022	1	Epsilon	Set 250 m off the road	Yes	MEK, Octenol	0	0	0	0	0	0	0	0	0	0	0	0	0	0	0	0	No	0
Monitoring	Yes	Aerial Spraying	Kafue	Southern	Kalomo	Dundumwezi	1184	26.0548	-16.7769	GPS	2022-11-25	November	2022	2022-11-25	November	2022	1	Large Sticky Trap	1:1 Blue -black panel, 1 * 1 m. Set 250 m off the road.	Yes	MEK, Octenol	0	0	0	0	0	0	0	0	0	0	0	0	0	0	0	0	No	0
Monitoring	Yes	Aerial Spraying	Kafue	Southern	Kalomo	Dundumwezi	1177	26.063	-16.7814	GPS	2022-11-25	November	2022	2022-11-25	November	2022	1	Epsilon	Set 250 m off the road	Yes	MEK, Octenol	0	0	0	0	0	0	0	0	0	0	0	0	0	0	0	0	No	0
Monitoring	Yes	Aerial Spraying	Kafue	Southern	Kalomo	Dundumwezi	1190	26.0672	-16.7924	GPS	2022-11-25	November	2022	2022-11-25	November	2022	1	Large Sticky Trap	1:1 Blue -black panel, 1 * 1 m. Set 250 m off the road.	Yes	MEK, Octenol	0	0	0	0	0	0	0	0	0	0	0	0	0	0	0	0	No	0
Monitoring	Yes	Aerial Spraying	Kafue	Southern	Kalomo	Dundumwezi	1199	26.0699	-16.8029	GPS	2022-11-25	November	2022	2022-11-25	November	2022	1	Epsilon	Set 250 m off the road	Yes	MEK, Octenol	0	0	0	0	0	0	0	0	0	0	0	0	0	0	0	0	No	0
Monitoring	Yes	Aerial Spraying	Kafue	Southern	Kalomo	Dundumwezi	1207	26.08	-16.8044	GPS	2022-11-25	November	2022	2022-11-25	November	2022	1	Large Sticky Trap	1:1 Blue -black panel, 1 * 1 m. Set 250 m off the road.	Yes	MEK, Octenol	0	0	0	0	0	0	0	0	0	0	0	0	0	0	0	0	No	0
Monitoring	Yes	Aerial Spraying	Kafue	Southern	Kalomo	Dundumwezi	1218	26.0895	-16.8077	GPS	2022-11-25	November	2022	2022-11-25	November	2022	1	Large Sticky Trap	1:1 Blue -black panel, 1 * 1 m. Set 250 m off the road.	Yes	MEK, Octenol	0	0	0	0	0	0	0	0	0	0	0	0	0	0	0	0	No	0
Monitoring	Yes	Aerial Spraying	Kafue	Southern	Kalomo	Dundumwezi	1215	26.0981	-16.8057	GPS	2022-11-25	November	2022	2022-11-25	November	2022	1	Epsilon	Set 250 m off the road	Yes	MEK, Octenol	0	0	0	0	0	0	0	0	0	0	0	0	0	0	0	0	No	0
Monitoring	Yes	Aerial Spraying	Kafue	Southern	Kalomo	Dundumwezi	1201	26.2928	-16.7218	GPS	2022-11-27	November	2022	2022-11-27	November	2022	1	Large Sticky Trap	1:1 Blue -black panel, 1 * 1 m. Set 250 m off the road.	Yes	MEK, Octenol	0	0	0	0	0	0	0	0	0	0	0	0	0	0	0	0	No	0
Monitoring	Yes	Aerial Spraying	Kafue	Southern	Kalomo	Dundumwezi	1237	26.2918	-16.6935	GPS	2022-11-27	November	2022	2022-11-27	November	2022	1	Epsilon	Set 250 m off the road	Yes	MEK, Octenol	0	0	0	0	0	0	0	0	0	0	0	0	0	0	0	0	No	0
Monitoring	Yes	Aerial Spraying	Kafue	Southern	Kalomo	Dundumwezi	1198	26.2725	-16.6462	GPS	2022-11-27	November	2022	2022-11-27	November	2022	1	Large Sticky Trap	1:1 Blue -black panel, 1 * 1 m. Set 250 m off the road.	Yes	MEK, Octenol	0	0	0	0	0	0	0	0	0	0	0	0	0	0	0	0	No	0
Monitoring	Yes	Aerial Spraying	Kafue	Southern	Kalomo	Dundumwezi	1179	26.2648	-16.6407	GPS	2022-11-27	November	2022	2022-11-27	November	2022	1	Epsilon	Set 250 m off the road	Yes	MEK, Octenol	0	0	0	0	0	0	0	0	0	0	0	0	0	0	0	0	No	0
Monitoring	Yes	Aerial Spraying	Kafue	Southern	Kalomo	Dundumwezi	1193	26.2501	-16.6422	GPS	2022-11-27	November	2022	2022-11-27	November	2022	1	Large Sticky Trap	1:1 Blue -black panel, 1 * 1 m. Set 250 m off the road.	Yes	MEK, Octenol	0	0	0	0	0	0	0	0	0	0	0	0	0	0	0	0	No	0
Monitoring	Yes	Aerial Spraying	Kafue	Southern	Kalomo	Dundumwezi	1177	26.2391	-16.6416	GPS	2022-11-27	November	2022	2022-11-27	November	2022	1	Epsilon	Set 250 m off the road	Yes	MEK, Octenol	0	0	0	0	0	0	0	0	0	0	0	0	0	0	0	0	No	0
Monitoring	Yes	Aerial Spraying	Kafue	Southern	Kalomo	Dundumwezi	1173	26.2325	-16.6401	GPS	2022-11-27	November	2022	2022-11-27	November	2022	1	Large Sticky Trap	1:1 Blue -black panel, 1 * 1 m. Set 250 m off the road.	Yes	MEK, Octenol	0	0	0	0	0	0	0	0	0	0	0	0	0	0	0	0	No	0
Monitoring	Yes	Aerial Spraying	Kafue	Southern	Kalomo	Dundumwezi	1160	26.2245	-16.6361	GPS	2022-11-27	November	2022	2022-11-27	November	2022	1	Epsilon	Set 250 m off the road	Yes	MEK, Octenol	0	0	0	0	0	0	0	0	0	0	0	0	0	0	0	0	No	0
Monitoring	Yes	Aerial Spraying	Kafue	Southern	Kalomo	Dundumwezi	1076	26.2096	-16.6147	GPS	2022-11-27	November	2022	2022-11-27	November	2022	1	Large Sticky Trap	1:1 Blue -black panel, 1 * 1 m. Set 250 m off the road.	Yes	MEK, Octenol	0	0	0	0	0	0	0	0	0	0	0	0	0	0	0	0	No	0
Monitoring	Yes	Aerial Spraying	Kafue	Southern	Kalomo	Dundumwezi	1067	26.2003	-16.6088	GPS	2022-11-27	November	2022	2022-11-27	November	2022	1	Epsilon	Set 250 m off the road	Yes	MEK, Octenol	0	0	0	0	0	0	0	0	0	0	0	0	0	0	0	0	No	0
Monitoring	Yes	Aerial Spraying	Kafue	Southern	Kalomo	Dundumwezi	1056	26.1844	-16.5809	GPS	2022-11-27	November	2022	2022-11-27	November	2022	1	Large Sticky Trap	1:1 Blue -black panel, 1 * 1 m. Set 250 m off the road.	Yes	MEK, Octenol	0	0	0	0	0	0	0	0	0	0	0	0	0	0	0	0	No	0
Monitoring	Yes	Aerial Spraying	Kafue	Southern	Kalomo	Dundumwezi	1065	26.1846	-16.572	GPS	2022-11-27	November	2022	2022-11-27	November	2022	1	Epsilon	Set 250 m off the road	Yes	MEK, Octenol	0	0	0	0	0	0	0	0	0	0	0	0	0	0	0	0	No	0
Monitoring	Yes	Aerial Spraying	Kafue	Southern	Kalomo	Dundumwezi	1076	26.1741	-16.56	GPS	2022-11-27	November	2022	2022-11-27	November	2022	1	Large Sticky Trap	1:1 Blue -black panel, 1 * 1 m. Set 250 m off the road.	Yes	MEK, Octenol	0	0	0	0	0	0	0	0	0	0	0	0	0	0	0	0	No	0
Monitoring	Yes	Aerial Spraying	Kafue	Southern	Kalomo	Dundumwezi	1071	26.1668	-16.5581	GPS	2022-11-27	November	2022	2022-11-27	November	2022	1	Epsilon	Set 250 m off the road	Yes	MEK, Octenol	0	0	0	0	0	0	0	0	0	0	0	0	0	0	0	0	No	0
Monitoring	Yes	Aerial Spraying	Kafue	Southern	Kalomo	Dundumwezi	1071	26.1627	-16.5532	GPS	2022-11-27	November	2022	2022-11-27	November	2022	1	Large Sticky Trap	1:1 Blue -black panel, 1 * 1 m. Set 250 m off the road.	Yes	MEK, Octenol	0	0	0	0	0	0	0	0	0	0	0	0	0	0	0	0	No	0
Monitoring	Yes	Aerial Spraying	Kafue	Southern	Kalomo	Dundumwezi	1070	26.1547	-16.5486	GPS	2022-11-27	November	2022	2022-11-27	November	2022	1	Epsilon	Set 250 m off the road	Yes	MEK, Octenol	0	0	0	0	0	0	0	0	0	0	0	0	0	0	0	0	No	0
Monitoring	Yes	Aerial Spraying	Kafue	Southern	Kalomo	Dundumwezi	1069	26.1504	-16.5437	GPS	2022-11-27	November	2022	2022-11-27	November	2022	1	Large Sticky Trap	1:1 Blue -black panel, 1 * 1 m. Set 250 m off the road.	Yes	MEK, Octenol	0	0	0	0	0	0	0	0	0	0	0	0	0	0	0	0	No	0
Monitoring	Yes	Aerial Spraying	Kafue	Southern	Kalomo	Dundumwezi	1071	26.1485	-16.5376	GPS	2022-11-27	November	2022	2022-11-27	November	2022	1	Epsilon	Set 250 m off the road	Yes	MEK, Octenol	0	0	0	0	0	0	0	0	0	0	0	0	0	0	0	0	No	0
Monitoring	Yes	Aerial Spraying	Kafue	Southern	Kalomo	Dundumwezi	1059	26.1359	-16.5263	GPS	2022-11-27	November	2022	2022-11-27	November	2022	1	Large Sticky Trap	1:1 Blue -black panel, 1 * 1 m. Set 250 m off the road.	Yes	MEK, Octenol	0	0	0	0	0	0	0	0	0	0	0	0	0	0	0	0	No	0
Monitoring	Yes	Aerial Spraying	Kafue	Southern	Kalomo	Dundumwezi	1054	26.1316	-16.5284	GPS	2022-11-27	November	2022	2022-11-27	November	2022	1	Epsilon	Set 250 m off the road	Yes	MEK, Octenol	0	0	0	0	0	0	0	0	0	0	0	0	0	0	0	0	No	0
Baseline	No	None	Lower_Zambezi	Lusaka	Chirundu	Mushoka ndende	387	29.1793	-15.7747	GPS	2022-10-04	October	2022	2022-10-04	October	2022	1	Large Sticky Trap	1:1 Blue -black panel, 1 * 1 m. Set 250 m off the road.	Yes	MEK, Octenol	3	0	3	0	0	0	0	0	0	0	0	0	0	0	0	3	Yes	3
Baseline	No	None	Lower_Zambezi	Lusaka	Chirundu	Mushoka ndende	401	29.1724	-15.7766	GPS	2022-10-04	October	2022	2022-10-04	October	2022	1	Large Sticky Trap	1:1 Blue -black panel, 1 * 1 m. Set 250 m off the road.	Yes	MEK, Octenol	0	0	0	0	0	0	0	0	0	0	0	0	0	0	0	0	No	0
Baseline	No	None	Lower_Zambezi	Lusaka	Chirundu	Mushoka ndende	362	29.2547	-15.7465	GPS	2022-10-04	October	2022	2022-10-04	October	2022	1	Large Sticky Trap	1:1 Blue -black panel, 1 * 1 m. Set 250 m off the road.	Yes	MEK, Octenol	0	0	0	0	0	0	0	0	0	0	0	0	0	0	0	0	No	0
Baseline	No	None	Kafue	Western	Luampa	Mujumba	1166	25.1266	-15.752	GPS	2023-07-20	July	2023	2023-07-20	July	2023	1	Epsilon		Yes	MEK, Octenol	0	0	0	0	1	1	0	0	0	0	0	0	0	0	0	1	Yes	1
Baseline	No	None	Kafue	Western	Luampa	Mujumba	1165	25.1364	-15.7451	GPS	2023-07-20	July	2023	2023-07-20	July	2023	1	Epsilon		Yes	MEK, Octenol	0	0	0	0	0	0	0	0	0	0	0	0	0	0	0	0	No	0
Baseline	No	None	Kafue	Western	Luampa	Mujumba	1178	25.15	-15.7412	GPS	2023-07-20	July	2023	2023-07-20	July	2023	1	Epsilon		Yes	MEK, Octenol	0	0	0	0	0	0	0	0	0	0	0	0	0	0	0	0	No	0
Baseline	No	None	Kafue	Western	Luampa	Mujumba	1174	25.1606	-15.7334	GPS	2023-07-20	July	2023	2023-07-20	July	2023	1	Epsilon		Yes	MEK, Octenol	0	0	0	0	1	1	0	0	0	0	0	0	0	0	0	1	Yes	1
Baseline	No	None	Kafue	Western	Luampa	Mujumba	1181	25.1791	-15.7294	GPS	2023-07-20	July	2023	2023-07-20	July	2023	1	Epsilon		Yes	MEK, Octenol	0	0	0	0	0	0	0	0	0	0	0	0	0	0	0	0	No	0
Baseline	No	None	Kafue	Western	Luampa	Mujumba	1183	25.1933	-15.7261	GPS	2023-07-20	July	2023	2023-07-20	July	2023	1	Epsilon		Yes	MEK, Octenol	0	0	0	4	2	6	0	0	0	0	0	0	0	0	0	6	Yes	6
Baseline	No	None	Kafue	Western	Luampa	Mujumba	1183	25.2004	-15.7269	GPS	2023-07-20	July	2023	2023-07-20	July	2023	1	Epsilon		Yes	MEK, Octenol	0	0	0	2	2	4	0	0	0	0	0	0	0	0	0	4	Yes	4
Baseline	No	None	Kafue	Western	Luampa	Mujumba	1185	25.222	-15.7273	GPS	2023-07-20	July	2023	2023-07-20	July	2023	1	Epsilon		Yes	MEK, Octenol	0	0	0	10	12	22	0	0	0	0	0	0	0	0	0	22	Yes	22
Baseline	No	None	Kafue	Western	Luampa	Mujumba	1191	25.236	-15.724	GPS	2023-07-20	July	2023	2023-07-20	July	2023	1	Epsilon		Yes	MEK, Octenol	0	0	0	5	6	11	0	0	0	0	0	0	0	0	0	11	Yes	11
Baseline	No	None	Kafue	Western	Luampa	Mujumba	1190	25.2444	-15.7214	GPS	2023-07-20	July	2023	2023-07-20	July	2023	1	Epsilon		Yes	MEK, Octenol	0	0	0	98	230	328	0	0	0	0	0	0	0	0	0	328	Yes	328
Baseline	No	None	Kafue	Western	Luampa	Mujumba	1195	25.2575	-15.7173	GPS	2023-07-20	July	2023	2023-07-20	July	2023	1	Epsilon		Yes	MEK, Octenol	0	0	0	9	24	33	0	0	0	0	0	0	0	0	0	33	Yes	33
Baseline	No	None	Kafue	Southern	Kazungula	Musumba	1108	25.7052	-16.5652	GPS	2023-07-17	July	2023	2023-07-17	July	2023	1	Epsilon	Moomba to 4 ways road	Yes	MEK, Octenol	0	0	0	0	0	0	0	0	0	0	0	0	0	0	0	0	No	0
Baseline	No	None	Kafue	Southern	Kazungula	Musumba	1095	25.6788	-16.5635	GPS	2023-07-17	July	2023	2023-07-17	July	2023	1	Epsilon	Moomba to 4 ways road	Yes	MEK, Octenol	0	0	0	0	0	0	0	0	0	0	0	0	0	0	0	0	No	0
Baseline	No	None	Kafue	Southern	Kazungula	Musumba	1110	25.6565	-16.5609	GPS	2023-07-17	July	2023	2023-07-17	July	2023	1	Epsilon	Moomba to 4 ways road	Yes	MEK, Octenol	0	0	0	0	0	0	0	0	0	0	0	0	0	0	0	0	No	0
Baseline	No	None	Kafue	Southern	Kazungula	Musumba	1109	25.6452	-16.5561	GPS	2023-07-17	July	2023	2023-07-17	July	2023	1	Epsilon	Moomba to 4 ways road	Yes	MEK, Octenol	0	0	0	0	0	0	0	0	0	0	0	0	0	0	0	0	No	0
Baseline	No	None	Kafue	Southern	Kazungula	Musumba	1110	25.643	-16.5555	GPS	2023-07-17	July	2023	2023-07-17	July	2023	1	Epsilon	Moomba to 4 ways road	Yes	MEK, Octenol	0	0	0	0	0	0	0	0	0	0	0	0	0	0	0	0	No	0
Baseline	No	None	Kafue	Southern	Kazungula	Musumba	1111	25.616	-16.5461	GPS	2023-07-17	July	2023	2023-07-17	July	2023	1	Epsilon	Moomba to 4 ways road	Yes	MEK, Octenol	0	0	0	0	0	0	0	0	0	0	0	0	0	0	0	0	No	0
Baseline	No	None	Kafue	Southern	Kazungula	Musumba	1103	25.592	-16.5363	GPS	2023-07-17	July	2023	2023-07-17	July	2023	1	Epsilon	Moomba to 4 ways road	Yes	MEK, Octenol	0	0	0	5	5	10	0	0	0	0	0	0	0	0	0	10	Yes	10
Baseline	No	None	Kafue	Southern	Kazungula	Musumba	1093	25.5666	-16.5296	GPS	2023-07-17	July	2023	2023-07-17	July	2023	1	Epsilon	Moomba to 4 ways road	Yes	MEK, Octenol	0	0	0	0	1	1	0	0	0	0	0	0	0	0	0	1	Yes	1
Baseline	No	None	Kafue	Southern	Kazungula	Musumba	1060	25.5391	-16.5224	GPS	2023-07-17	July	2023	2023-07-17	July	2023	1	Epsilon	Moomba to 4 ways road	Yes	MEK, Octenol	0	0	0	0	0	0	0	0	0	0	0	0	0	0	0	0	No	0
Baseline	No	None	Kafue	Southern	Kazungula	Musumba	1034	25.5119	-16.5202	GPS	2023-07-17	July	2023	2023-07-17	July	2023	1	Epsilon	Moomba to 4 ways road	Yes	MEK, Octenol	0	0	0	0	0	0	0	0	0	0	0	0	0	0	0	0	No	0
Baseline	No	None	Kafue	Southern	Kazungula	Musumba	1026	25.4845	-16.5269	GPS	2023-07-17	July	2023	2023-07-17	July	2023	1	Epsilon	Moomba to 4 ways road	Yes	MEK, Octenol	0	0	0	0	0	0	0	0	0	0	0	0	0	0	0	0	No	0
Baseline	No	None	Kafue	Southern	Kazungula	Musumba	1027	25.4615	-16.5366	GPS	2023-07-17	July	2023	2023-07-17	July	2023	1	Epsilon	Moomba to 4 ways road	Yes	MEK, Octenol	0	0	0	0	0	0	0	0	0	0	0	0	0	0	0	0	No	0
Baseline	No	None	Kafue	Southern	Kazungula	Musumba	1013	25.4421	-16.5554	GPS	2023-07-17	July	2023	2023-07-17	July	2023	1	Epsilon	Moomba to 4 ways road	Yes	MEK, Octenol	0	0	0	0	0	0	0	0	0	0	0	0	0	0	0	0	No	0
Baseline	No	None	Kafue	Southern	Kazungula	Musumba	1007	25.4105	-16.5644	GPS	2023-07-17	July	2023	2023-07-17	July	2023	1	Epsilon	Moomba to 4 ways road	Yes	MEK, Octenol	0	0	0	0	0	0	0	0	0	0	0	0	0	0	0	0	No	0
Baseline	No	None	Kafue	Southern	Kazungula	Musumba	1012	25.3921	-16.5759	GPS	2023-07-17	July	2023	2023-07-17	July	2023	1	Epsilon	Moomba to 4 ways road	Yes	MEK, Octenol	0	0	0	0	0	0	0	0	0	0	0	0	0	0	0	0	No	0
Baseline	No	None	Lower_Zambezi	Lusaka	Luangwa	Kavalamanja-Jainero road	362	30.3019	-15.5706	GPS	2023-08-03	August	2023	2023-08-03	August	2023	1	Epsilon		Yes	MEK, Octenol	0	0	0	0	0	0	0	0	0	0	0	0	0	0	0	0	No	0
Baseline	No	None	Lower_Zambezi	Lusaka	Luangwa	Kavalamanja-Jainero road	384	30.2896	-15.5807	GPS	2023-08-03	August	2023	2023-08-03	August	2023	1	Epsilon		Yes	MEK, Octenol	0	0	0	0	0	0	0	0	0	0	0	0	0	0	0	0	No	0
Baseline	No	None	Lower_Zambezi	Lusaka	Luangwa	Kavalamanja-Jainero road	350	30.2785	-15.5897	GPS	2023-08-03	August	2023	2023-08-03	August	2023	1	Epsilon		Yes	MEK, Octenol	0	0	0	0	0	0	0	0	0	0	0	0	0	0	0	0	No	0
Baseline	No	None	Lower_Zambezi	Lusaka	Luangwa	Kavalamanja-Jainero road	347	30.2742	-15.5984	GPS	2023-08-03	August	2023	2023-08-03	August	2023	1	Epsilon		Yes	MEK, Octenol	0	0	0	0	0	0	0	0	0	0	0	0	0	0	0	0	No	0
Baseline	No	None	Lower_Zambezi	Lusaka	Luangwa	Kavalamanja-Jainero road	343	30.2661	-15.6114	GPS	2023-08-03	August	2023	2023-08-03	August	2023	1	Epsilon		Yes	MEK, Octenol	0	0	0	0	0	0	0	0	0	0	0	0	0	0	0	0	No	0
Baseline	No	None	Lower_Zambezi	Lusaka	Luangwa	Kavalamanja-Jainero road	356	30.2561	-15.6012	GPS	2023-08-03	August	2023	2023-08-03	August	2023	1	Epsilon		Yes	MEK, Octenol	0	0	0	0	0	0	0	0	0	0	0	0	0	0	0	0	No	0
Baseline	No	None	Lower_Zambezi	Lusaka	Luangwa	Kavalamanja-Jainero road	333	30.2701	-15.6205	GPS	2023-08-03	August	2023	2023-08-03	August	2023	1	Epsilon		Yes	MEK, Octenol	0	0	0	0	0	0	0	0	0	0	0	0	0	0	0	0	No	0
Baseline	No	None	Lower_Zambezi	Lusaka	Luangwa	Kavalamanja-Jainero road	341	30.2786	-15.6159	GPS	2023-08-03	August	2023	2023-08-03	August	2023	1	Epsilon		Yes	MEK, Octenol	0	0	0	0	0	0	0	0	0	0	0	0	0	0	0	0	No	0
Baseline	No	None	Lower_Zambezi	Lusaka	Luangwa	Kavalamanja-Jainero road	358	30.2899	-15.6194	GPS	2023-08-03	August	2023	2023-08-03	August	2023	1	Epsilon		Yes	MEK, Octenol	0	0	0	0	0	0	0	0	0	0	0	0	0	0	0	0	No	0
Baseline	No	None	Lower_Zambezi	Lusaka	Luangwa	Kavalamanja-Jainero road	369	30.2444	-15.4169	GPS	2023-08-03	August	2023	2023-08-03	August	2023	1	Epsilon		Yes	MEK, Octenol	0	0	0	0	0	0	0	0	0	0	0	0	0	0	0	0	No	0
Baseline	No	None	Lower_Zambezi	Lusaka	Luangwa	Kavalamanja-Jainero road	371	30.2513	-15.4177	GPS	2023-08-03	August	2023	2023-08-03	August	2023	1	Epsilon		Yes	MEK, Octenol	0	0	0	0	0	0	0	0	0	0	0	0	0	0	0	0	No	0
Baseline	No	None	Lower_Zambezi	Lusaka	Luangwa	Kavalamanja-Jainero road	385	30.2582	-15.4191	GPS	2023-08-03	August	2023	2023-08-03	August	2023	1	Epsilon		Yes	MEK, Octenol	0	0	0	0	0	0	0	0	0	0	0	0	0	0	0	0	No	0
Baseline	No	None	Lower_Zambezi	Lusaka	Luangwa	Kavalamanja-Jainero road	371	30.2674	-15.4212	GPS	2023-08-03	August	2023	2023-08-03	August	2023	1	Epsilon		Yes	MEK, Octenol	0	0	0	0	0	0	0	0	0	0	0	0	0	0	0	0	No	0
Baseline	No	None	Lower_Zambezi	Lusaka	Luangwa	Kavalamanja-Jainero road	369	30.2767	-15.4203	GPS	2023-08-03	August	2023	2023-08-03	August	2023	1	Epsilon		Yes	MEK, Octenol	0	0	0	0	0	0	0	0	0	0	0	0	0	0	0	0	No	0
Baseline	No	None	Lower_Zambezi	Lusaka	Luangwa	Kavalamanja-Jainero road	365	30.2863	-15.422	GPS	2023-08-03	August	2023	2023-08-03	August	2023	1	Epsilon		Yes	MEK, Octenol	0	0	0	0	0	0	0	0	0	0	0	0	0	0	0	0	No	0
Baseline	No	None	Lower_Zambezi	Lusaka	Luangwa	Kavalamanja-Jainero road	362	30.3019	-15.5706	GPS	2023-08-03	August	2023	2023-08-03	August	2023	1	Epsilon		Yes	MEK, Octenol	0	0	0	0	0	0	0	0	0	0	0	0	0	0	0	0	No	0
Baseline	No	None	Lower_Zambezi	Lusaka	Luangwa	Kavalamanja-Jainero road	384	30.2896	-15.5807	GPS	2023-08-03	August	2023	2023-08-03	August	2023	1	Epsilon		Yes	MEK, Octenol	0	0	0	0	0	0	0	0	0	0	0	0	0	0	0	0	No	0
Baseline	No	None	Lower_Zambezi	Lusaka	Luangwa	Kavalamanja-Jainero road	350	30.2785	-15.5897	GPS	2023-08-05	August	2023	2023-08-05	August	2023	1	Epsilon		Yes	MEK, Octenol	0	0	0	0	0	0	0	0	0	0	0	0	0	0	0	0	No	0
Baseline	No	None	Lower_Zambezi	Lusaka	Luangwa	Kavalamanja-Jainero road	347	30.2742	-15.5984	GPS	2023-08-05	August	2023	2023-08-05	August	2023	1	Epsilon		Yes	MEK, Octenol	0	0	0	0	0	0	0	0	0	0	0	0	0	0	0	0	No	0
Baseline	No	None	Lower_Zambezi	Lusaka	Luangwa	Kavalamanja-Jainero road	343	30.2661	-15.6114	GPS	2023-08-05	August	2023	2023-08-05	August	2023	1	Epsilon		Yes	MEK, Octenol	0	0	0	0	0	0	0	0	0	0	0	0	0	0	0	0	No	0
Baseline	No	None	Lower_Zambezi	Lusaka	Luangwa	Kavalamanja-Jainero road	356	30.2561	-15.6012	GPS	2023-08-05	August	2023	2023-08-05	August	2023	1	Epsilon		Yes	MEK, Octenol	0	0	0	0	0	0	0	0	0	0	0	0	0	0	0	0	No	0
Baseline	No	None	Lower_Zambezi	Lusaka	Luangwa	Kavalamanja-Jainero road	333	30.2701	-15.6205	GPS	2023-08-05	August	2023	2023-08-05	August	2023	1	Epsilon		Yes	MEK, Octenol	0	0	0	0	0	0	0	0	0	0	0	0	0	0	0	0	No	0
Baseline	No	None	Lower_Zambezi	Lusaka	Luangwa	Kavalamanja-Jainero road	341	30.2786	-15.6159	GPS	2023-08-05	August	2023	2023-08-05	August	2023	1	Epsilon		Yes	MEK, Octenol	0	0	0	0	0	0	0	0	0	0	0	0	0	0	0	0	No	0
Baseline	No	None	Lower_Zambezi	Lusaka	Luangwa	Kavalamanja-Jainero road	358	30.2899	-15.6194	GPS	2023-08-05	August	2023	2023-08-05	August	2023	1	Epsilon		Yes	MEK, Octenol	0	0	0	0	0	0	0	0	0	0	0	0	0	0	0	0	No	0
Baseline	No	None	Lower_Zambezi	Lusaka	Luangwa	Kavalamanja-Jainero road	369	30.2444	-15.4169	GPS	2023-08-05	August	2023	2023-08-05	August	2023	1	Epsilon		Yes	MEK, Octenol	0	0	0	0	0	0	0	0	0	0	0	0	0	0	0	0	No	0
Baseline	No	None	Lower_Zambezi	Lusaka	Luangwa	Kavalamanja-Jainero road	371	30.2513	-15.4177	GPS	2023-08-05	August	2023	2023-08-05	August	2023	1	Epsilon		Yes	MEK, Octenol	0	0	0	0	0	0	0	0	0	0	0	0	0	0	0	0	No	0
Baseline	No	None	Lower_Zambezi	Lusaka	Luangwa	Kavalamanja-Jainero road	385	30.2582	-15.4191	GPS	2023-08-05	August	2023	2023-08-05	August	2023	1	Epsilon		Yes	MEK, Octenol	0	0	0	0	0	0	0	0	0	0	0	0	0	0	0	0	No	0
Baseline	No	None	Lower_Zambezi	Lusaka	Luangwa	Kavalamanja-Jainero road	371	30.2674	-15.4212	GPS	2023-08-05	August	2023	2023-08-05	August	2023	1	Epsilon		Yes	MEK, Octenol	0	0	0	0	0	0	0	0	0	0	0	0	0	0	0	0	No	0
Baseline	No	None	Lower_Zambezi	Lusaka	Luangwa	Kavalamanja-Jainero road	369	30.2767	-15.4203	GPS	2023-08-05	August	2023	2023-08-05	August	2023	1	Epsilon		Yes	MEK, Octenol	0	0	0	0	0	0	0	0	0	0	0	0	0	0	0	0	No	0
Baseline	No	None	Lower_Zambezi	Lusaka	Luangwa	Kavalamanja-Jainero road	365	30.2863	-15.422	GPS	2023-08-05	August	2023	2023-08-05	August	2023	1	Epsilon		Yes	MEK, Octenol	0	0	0	0	0	0	0	0	0	0	0	0	0	0	0	0	No	0
Baseline	No	None	Lower_Zambezi	Lusaka	Luangwa	Chipeketi-Alick road	580	29.8975	-15.1913	GPS	2023-08-05	August	2023	2023-08-05	August	2023	1	Epsilon		Yes	MEK, Octenol	0	0	0	0	0	0	0	0	0	0	0	0	0	0	0	0	No	0
Baseline	No	None	Lower_Zambezi	Lusaka	Luangwa	Chipeketi-Alick road	599	29.8847	-15.1856	GPS	2023-08-05	August	2023	2023-08-05	August	2023	1	Epsilon		Yes	MEK, Octenol	0	0	0	0	0	0	0	0	0	0	0	0	0	0	0	0	No	0
Baseline	No	None	Lower_Zambezi	Lusaka	Luangwa	Chipeketi-Alick road	612	29.8716	-15.1824	GPS	2023-08-08	August	2023	2023-08-08	August	2023	1	Epsilon		Yes	MEK, Octenol	0	0	0	0	0	0	0	0	0	0	0	0	0	0	0	0	No	0
Baseline	No	None	Lower_Zambezi	Lusaka	Luangwa	Chipeketi-Alick road	584	29.858	-15.1811	GPS	2023-08-07	August	2023	2023-08-07	August	2023	1	Epsilon		Yes	MEK, Octenol	0	0	0	0	0	0	0	0	0	0	0	0	0	0	0	0	No	0
Baseline	No	None	Lower_Zambezi	Lusaka	Luangwa	Chipeketi-Alick road	592	29.8444	-15.1762	GPS	2023-08-07	August	2023	2023-08-07	August	2023	1	Epsilon		Yes	MEK, Octenol	0	0	0	0	0	0	0	0	0	0	0	0	0	0	0	0	No	0
Baseline	No	None	Lower_Zambezi	Lusaka	Luangwa	Chipeketi-Alick road	607	29.8305	-15.1766	GPS	2023-08-07	August	2023	2023-08-07	August	2023	1	Epsilon		Yes	MEK, Octenol	0	0	0	0	0	0	0	0	0	0	0	0	0	0	0	0	No	0
Baseline	No	None	Lower_Zambezi	Lusaka	Luangwa	Chipeketi-Alick road	556	29.9059	-15.1958	GPS	2023-08-07	August	2023	2023-08-07	August	2023	1	Epsilon		Yes	MEK, Octenol	0	0	0	0	0	0	0	0	0	0	0	0	0	0	0	0	No	0
Baseline	No	None	Lower_Zambezi	Lusaka	Luangwa	Chipeketi-Alick road	552	29.9145	-15.1997	GPS	2023-08-07	August	2023	2023-08-07	August	2023	1	Epsilon		Yes	MEK, Octenol	0	0	0	0	0	0	0	0	0	0	0	0	0	0	0	0	No	0
Baseline	No	None	Lower_Zambezi	Lusaka	Luangwa	Chipeketi-Alick road	547	29.9248	-15.2013	GPS	2023-08-07	August	2023	2023-08-07	August	2023	1	Epsilon		Yes	MEK, Octenol	0	0	0	0	0	0	0	0	0	0	0	0	0	0	0	0	No	0
Baseline	No	None	Lower_Zambezi	Lusaka	Luangwa	Chipeketi-Alick road	536	29.9389	-15.2057	GPS	2023-08-07	August	2023	2023-08-07	August	2023	1	Epsilon		Yes	MEK, Octenol	0	0	0	0	0	0	0	0	0	0	0	0	0	0	0	0	No	0
Baseline	No	None	Lower_Zambezi	Lusaka	Luangwa	Chipeketi-Alick road	624	29.9111	-15.1723	GPS	2023-08-07	August	2023	2023-08-07	August	2023	1	Epsilon		Yes	MEK, Octenol	0	0	0	0	0	0	0	0	0	0	0	0	0	0	0	0	No	0
Baseline	No	None	Lower_Zambezi	Lusaka	Luangwa	Chipeketi-Alick road	653	29.912	-15.1589	GPS	2023-08-07	August	2023	2023-08-07	August	2023	1	Epsilon		Yes	MEK, Octenol	0	0	0	0	0	0	0	0	0	0	0	0	0	0	0	0	No	0
Baseline	No	None	Lower_Zambezi	Lusaka	Luangwa	Chipeketi-Alick road	740	29.9087	-15.145	GPS	2023-08-07	August	2023	2023-08-07	August	2023	1	Epsilon		Yes	MEK, Octenol	0	0	0	0	0	0	0	0	0	0	0	0	0	0	0	0	No	0
Baseline	No	None	Lower_Zambezi	Lusaka	Luangwa	Chipeketi-Alick road	807	29.9082	-15.1301	GPS	2023-08-07	August	2023	2023-08-07	August	2023	1	Epsilon		Yes	MEK, Octenol	0	0	0	0	0	0	0	0	0	0	0	0	0	0	0	0	No	0
Baseline	No	None	Lower_Zambezi	Lusaka	Luangwa	Mweshang'ombe	908	29.8971	-15.1211	GPS	2023-08-07	August	2023	2023-08-07	August	2023	1	Epsilon		Yes	MEK, Octenol	0	0	0	0	0	0	0	0	0	0	0	0	0	0	0	0	No	0
Baseline	No	None	Lower_Zambezi	Lusaka	Luangwa	Mweshang'ombe	1184	29.2183	-15.4414	GPS	2023-08-07	August	2023	2023-08-07	August	2023	1	Epsilon		Yes	MEK, Octenol	0	0	0	0	0	0	0	0	0	0	0	0	0	0	0	0	No	0
Baseline	No	None	Lower_Zambezi	Lusaka	Luangwa	Mweshang'ombe	1168	29.2269	-15.4421	GPS	2023-08-07	August	2023	2023-08-07	August	2023	1	Epsilon		Yes	MEK, Octenol	0	0	0	0	0	0	0	0	0	0	0	0	0	0	0	0	No	0
Baseline	No	None	Lower_Zambezi	Lusaka	Luangwa	Mweshang'ombe	1151	29.2418	-15.4414	GPS	2023-08-07	August	2023	2023-08-07	August	2023	1	Epsilon		Yes	MEK, Octenol	0	0	0	0	0	0	0	0	0	0	0	0	0	0	0	0	No	0
Baseline	No	None	Lower_Zambezi	Lusaka	Luangwa	Mweshang'ombe	1138	29.2537	-15.449	GPS	2023-08-07	August	2023	2023-08-07	August	2023	1	Epsilon		Yes	MEK, Octenol	0	0	0	0	0	0	0	0	0	0	0	0	0	0	0	0	No	0
Baseline	No	None	Lower_Zambezi	Lusaka	Luangwa	Mweshang'ombe	1159	29.2621	-15.4601	GPS	2023-08-07	August	2023	2023-08-07	August	2023	1	Epsilon		Yes	MEK, Octenol	0	0	0	0	0	0	0	0	0	0	0	0	0	0	0	0	No	0
Baseline	No	None	Lower_Zambezi	Lusaka	Luangwa	Mweshang'ombe	1169	29.2635	-15.4648	GPS	2023-08-07	August	2023	2023-08-07	August	2023	1	Epsilon		Yes	MEK, Octenol	0	0	0	0	0	0	0	0	0	0	0	0	0	0	0	0	No	0
Baseline	No	None	Lower_Zambezi	Lusaka	Luangwa	Mweshang'ombe	1124	29.2564	-15.4621	GPS	2023-08-07	August	2023	2023-08-07	August	2023	1	Epsilon		Yes	MEK, Octenol	0	0	0	0	0	0	0	0	0	0	0	0	0	0	0	0	No	0
Baseline	No	None	Lower_Zambezi	Lusaka	Luangwa	Mweshang'ombe	1157	29.2479	-15.4625	GPS	2023-08-07	August	2023	2023-08-07	August	2023	1	Epsilon		Yes	MEK, Octenol	0	0	0	0	0	0	0	0	0	0	0	0	0	0	0	0	No	0
Baseline	No	None	Lower_Zambezi	Lusaka	Luangwa	Malilakufa	1165	29.2152	-15.4307	GPS	2023-08-07	August	2023	2023-08-07	August	2023	1	Epsilon		Yes	MEK, Octenol	0	0	0	0	0	0	0	0	0	0	0	0	0	0	0	0	No	0
Baseline	No	None	Lower_Zambezi	Lusaka	Luangwa	Malilakufa	1169	29.2095	-15.4223	GPS	2023-08-07	August	2023	2023-08-07	August	2023	1	Epsilon		Yes	MEK, Octenol	0	0	0	0	0	0	0	0	0	0	0	0	0	0	0	0	No	0
Baseline	No	None	Lower_Zambezi	Lusaka	Luangwa	Malilakufa	1197	29.2016	-15.4162	GPS	2023-08-07	August	2023	2023-08-07	August	2023	1	Epsilon		Yes	MEK, Octenol	0	0	0	0	0	0	0	0	0	0	0	0	0	0	0	0	No	0
Baseline	No	None	Lower_Zambezi	Lusaka	Luangwa	Malilakufa	1195	29.2111	-15.4149	GPS	2023-08-07	August	2023	2023-08-07	August	2023	1	Epsilon		Yes	MEK, Octenol	0	0	0	0	0	0	0	0	0	0	0	0	0	0	0	0	No	0
Baseline	No	None	Lower_Zambezi	Lusaka	Luangwa	Malilakufa	1179	29.2213	-15.412	GPS	2023-08-07	August	2023	2023-08-07	August	2023	1	Epsilon		Yes	MEK, Octenol	0	0	0	0	0	0	0	0	0	0	0	0	0	0	0	0	No	0
Baseline	No	None	Lower_Zambezi	Lusaka	Luangwa	Malilakufa	1115	29.2424	-15.4042	GPS	2023-08-07	August	2023	2023-08-07	August	2023	1	Epsilon		Yes	MEK, Octenol	0	0	0	0	0	0	0	0	0	0	0	0	0	0	0	0	No	0
Baseline	No	None	Lower_Zambezi	Lusaka	Luangwa	Malilakufa	1192	29.2611	-15.4015	GPS	2023-08-07	August	2023	2023-08-07	August	2023	1	Epsilon		Yes	MEK, Octenol	0	0	0	0	0	0	0	0	0	0	0	0	0	0	0	0	No	0
Baseline	No	None	Luangwa_Lunsemfwa	Lusaka	Rufunsa	Lubalashi	874	29.85	-14.9239	GPS	2024-03-06	March	2024	2024-03-06	March	2024	1	Large Sticky Trap		Yes	MEK, Octenol	26	17	43	0	0	0	0	1	1	0	0	0	0	0	0	44	Yes	44
Baseline	No	None	Luangwa_Lunsemfwa	Lusaka	Rufunsa	Lubalashi	877	29.8533	-14.9207	GPS	2024-03-06	March	2024	2024-03-06	March	2024	1	Large Sticky Trap		Yes	MEK, Octenol	39	41	80	0	0	0	1	0	1	0	0	0	0	0	0	81	Yes	81
Baseline	No	None	Luangwa_Lunsemfwa	Lusaka	Rufunsa	Lubalashi	893	29.8577	-14.9223	GPS	2024-03-06	March	2024	2024-03-06	March	2024	1	Large Sticky Trap		Yes	MEK, Octenol	55	28	83	0	0	0	1	0	1	0	0	0	0	0	0	84	Yes	84
Baseline	No	None	Luangwa_Lunsemfwa	Lusaka	Rufunsa	Lubalashi	890	29.8622	-14.9231	GPS	2024-03-06	March	2024	2024-03-06	March	2024	1	Large Sticky Trap		Yes	MEK, Octenol	45	29	74	0	0	0	0	1	1	0	0	0	0	0	0	75	Yes	75
Baseline	No	None	Luangwa_Lunsemfwa	Lusaka	Rufunsa	Lubalashi	964	29.8667	-14.9215	GPS	2024-03-06	March	2024	2024-03-06	March	2024	1	Large Sticky Trap		Yes	MEK, Octenol	25	4	29	0	0	0	1	0	1	0	0	0	0	0	0	30	Yes	30
Baseline	No	None	Luangwa_Lunsemfwa	Lusaka	Rufunsa	Lubalashi	932	29.871	-14.9221	GPS	2024-03-06	March	2024	2024-03-06	March	2024	1	Large Sticky Trap		Yes	MEK, Octenol	33	27	60	0	0	0	0	2	2	0	0	0	0	0	0	62	Yes	62
Baseline	No	None	Luangwa_Lunsemfwa	Lusaka	Rufunsa	Lubalashi	918	29.8754	-14.9198	GPS	2024-03-06	March	2024	2024-03-06	March	2024	1	Large Sticky Trap		Yes	MEK, Octenol	62	26	88	0	0	0	2	9	11	0	0	0	0	0	0	99	Yes	99
Baseline	No	None	Luangwa_Lunsemfwa	Lusaka	Rufunsa	Lubalashi	896	29.8783	-14.916	GPS	2024-03-06	March	2024	2024-03-06	March	2024	1	Large Sticky Trap		Yes	MEK, Octenol	46	47	93	0	0	0	8	18	26	0	0	0	0	0	0	119	Yes	119
Baseline	No	None	Luangwa_Lunsemfwa	Lusaka	Rufunsa	Lubalashi	875	29.8802	-14.9119	GPS	2024-03-06	March	2024	2024-03-06	March	2024	1	Large Sticky Trap		Yes	MEK, Octenol	70	57	127	0	0	0	3	8	11	0	0	0	0	0	0	138	Yes	138
Baseline	No	None	Luangwa_Lunsemfwa	Lusaka	Rufunsa	Lubalashi	873	29.8838	-14.9087	GPS	2024-03-06	March	2024	2024-03-06	March	2024	1	Large Sticky Trap		Yes	MEK, Octenol	26	15	41	0	0	0	1	5	6	0	0	0	0	0	0	47	Yes	47
Baseline	No	None	Luangwa_Lunsemfwa	Lusaka	Rufunsa	Lubalashi	855	29.8875	-14.9057	GPS	2024-03-12	March	2024	2024-03-12	March	2024	1	Large Sticky Trap		Yes	MEK, Octenol	59	34	93	0	0	0	1	5	6	0	0	0	0	0	0	99	Yes	99
Baseline	No	None	Luangwa_Lunsemfwa	Lusaka	Rufunsa	Lubalashi	870	29.8926	-14.9061	GPS	2024-03-12	March	2024	2024-03-12	March	2024	1	Large Sticky Trap		Yes	MEK, Octenol	25	17	42	0	0	0	1	2	3	0	0	0	0	0	0	45	Yes	45
Baseline	No	None	Luangwa_Lunsemfwa	Lusaka	Rufunsa	Lubalashi	857	29.8967	-14.9036	GPS	2024-03-12	March	2024	2024-03-12	March	2024	1	Large Sticky Trap		Yes	MEK, Octenol	8	3	11	0	0	0	1	4	5	0	0	0	0	0	0	16	Yes	16
Baseline	No	None	Luangwa_Lunsemfwa	Lusaka	Rufunsa	Lubalashi	849	29.9015	-14.9018	GPS	2024-03-12	March	2024	2024-03-12	March	2024	1	Large Sticky Trap		Yes	MEK, Octenol	13	9	22	0	0	0	0	1	1	0	0	0	0	0	0	23	Yes	23
Baseline	No	None	Luangwa_Lunsemfwa	Lusaka	Rufunsa	Lubalashi	841	29.9049	-14.8987	GPS	2024-03-12	March	2024	2024-03-12	March	2024	1	Large Sticky Trap		Yes	MEK, Octenol	23	28	51	0	0	0	5	6	11	0	0	0	0	0	0	62	Yes	62
Baseline	No	None	Luangwa_Lunsemfwa	Lusaka	Rufunsa	Lubalashi	827	29.9098	-14.8969	GPS	2024-03-12	March	2024	2024-03-12	March	2024	1	Large Sticky Trap		Yes	MEK, Octenol	20	19	39	0	0	0	0	0	0	0	0	0	0	0	0	39	Yes	39
Baseline	No	None	Luangwa_Lunsemfwa	Lusaka	Rufunsa	Lubalashi	825	29.9146	-14.8956	GPS	2024-03-12	March	2024	2024-03-12	March	2024	1	Large Sticky Trap		Yes	MEK, Octenol	15	17	32	0	0	0	0	0	0	0	0	0	0	0	0	32	Yes	32
Baseline	No	None	Luangwa_Lunsemfwa	Lusaka	Rufunsa	Lubalashi	815	29.9175	-14.8915	GPS	2024-03-12	March	2024	2024-03-12	March	2024	1	Large Sticky Trap		Yes	MEK, Octenol	41	68	109	0	0	0	5	3	8	0	0	0	0	0	0	117	Yes	117
Baseline	No	None	Kafue	Southern	Itezhi-Tezhi	Dam5	1234	26.1247	-15.2202	GPS	2024-06-15	June	2024	2024-06-15	June	2024	1	Large Sticky Trap		Yes	MEK, Octenol	0	0	0	6	17	23	0	0	0	0	0	0	0	0	0	23	Yes	23
Baseline	No	None	Kafue	Southern	Itezhi-Tezhi	Dam5	1224	26.1198	-15.2195	GPS	2024-06-15	June	2024	2024-06-15	June	2024	1	Large Sticky Trap		Yes	MEK, Octenol	0	0	0	19	20	39	0	0	0	0	0	0	0	0	0	39	Yes	39
Baseline	No	None	Kafue	Southern	Itezhi-Tezhi	Dam5	1226	26.1157	-15.2196	GPS	2024-06-15	June	2024	2024-06-15	June	2024	1	Large Sticky Trap		Yes	MEK, Octenol	0	0	0	13	3	16	0	0	0	0	0	0	0	0	0	16	Yes	16
Baseline	No	None	Kafue	Southern	Itezhi-Tezhi	Dam5	1219	26.1119	-15.2182	GPS	2024-06-15	June	2024	2024-06-15	June	2024	1	Large Sticky Trap		Yes	MEK, Octenol	0	0	0	11	26	37	0	0	0	0	0	0	0	0	0	37	Yes	37
Baseline	No	None	Kafue	Southern	Itezhi-Tezhi	Dam5	1216	26.107	-15.2164	GPS	2024-06-15	June	2024	2024-06-15	June	2024	1	Large Sticky Trap		Yes	MEK, Octenol	0	0	0	81	86	167	0	0	0	0	0	0	0	0	0	167	Yes	167
Baseline	No	None	Kafue	Southern	Itezhi-Tezhi	Dam5	1204	26.103	-15.2158	GPS	2024-06-15	June	2024	2024-06-15	June	2024	1	Large Sticky Trap		Yes	MEK, Octenol	0	0	0	13	15	28	0	0	0	0	0	0	0	0	0	28	Yes	28
Baseline	No	None	Kafue	Southern	Itezhi-Tezhi	Dam5	1213	26.0988	-15.2158	GPS	2024-06-15	June	2024	2024-06-15	June	2024	1	Large Sticky Trap		Yes	MEK, Octenol	0	0	0	17	5	22	0	0	0	0	0	0	0	0	0	22	Yes	22
Baseline	No	None	Kafue	Southern	Itezhi-Tezhi	Dam5	1205	26.0951	-15.2138	GPS	2024-06-15	June	2024	2024-06-15	June	2024	1	Large Sticky Trap		Yes	MEK, Octenol	0	0	0	5	8	13	0	0	0	0	0	0	0	0	0	13	Yes	13
Baseline	No	None	Kafue	Southern	Itezhi-Tezhi	Dam5	1198	26.0916	-15.2115	GPS	2024-06-15	June	2024	2024-06-15	June	2024	1	Large Sticky Trap		Yes	MEK, Octenol	0	0	0	8	9	17	0	0	0	0	0	0	0	0	0	17	Yes	17
Baseline	No	None	Kafue	Southern	Itezhi-Tezhi	Dam5	1201	26.0884	-15.2089	GPS	2024-06-15	June	2024	2024-06-15	June	2024	1	Large Sticky Trap		Yes	MEK, Octenol	0	0	0	20	20	40	0	0	0	0	0	0	0	0	0	40	Yes	40
Baseline	No	None	Kafue	Southern	Itezhi-Tezhi	Dam5	1198	26.0853	-15.2056	GPS	2024-06-15	June	2024	2024-06-15	June	2024	1	Large Sticky Trap		Yes	MEK, Octenol	0	0	0	41	17	58	0	0	0	0	0	0	0	0	0	58	Yes	58
Baseline	No	None	Kafue	Southern	Itezhi-Tezhi	Dam5	1171	26.0813	-15.2055	GPS	2024-06-15	June	2024	2024-06-15	June	2024	1	Large Sticky Trap		Yes	MEK, Octenol	0	0	0	26	29	55	0	0	0	0	0	0	0	0	0	55	Yes	55
Baseline	No	None	Kafue	Southern	Itezhi-Tezhi	Dam5	1182	26.0723	-15.2039	GPS	2024-06-27	June	2024	2024-06-27	June	2024	1	Large Sticky Trap		Yes	MEK, Octenol	0	0	0	9	11	20	0	0	0	0	0	0	0	0	0	20	Yes	20
Baseline	No	None	Kafue	Southern	Itezhi-Tezhi	Dam5	1159	26.0651	-15.208	GPS	2024-06-27	June	2024	2024-06-27	June	2024	1	Large Sticky Trap		Yes	MEK, Octenol	0	0	0	9	6	15	0	0	0	0	0	0	0	0	0	15	Yes	15
Baseline	No	None	Kafue	Southern	Itezhi-Tezhi	Dam5	1146	26.0593	-15.2145	GPS	2024-06-27	June	2024	2024-06-27	June	2024	1	Large Sticky Trap		Yes	MEK, Octenol	0	0	0	32	11	43	0	0	0	0	0	0	0	0	0	43	Yes	43
Baseline	No	None	Kafue	Southern	Itezhi-Tezhi	Dam5	1149	26.057	-15.2228	GPS	2024-06-27	June	2024	2024-06-27	June	2024	1	Large Sticky Trap		Yes	MEK, Octenol	0	0	0	46	14	60	0	0	0	0	0	0	0	0	0	60	Yes	60
Baseline	Yes	Insecticide treated targets	Luangwa_Lunsemfwa	Eastern	Mambwe	Kafunta_Safaris_Camps	508	31.558	-13.4191	GPS	2025-06-24	June	2025	2025-06-24	June	2025	1	Epsilon		Yes	MEK, Octenol	12	29	41	0	0	0	39	115	154	0	0	0	0	0	0	195	Yes	195
Baseline	Yes	Insecticide treated targets	Luangwa_Lunsemfwa	Eastern	Mambwe	Kafunta_Safaris_Camps	503	31.55	-13.4195	GPS	2025-06-24	June	2025	2025-06-24	June	2025	1	Epsilon		Yes	MEK, Octenol	0	0	0	0	0	0	13	77	90	0	0	0	0	0	0	90	Yes	90
Baseline	Yes	Insecticide treated targets	Luangwa_Lunsemfwa	Eastern	Lusangazi	Kafunta_Safaris_Camps	509	31.5286	-13.4351	GPS	2025-06-24	June	2025	2025-06-24	June	2025	1	Epsilon		Yes	MEK, Octenol	2	2	4	0	0	0	30	29	59	0	0	0	0	0	0	63	Yes	63
Baseline	Yes	Insecticide treated targets	Luangwa_Lunsemfwa	Eastern	Lusangazi	Kafunta_Safaris_Camps	499	31.478	-13.4365	GPS	2025-06-24	June	2025	2025-06-24	June	2025	1	Epsilon		Yes	MEK, Octenol	0	0	0	0	0	0	11	21	32	0	1	1	0	0	0	33	Yes	33
Baseline	Yes	Insecticide treated targets	Luangwa_Lunsemfwa	Eastern	Lusangazi	Kafunta_Safaris_Camps	497	31.4672	-13.4377	GPS	2025-06-24	June	2025	2025-06-24	June	2025	1	Epsilon		Yes	MEK, Octenol	2	1	3	0	0	0	32	31	63	5	0	5	0	0	0	71	Yes	71
Baseline	Yes	Insecticide treated targets	Luangwa_Lunsemfwa	Eastern	Lusangazi	Kafunta_Safaris_Camps	497	31.4538	-13.4346	GPS	2025-06-24	June	2025	2025-06-24	June	2025	1	Epsilon		Yes	MEK, Octenol	2	2	4	0	0	0	4	45	49	0	0	0	0	0	0	53	Yes	53
