# Supplementary material for: Developing a national atlas to support the progressive control of tsetse-transmitted animal trypanosomosis in Zambia
Source: Parasit Vectors. 2025 Nov 10;18:452. doi: 10.1186/s13071-025-07086-2 (PMC12604332; doi:10.1186/s13071-025-07086-2)
Supplement: Supplementary file 7 — Additional file 7: Dataset. Dataset of the national atlas of animal trypanosomosis in Zambia. [file 13071_2025_7086_MOESM7_ESM.xlsx]

## Sheet: Data
Type_of_survey	Tsetse_intervention	Type_of_intervention	Tsetse_belt	Province	District	Location_crushpen	Elevation_m	Longitude	Latitude	Geo_Source	Date	Month	Year	Animals_presented	Sample_size	Animal_species	Sex	Age	Sampling_strategy	Chemotherapy	Diagnostic	Mean_PCV_not_affected	Mean_PCV_affected	Mean_PCV	Tv	Tc	Tb	Total	TvPR	TcPR	TbPR	TPR	Tv_Presence	Tc_Presence	Tb_Presence	AAT_Presence	TvTc	TvTb	TcTb	Tv_Tc_Tb	Tv_TcPR	Tv_TbPR	Tc_TbPR	Tv_Tc_TbPR	Tv_Tc_presence	Tv_Tb_presence	Tc_Tb_presence	Tv_Tc_Tb_presence
Baseline	No	None	Kwando_Zambezi	Western	Sesheke	Mbala	975	23.3667	-17.5667	GPS/GTOPO30	2009-04-12	April	2009	204	78	Cattle	Male and Female	Adult	Random	No	BCT	29.6	31	29.7	0	1	0	1	0	1.28205	0	1.28205	No	Yes	No	Yes	0	0	0	0	0	0	0	0	No	No	No	No
Baseline	No	None	Kwando_Zambezi	Western	Sesheke	Nantuu	980	23.2	-17.5	GPS/GTOPO30	2009-04-12	April	2009	90	30	Cattle	Male and Female	Adult	Random	No	BCT	31.4	29	31.7	0	1	0	1	0	3.33333	0	3.33333	No	Yes	No	Yes	0	0	0	0	0	0	0	0	No	No	No	No
Baseline	No	None	Kwando_Zambezi	Western	Sioma	Sinjembela Central	985	23.0167	-17.3167	GPS/GTOPO30	2009-04-14	April	2009	127	40	Cattle	Male and Female	Adult	Random	No	BCT	28.1		28.1	0	0	0	0	0	0	0	0	No	No	No	No	0	0	0	0	0	0	0	0	No	No	No	No
Baseline	No	None	Kwando_Zambezi	Western	Sioma	Dihehe	990	23.1	-17.4	GPS/GTOPO30	2009-04-15	April	2009	197	47	Cattle	Male and Female	Adult	Random	No	BCT	28.9		28.9	0	0	0	0	0	0	0	0	No	No	No	No	0	0	0	0	0	0	0	0	No	No	No	No
Baseline	No	None	Kwando_Zambezi	Western	Sioma	Lwiimbi	990	23	-17.2833	GPS/GTOPO30	2009-04-15	April	2009	60	35	Cattle	Male and Female	Adult	Random	No	BCT	27.8	29.4	28	0	5	0	5	0	14.2857	0	14.2857	No	Yes	No	Yes	0	0	0	0	0	0	0	0	No	No	No	No
Baseline	No	None	Kwando_Zambezi	Western	Sioma	Mbulu	991	22.9765	-17.259	GPS/GTOPO30	2009-04-16	April	2009	94	30	Cattle	Male and Female	Adult	Random	No	BCT	31.1	33	31.3	0	2	0	2	0	6.66667	0	6.66667	No	Yes	No	Yes	0	0	0	0	0	0	0	0	No	No	No	No
Baseline	No	None	Kwando_Zambezi	Western	Sesheke	Lusu Central	966	24.0797	-17.1666	GPS/GTOPO30	2009-04-18	April	2009	61	30	Cattle	Male and Female	Adult	Random	No	BCT	31.7		31.7	0	0	0	0	0	0	0	0	No	No	No	No	0	0	0	0	0	0	0	0	No	No	No	No
Baseline	No	None	Kwando_Zambezi	Western	Sesheke	Kalobolelwa Central	984	23.9766	-17.0285	GPS/GTOPO30	2009-04-19	April	2009	373	64	Cattle	Male and Female	Adult	Random	No	BCT	29.2		29.2	0	0	0	0	0	0	0	0	No	No	No	No	0	0	0	0	0	0	0	0	No	No	No	No
Baseline	No	None	Kwando_Zambezi	Western	Sesheke	Neyanda	975	23.8271	-16.8737	GPS/GTOPO30	2009-04-19	April	2009	7	5	Cattle	Male and Female	Adult	Random	No	BCT	28.2		28.2	0	0	0	0	0	0	0	0	No	No	No	No	0	0	0	0	0	0	0	0	No	No	No	No
Baseline	No	None	Kwando_Zambezi	Western	Sioma	Mwanambao	1010	23.3054	-16.7497	GPS/GTOPO30	2009-04-22	April	2009	406	77	Cattle	Male and Female	Adult	Random	No	BCT	30.2		30.2	0	0	0	0	0	0	0	0	No	No	No	No	0	0	0	0	0	0	0	0	No	No	No	No
Baseline	No	None	Kwando_Zambezi	Western	Sioma	Sipangule	1009	23.1836	-16.8585	GPS/GTOPO30	2009-04-22	April	2009	247	45	Cattle	Male and Female	Adult	Random	No	BCT	30.9		30.9	0	0	0	0	0	0	0	0	No	No	No	No	0	0	0	0	0	0	0	0	No	No	No	No
Monitoring	Yes	Sequential Aerial Spraying	Kwando_Zambezi	Western	Sesheke	Nantuu	980	23.2	-17.5	GPS/GTOPO30	2009-12-13	December	2009	20	20	Cattle	Male and Female	Adult	Random	No	BCT	33.9		33.9	0	0	0	0	0	0	0	0	No	No	No	No	0	0	0	0	0	0	0	0	No	No	No	No
Monitoring	Yes	Sequential Aerial Spraying	Kwando_Zambezi	Western	Sioma	Dihehe	990	23.1	-17.4	GPS/GTOPO30	2009-12-14	December	2009	20	20	Cattle	Male and Female	Adult	Random	No	BCT	31.89	36	31.6	0	1	0	1	0	5	0	5	No	Yes	No	Yes	0	0	0	0	0	0	0	0	No	No	No	No
Monitoring	Yes	Sequential Aerial Spraying	Kwando_Zambezi	Western	Sioma	Sinjembela Central	990	23.0167	-17.3167	GPS/GTOPO30	2009-12-14	December	2009	20	20	Cattle	Male and Female	Adult	Random	No	BCT	28.15		28.15	0	0	0	0	0	0	0	0	No	No	No	No	0	0	0	0	0	0	0	0	No	No	No	No
Monitoring	Yes	Sequential Aerial Spraying	Kwando_Zambezi	Western	Sioma	Mbulu	991	22.9765	-17.259	GPS/GTOPO30	2009-12-15	December	2009	20	20	Cattle	Male and Female	Adult	Random	No	BCT	32.4		32.4	0	0	0	0	0	0	0	0	No	No	No	No	0	0	0	0	0	0	0	0	No	No	No	No
Monitoring	Yes	Sequential Aerial Spraying	Kwando_Zambezi	Western	Sioma	Lwiimbi	990	23	-17.2833	GPS/GTOPO30	2009-12-15	December	2009	20	20	Cattle	Male and Female	Adult	Random	No	BCT	29		29	0	0	0	0	0	0	0	0	No	No	No	No	0	0	0	0	0	0	0	0	No	No	No	No
Monitoring	Yes	Sequential Aerial Spraying	Kwando_Zambezi	Western	Sioma	Sipangule	1009	23.1836	-16.8585	GPS/GTOPO30	2009-12-16	December	2009	20	20	Cattle	Male and Female	Adult	Random	No	BCT	32.7		32.7	0	0	0	0	0	0	0	0	No	No	No	No	0	0	0	0	0	0	0	0	No	No	No	No
Monitoring	Yes	Sequential Aerial Spraying	Kwando_Zambezi	Western	Sioma	Mwanambao	1010	23.3054	-16.7497	GPS/GTOPO30	2009-12-17	December	2009	20	20	Cattle	Male and Female	Adult	Random	No	BCT	32.35		32.35	0	0	0	0	0	0	0	0	No	No	No	No	0	0	0	0	0	0	0	0	No	No	No	No
Monitoring	Yes	Sequential Aerial Spraying	Kwando_Zambezi	Western	Sesheke	Nantuu	980	23.2	-17.5	GPS/GTOPO30	2009-07-10	July	2009	20	20	Cattle	Male and Female	Adult	Random	Yes	BCT	35		35	0	0	0	0	0	0	0	0	No	No	No	No	0	0	0	0	0	0	0	0	No	No	No	No
Monitoring	Yes	Sequential Aerial Spraying	Kwando_Zambezi	Western	Sioma	Sipangule	1009	23.1836	-16.8585	GPS/GTOPO30	2009-07-12	July	2009	20	20	Cattle	Male and Female	Adult	Random	Yes	BCT	31.35		31.35	0	0	0	0	0	0	0	0	No	No	No	No	0	0	0	0	0	0	0	0	No	No	No	No
Monitoring	Yes	Sequential Aerial Spraying	Kwando_Zambezi	Western	Sioma	Mwanambao	1010	23.3054	-16.7497	GPS/GTOPO30	2009-07-13	July	2009	20	20	Cattle	Male and Female	Adult	Random	Yes	BCT	28.7		28.7	0	0	0	0	0	0	0	0	No	No	No	No	0	0	0	0	0	0	0	0	No	No	No	No
Monitoring	Yes	Sequential Aerial Spraying	Kwando_Zambezi	Western	Sioma	Mbulu	991	22.9765	-17.259	GPS/GTOPO30	2009-07-15	July	2009	20	20	Cattle	Male and Female	Adult	Random	Yes	BCT	32.85		32.85	0	0	0	0	0	0	0	0	No	No	No	No	0	0	0	0	0	0	0	0	No	No	No	No
Monitoring	Yes	Sequential Aerial Spraying	Kwando_Zambezi	Western	Sioma	Lwiimbi	990	23	-17.2833	GPS/GTOPO30	2009-07-15	July	2009	20	20	Cattle	Male and Female	Adult	Random	Yes	BCT	33.65		33.65	0	0	0	0	0	0	0	0	No	No	No	No	0	0	0	0	0	0	0	0	No	No	No	No
Monitoring	Yes	Sequential Aerial Spraying	Kwando_Zambezi	Western	Sioma	Sinjembela Central	990	23.0167	-17.3167	GPS/GTOPO30	2009-07-16	July	2009	20	20	Cattle	Male and Female	Adult	Random	Yes	BCT	32.1		32.1	0	0	0	0	0	0	0	0	No	No	No	No	0	0	0	0	0	0	0	0	No	No	No	No
Monitoring	Yes	Sequential Aerial Spraying	Kwando_Zambezi	Western	Sesheke	Nantuu	980	23.2	-17.5	GPS/GTOPO30	2009-06-04	June	2009	90	20	Cattle	Male and Female	Adult	Random	No	BCT	33.65		33.65	0	0	0	0	0	0	0	0	No	No	No	No	0	0	0	0	0	0	0	0	No	No	No	No
Monitoring	Yes	Sequential Aerial Spraying	Kwando_Zambezi	Western	Sioma	Sinjembela Central	980	23.0167	-17.3167	GPS/GTOPO30	2009-06-08	June	2009	126	20	Cattle	Male and Female	Adult	Random	No	BCT	31.7		31.7	0	0	0	0	0	0	0	0	No	No	No	No	0	0	0	0	0	0	0	0	No	No	No	No
Monitoring	Yes	Sequential Aerial Spraying	Kwando_Zambezi	Western	Sioma	Lwiimbi	990	23	-17.2833	GPS/GTOPO30	2009-06-07	June	2009	104	20	Cattle	Male and Female	Adult	Random	No	BCT	31.25		31.25	0	0	0	0	0	0	0	0	No	No	No	No	0	0	0	0	0	0	0	0	No	No	No	No
Monitoring	Yes	Sequential Aerial Spraying	Kwando_Zambezi	Western	Sioma	Mbulu	991	22.9765	-17.259	GPS/GTOPO30	2009-06-07	June	2009	145	24	Cattle	Male and Female	Adult	Random	No	BCT	32.75		32.75	0	0	0	0	0	0	0	0	No	No	No	No	0	0	0	0	0	0	0	0	No	No	No	No
Monitoring	Yes	Sequential Aerial Spraying	Kwando_Zambezi	Western	Sioma	Mwanambao	1010	23.3054	-16.7497	GPS/GTOPO30	2009-06-06	June	2009	230	20	Cattle	Male and Female	Adult	Random	No	BCT	31.05		31.05	0	0	0	0	0	0	0	0	No	No	No	No	0	0	0	0	0	0	0	0	No	No	No	No
Monitoring	Yes	Sequential Aerial Spraying	Kwando_Zambezi	Western	Sioma	Sipangule	1009	23.1836	-16.8585	GPS/GTOPO30	2009-06-05	June	2009	193	20	Cattle	Male and Female	Adult	Random	No	BCT	32.5		32.5	0	0	0	0	0	0	0	0	No	No	No	No	0	0	0	0	0	0	0	0	No	No	No	No
Monitoring	Yes	Sequential Aerial Spraying	Kwando_Zambezi	Western	Sesheke	Nantuu	980	23.2	-17.5	GPS/GTOPO30	2010-04-21	April	2010	20	20	Cattle	Male and Female	Adult	Random	No	BCT	35.35		35.35	0	0	0	0	0	0	0	0	No	No	No	No	0	0	0	0	0	0	0	0	No	No	No	No
Monitoring	Yes	Sequential Aerial Spraying	Kwando_Zambezi	Western	Sioma	Sinjembela Central	980	23.0167	-17.3167	GPS/GTOPO30	2010-04-22	April	2010	20	20	Cattle	Male and Female	Adult	Random	No	BCT	31.9		31.9	0	0	0	0	0	0	0	0	No	No	No	No	0	0	0	0	0	0	0	0	No	No	No	No
Monitoring	Yes	Sequential Aerial Spraying	Kwando_Zambezi	Western	Sioma	Dihehe	990	23.1	-17.4	GPS/GTOPO30	2010-04-22	April	2010	20	20	Cattle	Male and Female	Adult	Random	No	BCT	31.25		31.25	0	0	0	0	0	0	0	0	No	No	No	No	0	0	0	0	0	0	0	0	No	No	No	No
Monitoring	Yes	Sequential Aerial Spraying	Kwando_Zambezi	Western	Sioma	Mbulu	991	22.9765	-17.259	GPS/GTOPO30	2010-04-23	April	2010	20	20	Cattle	Male and Female	Adult	Random	No	BCT	31.45		31.45	0	0	0	0	0	0	0	0	No	No	No	No	0	0	0	0	0	0	0	0	No	No	No	No
Monitoring	Yes	Sequential Aerial Spraying	Kwando_Zambezi	Western	Sioma	Lwiimbi	990	23	-17.2833	GPS/GTOPO30	2010-04-23	April	2010	20	20	Cattle	Male and Female	Adult	Random	No	BCT	28.85		28.85	0	0	0	0	0	0	0	0	No	No	No	No	0	0	0	0	0	0	0	0	No	No	No	No
Monitoring	Yes	Sequential Aerial Spraying	Kwando_Zambezi	Western	Sioma	Sipangule	1009	23.1836	-16.8585	GPS/GTOPO30	2010-04-25	April	2010	20	20	Cattle	Male and Female	Adult	Random	No	BCT	33.5		33.3	0	0	0	0	0	0	0	0	No	No	No	No	0	0	0	0	0	0	0	0	No	No	No	No
Monitoring	Yes	Sequential Aerial Spraying	Kwando_Zambezi	Western	Sioma	Mwanambao	1010	23.3054	-16.7497	GPS/GTOPO30	2010-04-25	April	2010	20	20	Cattle	Male and Female	Adult	Random	No	BCT	35.7		35.7	0	0	0	0	0	0	0	0	No	No	No	No	0	0	0	0	0	0	0	0	No	No	No	No
Monitoring	Yes	Insecticide Treated Target	Luangwa_Lunsemfwa	Muchinga	Mafinga	Katanga	1245	33.4586	-10.6907	GPS/GTOPO30	2010-12-10	December	2010	25	10	Cattle	Male and Female	Adult	Random	Yes	Thick,Thin				1	2	0	3	10	20	0	30	Yes	Yes	No	Yes	0	0	0	0	0	0	0	0	No	No	No	No
Monitoring	Yes	Sequential Aerial Spraying	Kwando_Zambezi	Western	Sesheke	Nantuu	980	23.2	-17.5	GPS/GTOPO30	2010-11-13	November	2010	20	20	Cattle	Male and Female	Adult	Random	Yes	BCT	33.4		33.4	0	0	0	0	0	0	0	0	No	No	No	No	0	0	0	0	0	0	0	0	No	No	No	No
Monitoring	Yes	Sequential Aerial Spraying	Kwando_Zambezi	Western	Sioma	Dihehe	990	23.1	-17.4	GPS/GTOPO30	2010-11-14	November	2010	17	17	Cattle	Male and Female	Adult	Random	Yes	BCT	31.23		31.23	0	0	0	0	0	0	0	0	No	No	No	No	0	0	0	0	0	0	0	0	No	No	No	No
Monitoring	Yes	Sequential Aerial Spraying	Kwando_Zambezi	Western	Sioma	Mbulu	991	22.9765	-17.259	GPS/GTOPO30	2010-11-15	November	2010	18	18	Cattle	Male and Female	Adult	Random	Yes	BCT	30.83		30.83	0	0	0	0	0	0	0	0	No	No	No	No	0	0	0	0	0	0	0	0	No	No	No	No
Monitoring	Yes	Sequential Aerial Spraying	Kwando_Zambezi	Western	Sioma	Lwiimbi	990	23	-17.2833	GPS/GTOPO30	2010-11-15	November	2010	14	14	Cattle	Male and Female	Adult	Random	Yes	BCT	29.21		29.21	0	0	0	0	0	0	0	0	No	No	No	No	0	0	0	0	0	0	0	0	No	No	No	No
Monitoring	Yes	Sequential Aerial Spraying	Kwando_Zambezi	Western	Sioma	Sinjembela Central	990	23.0167	-17.3167	GPS/GTOPO30	2010-11-16	November	2010	20	20	Cattle	Male and Female	Adult	Random	Yes	BCT	30.4		30.4	0	0	0	0	0	0	0	0	No	No	No	No	0	0	0	0	0	0	0	0	No	No	No	No
Monitoring	Yes	Sequential Aerial Spraying	Kwando_Zambezi	Western	Sioma	Sipangule	1009	23.1836	-16.8585	GPS/GTOPO30	2010-11-17	November	2010	20	20	Cattle	Male and Female	Adult	Random	Yes	BCT	31.55		31.55	0	0	0	0	0	0	0	0	No	No	No	No	0	0	0	0	0	0	0	0	No	No	No	No
Monitoring	Yes	Sequential Aerial Spraying	Kwando_Zambezi	Western	Sioma	Mwanambao	1010	23.3054	-16.7497	GPS/GTOPO30	2010-11-18	November	2010	20	20	Cattle	Male and Female	Adult	Random	Yes	BCT	33.8		33.8	0	0	0	0	0	0	0	0	No	No	No	No	0	0	0	0	0	0	0	0	No	No	No	No
baseline	No	None	Luangwa_Lunsemfwa	Muchinga	Mafinga	Ndutile	1266	33.4733	-10.688	GPS/GTOPO30	2010-08-18	August	2010	22	22	Cattle	Male and Female	Adult	Random	Yes	BCT	35		35	0	0	0	0	0	0	0	0	No	No	No	No	0	0	0	0	0	0	0	0	No	No	No	No
baseline	No	None	Luangwa_Lunsemfwa	Muchinga	Mafinga	Kalembwe	1204	33.4374	-10.6122	GPS/GTOPO30	2010-08-19	August	2010	52	28	Cattle	Male and Female	Adult	Random	No	BCT	34.5	18.5	33.4	0	2	0	2	0	7.14286	0	7.14286	No	Yes	No	Yes	0	0	0	0	0	0	0	0	No	No	No	No
baseline	No	None	Luangwa_Lunsemfwa	Muchinga	Mafinga	Munyalatwa	1204	33.4941	-10.7386	GPS/GTOPO30	2010-10-20	October	2010	53	30	Cattle	Male and Female	Adult	Random	Yes	BCT	28.4		28.4	0	0	0	0	0	0	0	0	No	No	No	No	0	0	0	0	0	0	0	0	No	No	No	No
baseline	No	None	Luangwa_Lunsemfwa	Muchinga	Mafinga	Chire	1204	33.3571	-10.8277	GPS/GTOPO30	2010-08-21	August	2010	10	8	Cattle	Male and Female	Adult	Random	No	BCT	36.5		36.5	0	0	0	0	0	0	0	0	No	No	No	No	0	0	0	0	0	0	0	0	No	No	No	No
Baseline	No	Sequential Aerial Spraying	Kwando_Zambezi	Western	Sesheke	Kaale	974	23.7025	-16.7497	GPS/GTOPO30	2011-07-01	July	2011	74	46	Cattle	Male and Female	Adult	Random	Yes	BCT	34		33.95	0	0	0	0	0	0	0	0	No	No	No	No	0	0	0	0	0	0	0	0	No	No	No	No
Baseline	No	Sequential Aerial Spraying	Kwando_Zambezi	Western	Sesheke	ngweze	1019	23.7251	-17.1465	GPS/GTOPO30	2011-07-02	July	2011	382	120	Cattle	Male and Female	Adult	Random	Yes	BCT	31.9		31.9	0	0	0	0	0	0	0	0	No	No	No	No	0	0	0	0	0	0	0	0	No	No	No	No
Baseline	No	Sequential Aerial Spraying	Kwando_Zambezi	Western	Mulobezi	Machile Central	981	25.1114	-16.8401	GPS/GTOPO30	2011-07-04	July	2011	315	80	Cattle	Male and Female	Adult	Random	Yes	BCT	28.4	23.25	28	0	4	0	4	0	5	0	5	No	Yes	No	Yes	0	0	0	0	0	0	0	0	No	No	No	No
Baseline	No	Sequential Aerial Spraying	Kwando_Zambezi	Western	Mwandi	Likomokomo	1001	24.5085	-17.1053	GPS/GTOPO30	2011-07-05	July	2011	269	90	Cattle	Male and Female	Adult	Random	Yes	BCT	25.51	26.25	25.6	1	7	0	8	1.11111	7.77778	0	8.88889	Yes	Yes	No	Yes	0	0	0	0	0	0	0	0	No	No	No	No
Baseline	No	Sequential Aerial Spraying	Kwando_Zambezi	Western	Mwandi	Lupile	997	24.5607	-17.1928	GPS/GTOPO30	2011-07-06	July	2011	185	58	Cattle	Male and Female	Adult	Random	Yes	BCT	25.8	22.66	25.5	1	5	0	6	1.72414	8.62069	0	10.3448	Yes	Yes	No	Yes	0	0	0	0	0	0	0	0	No	No	No	No
Monitoring	Yes	Sequential Aerial Spraying	Kwando_Zambezi	Western	Sesheke	Nantuu	980	23.2	-17.5	GPS/GTOPO30	2011-06-25	June	2011	20	20	Cattle	Male and Female	Adult	Random	Yes	BCT	36.88		36.88	0	0	0	0	0	0	0	0	No	No	No	No	0	0	0	0	0	0	0	0	No	No	No	No
Monitoring	Yes	Sequential Aerial Spraying	Kwando_Zambezi	Western	Sioma	Dihehe	990	23.1	-17.4	GPS/GTOPO30	2011-06-26	June	2011	20	20	Cattle	Male and Female	Adult	Random	Yes	BCT	35.45		35.45	0	0	0	0	0	0	0	0	No	No	No	No	0	0	0	0	0	0	0	0	No	No	No	No
Monitoring	Yes	Sequential Aerial Spraying	Kwando_Zambezi	Western	Sioma	Mbulu	991	22.9765	-17.259	GPS/GTOPO30	2011-06-27	June	2011	20	20	Cattle	Male and Female	Adult	Random	Yes	BCT	36.15		36.15	0	0	0	0	0	0	0	0	No	No	No	No	0	0	0	0	0	0	0	0	No	No	No	No
Monitoring	Yes	Sequential Aerial Spraying	Kwando_Zambezi	Western	Sioma	Lwiimbi	990	23	-17.2833	GPS/GTOPO30	2011-06-27	June	2011	20	20	Cattle	Male and Female	Adult	Random	Yes	BCT	29.8		29.8	0	0	0	0	0	0	0	0	No	No	No	No	0	0	0	0	0	0	0	0	No	No	No	No
Monitoring	Yes	Sequential Aerial Spraying	Kwando_Zambezi	Western	Sioma	Sinjembela Central	990	23.0167	-17.3167	GPS/GTOPO30	2011-06-28	June	2011	20	20	Cattle	Male and Female	Adult	Random	Yes	BCT	36.75		36.75	0	0	0	0	0	0	0	0	No	No	No	No	0	0	0	0	0	0	0	0	No	No	No	No
Monitoring	Yes	Sequential Aerial Spraying	Kwando_Zambezi	Western	Sioma	Sipangule	1009	23.1836	-16.8585	GPS/GTOPO30	2011-06-29	June	2011	20	20	Cattle	Male and Female	Adult	Random	Yes	BCT	31.05		31.05	0	0	0	0	0	0	0	0	No	No	No	No	0	0	0	0	0	0	0	0	No	No	No	No
Monitoring	Yes	Sequential Aerial Spraying	Kwando_Zambezi	Western	Sioma	Mwanambao	1010	23.3054	-16.7497	GPS/GTOPO30	2011-06-30	June	2011	20	18	Cattle	Male and Female	Adult	Random	Yes	BCT	34.77		34.77	0	0	0	0	0	0	0	0	No	No	No	No	0	0	0	0	0	0	0	0	No	No	No	No
Baseline	No	None	Lower_Zambezi	Southern	Chirundu	Bakasa	440	28.7867	-16.3573	GPS/GTOPO30		August	2012	77	55	Cattle	Male and Female	Adult	Random	Yes	BCT			31.7	0	2	0	2	0	3.63636	0	3.63636	No	Yes	No	Yes	0	0	0	0	0	0	0	0	No	No	No	No
Baseline	No	None	Lower_Zambezi	Southern	Chirundu	Manyepa	402	28.8048	-16.3087	GPS/GTOPO30		August	2012	68	35	Cattle	Male and Female	Adult	Random	Yes	BCT			34.5	0	3	0	3	0	8.57143	0	8.57143	No	Yes	No	Yes	0	0	0	0	0	0	0	0	No	No	No	No
Baseline	No	None	Lower_Zambezi	Southern	Chirundu	Namoomba	393	28.8353	-16.3364	GPS/GTOPO30		August	2012	76	35	Cattle	Male and Female	Adult	Random	Yes	BCT			29.3	0	2	0	2	0	5.71429	0	5.71429	No	Yes	No	Yes	0	0	0	0	0	0	0	0	No	No	No	No
Baseline	No	None	Lower_Zambezi	Southern	Monze	Mandondo	1034	27.4057	-16.0311	GPS/GTOPO30	2012-11-09	November	2012	138	60	Cattle	Male and Female	Adult	Random	Yes	BCT	31.2	27	31.1	0	2	0	2	0	3.33333	0	3.33333	No	Yes	No	Yes	0	0	0	0	0	0	0	0	No	No	No	No
Baseline	No	None	Luangwa_Lunsemfwa	Muchinga	Mpika	Haakola	1557	31.5167	-12.1992	GPS/GTOPO30	2012-10-14	October	2012	45	40	Cattle	Male and Female	Adult	Random	Yes	BCT	31.6		31.6	0	0	0	0	0	0	0	0	No	No	No	No	0	0	0	0	0	0	0	0	No	No	No	No
Baseline	No	None	Luangwa_Lunsemfwa	Muchinga	Mpika	Habowa	1453	31.3472	-12.1153	GPS/GTOPO30	2012-10-15	October	2012	31	24	Cattle	Male and Female	Adult	Random	Yes	BCT	33.5		33.5	0	0	0	0	0	0	0	0	No	No	No	No	0	0	0	0	0	0	0	0	No	No	No	No
Baseline	No	None	Luangwa_Lunsemfwa	Muchinga	Mpika	Mweene Farm	1503	31.3898	-12.1548	GPS/GTOPO30	2012-10-15	October	2012	25	21	Cattle	Male and Female	Adult	Random	Yes	BCT	33.4		33.4	0	0	0	0	0	0	0	0	No	No	No	No	0	0	0	0	0	0	0	0	No	No	No	No
Baseline	No	None	Luangwa_Lunsemfwa	Muchinga	Mpika	Shapnet	1460	31.2218	-12.4292	GPS/GTOPO30	2012-10-16	October	2012	54	24	Cattle	Male and Female	Adult	Random	Yes	BCT	33.3		33.3	0	0	0	0	0	0	0	0	No	No	No	No	0	0	0	0	0	0	0	0	No	No	No	No
Baseline	No	None	Luangwa_Lunsemfwa	Muchinga	Mpika	Kapeso	1466	31.1963	-12.427	GPS/GTOPO30	2012-10-16	October	2012	42	24	Cattle	Male and Female	Adult	Random	Yes	BCT	31.1		31.1	0	0	0	0	0	0	0	0	No	No	No	No	0	0	0	0	0	0	0	0	No	No	No	No
baseline	No	None	Lower_Zambezi	Lusaka	Chongwe	Chikobeni	1138	29.2043	-15.3112	GPS/GTOPO30	2012-01-25	January	2012	98	60	Cattle	Male and Female	Adult	Random	Yes	BCT	32.1	23.7	32	0	2	0	2	0	3.33333	0	3.33333	No	Yes	No	Yes	0	0	0	0	0	0	0	0	No	No	No	No
baseline	No	None	Lower_Zambezi	Lusaka	Chongwe	Kaulumina	1161	29.2587	-15.2761	GPS/GTOPO30	2012-01-25	January	2012	168	50	Cattle	Male and Female	Adult	Random	Yes	BCT	32.1	23.7	30.9	2	5	0	7	4	10	0	14	Yes	Yes	No	Yes	0	0	0	0	0	0	0	0	No	No	No	No
baseline	No	None	Lower_Zambezi	Lusaka	Chongwe	Chulu	1134	29.1816	-15.2413	GPS/GTOPO30	2012-01-26	January	2012	66	44	Cattle	Male and Female	Adult	Random	Yes	BCT	33.2		33.2	0	0	0	0	0	0	0	0	No	No	No	No	0	0	0	0	0	0	0	0	No	No	No	No
baseline	No	None	Lower_Zambezi	Lusaka	Chongwe	Mambwe	1009	28.9943	-15.2841	GPS/GTOPO30	2012-01-26	January	2012	47	35	Cattle	Male and Female	Adult	Random	Yes	BCT	31.3		31.3	0	0	0	0	0	0	0	0	No	No	No	No	0	0	0	0	0	0	0	0	No	No	No	No
baseline	No	None	Lower_Zambezi	Lusaka	Chongwe	Kabandi	1204	29.124	-15.4166	GPS/GTOPO30	2012-01-28	January	2012	81	50	Cattle	Male and Female	Adult	Random	Yes	BCT	33.3		33.3	0	0	0	0	0	0	0	0	No	No	No	No	0	0	0	0	0	0	0	0	No	No	No	No
baseline	No	None	Lower_Zambezi	Lusaka	Chongwe	Ndubulula	1103	29.0648	-15.3363	GPS/GTOPO30	2012-01-28	January	2012	58	35	Cattle	Male and Female	Adult	Random	Yes	BCT	33.3		33.3	0	0	0	0	0	0	0	0	No	No	No	No	0	0	0	0	0	0	0	0	No	No	No	No
baseline	No	None	Lower_Zambezi	Lusaka	Chongwe	Munkonje	1040	29.0756	-15.2534	GPS/GTOPO30	2012-01-29	January	2012	48	39	Cattle	Male and Female	Adult	Random	Yes	BCT	33		33	0	0	0	0	0	0	0	0	No	No	No	No	0	0	0	0	0	0	0	0	No	No	No	No
baseline	No	None	Lower_Zambezi	Lusaka	Chongwe	Itope	1097	28.898	-15.1873	GPS/GTOPO30	2012-01-29	January	2012	140	76	Cattle	Male and Female	Adult	Random	Yes	BCT	34		34	0	0	0	0	0	0	0	0	No	No	No	No	0	0	0	0	0	0	0	0	No	No	No	No
baseline	No	None	Lower_Zambezi	Lusaka	Chongwe	Mikango	1230	28.6135	-15.5409	GPS/GTOPO30	2012-02-01	February	2012	248	58	Cattle	Male and Female	Adult	Random	Yes	BCT	33		33	0	0	0	0	0	0	0	0	No	No	No	No	0	0	0	0	0	0	0	0	No	No	No	No
baseline	No	None	Lower_Zambezi	Lusaka	Chongwe	Katopa	1124	28.7345	-15.6084	GPS/GTOPO30	2012-02-02	February	2012	105	39	Cattle	Male and Female	Adult	Random	Yes	BCT	36		36	0	0	0	0	0	0	0	0	No	No	No	No	0	0	0	0	0	0	0	0	No	No	No	No
baseline	No	None	Lower_Zambezi	Lusaka	Chongwe	Bimpe	1051	28.7168	-15.3785	GPS/GTOPO30	2012-02-03	February	2012	137	36	Cattle	Male and Female	Adult	Random	No	BCT	34.1		34.1	0	0	0	0	0	0	0	0	No	No	No	No	0	0	0	0	0	0	0	0	No	No	No	No
baseline	No	None	Lower_Zambezi	Lusaka	Chongwe	Lwiimba	1027	28.8178	-15.5088	GPS/GTOPO30	2012-02-03	February	2012	392	54	Cattle	Male and Female	Adult	Random	No	BCT	32.3		32.3	0	0	0	0	0	0	0	0	No	No	No	No	0	0	0	0	0	0	0	0	No	No	No	No
baseline	No	None	Lower_Zambezi	Lusaka	Chongwe	Mwalumina	1054	28.8085	-15.4501	GPS/GTOPO30	2012-02-04	February	2012	203	63	Cattle	Male and Female	Adult	Random	No	BCT	31.9		31.9	0	0	0	0	0	0	0	0	No	No	No	No	0	0	0	0	0	0	0	0	No	No	No	No
Monitoring	Yes	Insecticide Treated Target	Luangwa_Lunsemfwa	Muchinga	Mafinga	Katanga	1245	33.4586	-10.6907	GPS/GTOPO30	2013-02-09	February	2013	22	20	Cattle	Male and Female	Adult	Random	Yes	BCT	35.7		35.7	0	0	0	0	0	0	0	0	No	No	No	No	0	0	0	0	0	0	0	0	No	No	No	No
Baseline	No	None	Luangwa_Lunsemfwa	Muchinga	Mafinga	Nchuka	1133	33.3946	-10.8063	GPS/GTOPO30	2013-02-09	February	2013	15	12	Goat	Male and Female	Adult	Random	Yes	BCT	29	25.83	27.4	6	0	0	6	50	0	0	50	Yes	No	No	Yes	0	0	0	0	0	0	0	0	No	No	No	No
Baseline	No	None	Kwando_Zambezi	Western	Mwandi	Katolo	1016	24.5254	-17.1594	GPS/GTOPO30	2013-11-22	November	2013	39	39	Cattle	Male and Female	Adult	Random	Yes	BCT	29.1	28.4	28.8	3	12	0	15	7.69231	30.7692	0	38.4615	Yes	Yes	No	Yes	0	0	0	0	0	0	0	0	No	No	No	No
Baseline	No	None	Kwando_Zambezi	Western	Mwandi	Kulwa	1009	24.6469	-17.0984	GPS/GTOPO30	2013-11-23	November	2013	158	54	Cattle	Male and Female	Adult	Random	Yes	BCT	28.9	24.7	27.7	0	16	0	16	0	29.6296	0	29.6296	No	Yes	No	Yes	0	0	0	0	0	0	0	0	No	No	No	No
Baseline	No	None	Kwando_Zambezi	Western	Mulobezi	Sanembo	1063	24.8488	-16.8882	GPS/GTOPO30	2013-11-28	November	2013	201	62	Cattle	Male and Female	Adult	Random	Yes	BCT	31.6		31.6	0	0	0	0	0	0	0	0	No	No	No	No	0	0	0	0	0	0	0	0	No	No	No	No
Baseline	No	None	Kwando_Zambezi	Western	Mulobezi	Chipupa	1045	24.8122	-16.9715	GPS/GTOPO30	2013-11-29	November	2013	103	54	Cattle	Male and Female	Adult	Random	Yes	BCT	33.6		33.6	0	0	0	0	0	0	0	0	No	No	No	No	0	0	0	0	0	0	0	0	No	No	No	No
Baseline	No	None	Kwando_Zambezi	Western	Mulobezi	Kazenene	988	25.1534	-16.7419	GPS/GTOPO30	2013-12-03	December	2013	358	65	Cattle	Male and Female	Adult	Random	Yes	BCT	30.8	27.5	30.6	2	1	0	3	3.07692	1.53846	0	4.61538	Yes	Yes	No	Yes	0	0	0	0	0	0	0	0	No	No	No	No
Baseline	No	None	Kwando_Zambezi	Western	Kazungula	Mbundi	1008	25.1914	-16.5896	GPS/GTOPO30	2013-12-04	December	2013	93	50	Cattle	Male and Female	Adult	Random	Yes	BCT	31.1	31	31.8	2	2	0	4	4	4	0	8	Yes	Yes	No	Yes	0	0	0	0	0	0	0	0	No	No	No	No
Monitoring	Yes	Sequential Aerial Spraying	Kwando_Zambezi	Western	Mwandi	Kulwa	1009	24.6469	-17.0984	GPS/GTOPO30	2014-07-25	July	2014	25	23	Cattle	Male and Female	Adult	Random	Yes	BCT	33.2	29	33	0	1	0	1	0	4.34783	0	4.34783	No	Yes	No	Yes	0	0	0	0	0	0	0	0	No	No	No	No
Monitoring	Yes	Sequential Aerial Spraying	Kwando_Zambezi	Western	Mwandi	Lutaba	978	24.7718	-17.1717	GPS/GTOPO30	2014-07-26	July	2014	24	24	Cattle	Male and Female	Adult	Random	Yes	BCT	30.1	26.5	29.8	0	2	0	2	0	8.33333	0	8.33333	No	Yes	No	Yes	0	0	0	0	0	0	0	0	No	No	No	No
Monitoring	Yes	Sequential Aerial Spraying	Kwando_Zambezi	Western	Mwandi	Katolo	1016	24.5254	-17.1594	GPS/GTOPO30	2014-07-27	July	2014	19	19	Cattle	Male and Female	Adult	Random	Yes	BCT	30.2	30.3	30.2	0	3	0	3	0	15.7895	0	15.7895	No	Yes	No	Yes	0	0	0	0	0	0	0	0	No	No	No	No
Monitoring	Yes	Sequential Aerial Spraying	Kwando_Zambezi	Western	Mulobezi	Kazenene	988	25.1534	-16.7419	GPS/GTOPO30	2014-07-29	July	2014	25	24	Cattle	Male and Female	Adult	Random	Yes	BCT	37		37	0	0	0	0	0	0	0	0	No	No	No	No	0	0	0	0	0	0	0	0	No	No	No	No
Monitoring	Yes	Sequential Aerial Spraying	Kwando_Zambezi	Western	Mwandi	Kulwa	1009	24.6469	-17.0984	GPS/GTOPO30	2014-05-07	May	2014	25	25	Cattle	Male and Female	Adult	Random	Yes	BCT	25.8	22.1	24.8	0	1	0	1	0	4	0	4	No	Yes	No	Yes	0	0	0	0	0	0	0	0	No	No	No	No
Monitoring	Yes	Sequential Aerial Spraying	Kwando_Zambezi	Western	Mwandi	Lutaba	978	24.7718	-17.1717	GPS/GTOPO30	2014-05-08	May	2014	124	36	Cattle	Male and Female	Adult	Random	Yes	BCT	26.4	21.4	24.4	0	7	0	7	0	19.4444	0	19.4444	No	Yes	No	Yes	0	0	0	0	0	0	0	0	No	No	No	No
Monitoring	Yes	Sequential Aerial Spraying	Kwando_Zambezi	Western	Mwandi	Katolo	1016	24.5254	-17.1594	GPS/GTOPO30	2014-05-05	May	2014	25	24	Cattle	Male and Female	Adult	Random	Yes	BCT	26.3	27	26.3	3	10	0	13	12.5	41.6667	0	54.1667	Yes	Yes	No	Yes	0	0	0	0	0	0	0	0	No	No	No	No
Baseline	No	None	Luangwa_Lunsemfwa	Eastern	Petauke	Njoka	831	31.0494	-14.1848	GPS/GTOPO30	2015-12-12	December	2015	112	80	Cattle	Male and Female	Adult	Random	Yes	BCT	28.8	19	28.3	0	4	0	4	0	5	0	5	No	Yes	No	Yes	0	0	0	0	0	0	0	0	No	No	No	No
Baseline	No	None	Luangwa_Lunsemfwa	Eastern	Petauke	Mkonda	826	31.1845	-14.0352	GPS/GTOPO30	2015-12-12	December	2015	296	69	Cattle	Male and Female	Adult	Random	Yes	BCT	33.4	28	33.2	1	2	0	3	1.44928	2.89855	0	4.34783	Yes	Yes	No	Yes	0	0	0	0	0	0	0	0	No	No	No	No
Baseline	No	None	Luangwa_Lunsemfwa	Eastern	Petauke	Chilimanyama	918	31.384	-14.1955	GPS/GTOPO30	2015-12-13	December	2015	229	68	Cattle	Male and Female	Adult	Random	Yes	BCT	29.6		29.6	0	0	0	0	0	0	0	0	No	No	No	No	0	0	0	0	0	0	0	0	No	No	No	No
Baseline	No	None	Luangwa_Lunsemfwa	Eastern	Petauke	Makale	833	31.5329	-14.0101	GPS/GTOPO30	2015-12-13	December	2015	332	47	Cattle	Male and Female	Adult	Random	Yes	BCT	32.3		32.3	0	0	0	0	0	0	0	0	No	No	No	No	0	0	0	0	0	0	0	0	No	No	No	No
Baseline	No	None	Luangwa_Lunsemfwa	Eastern	Mambwe	Sandwe	710	31.5719	-13.8569	GPS/GTOPO30	2015-12-14	December	2015	157	91	Cattle	Male and Female	Adult	Random	Yes	BCT	31.9	21.3	31.4	0	4	0	4	0	4.3956	0	4.3956	No	Yes	No	Yes	0	0	0	0	0	0	0	0	No	No	No	No
Baseline	No	None	Luangwa_Lunsemfwa	Eastern	Mambwe	Lusandwa	707	31.8037	-13.7021	GPS/GTOPO30	2015-12-15	December	2015	79	48	Cattle	Male and Female	Adult	Random	Yes	BCT	31.3	24.7	30.3	0	7	0	7	0	14.5833	0	14.5833	No	Yes	No	Yes	0	0	0	0	0	0	0	0	No	No	No	No
Baseline	No	None	Luangwa_Lunsemfwa	Eastern	Sinda	Msamaria	920	31.7632	-14.0027	GPS/GTOPO30	2015-12-15	December	2015	184	48	Cattle	Male and Female	Adult	Random	Yes	BCT	35.2		35.2	0	0	0	0	0	0	0	0	No	No	No	No	0	0	0	0	0	0	0	0	No	No	No	No
Baseline	No	None	Luangwa_Lunsemfwa	Eastern	Petauke	Sonja	852	31.7809	-13.8457	GPS/GTOPO30	2015-12-15	December	2015	173	46	Cattle	Male and Female	Adult	Random	Yes	BCT	34.4		34.4	0	0	0	0	0	0	0	0	No	No	No	No	0	0	0	0	0	0	0	0	No	No	No	No
Baseline	No	None	Luangwa_Lunsemfwa	Eastern	Katete	Mtopa	841	31.9833	-13.8749	GPS/GTOPO30	2015-12-16	December	2015	83	54	Cattle	Male and Female	Adult	Random	Yes	BCT	30.8		30.8	0	0	0	0	0	0	0	0	No	No	No	No	0	0	0	0	0	0	0	0	No	No	No	No
Baseline	No	None	Luangwa_Lunsemfwa	Eastern	Mambwe	Kaungo	991	32.0657	-13.6187	GPS/GTOPO30	2015-12-16	December	2015	54	43	Cattle	Male and Female	Adult	Random	Yes	BCT	31.4		31.4	0	0	0	0	0	0	0	0	No	No	No	No	0	0	0	0	0	0	0	0	No	No	No	No
Baseline	No	None	Luangwa_Lunsemfwa	Eastern	Chipata	Chikumbe	912	32.3775	-13.4889	GPS/GTOPO30	2015-12-19	December	2015	152	85	Cattle	Male and Female	Adult	Random	Yes	BCT	34.6		34.6	0	0	0	0	0	0	0	0	No	No	No	No	0	0	0	0	0	0	0	0	No	No	No	No
Baseline	No	None	Luangwa_Lunsemfwa	Eastern	Chipata	Kamcheleka	1039	32.5987	-13.5767	GPS/GTOPO30	2015-12-19	December	2015	67	62	Cattle	Male and Female	Adult	Random	Yes	BCT	37.5		37.5	0	0	0	0	0	0	0	0	No	No	No	No	0	0	0	0	0	0	0	0	No	No	No	No
Baseline	No	None	Luangwa_Lunsemfwa	Eastern	Chipata	Madziatuwa	1011	32.6935	-13.0895	GPS/GTOPO30	2015-12-20	December	2015	98	70	Cattle	Male and Female	Adult	Random	Yes	BCT	32.3		32.3	0	0	0	0	0	0	0	0	No	No	No	No	0	0	0	0	0	0	0	0	No	No	No	No
Baseline	No	None	Luangwa_Lunsemfwa	Eastern	Lundazi	Kamzati	1060	32.8906	-13.1179	GPS/GTOPO30	2015-12-20	December	2015	47	32	Cattle	Male and Female	Adult	Random	Yes	BCT	34.9		34.9	0	0	0	0	0	0	0	0	No	No	No	No	0	0	0	0	0	0	0	0	No	No	No	No
Baseline	No	None	Luangwa_Lunsemfwa	Eastern	Chipata	Mbenjele	833	32.4646	-13.3819	GPS/GTOPO30	2015-12-21	December	2015	227	83	Cattle	Male and Female	Adult	Random	Yes	BCT	35.5	29	35.5	0	1	0	1	0	1.20482	0	1.20482	No	Yes	No	Yes	0	0	0	0	0	0	0	0	No	No	No	No
Baseline	No	None	Luangwa_Lunsemfwa	Eastern	Chipata	Chamakanga	872	32.3149	-13.4886	GPS/GTOPO30	2015-12-21	December	2015	177	77	Cattle	Male and Female	Adult	Random	Yes	BCT	35.5	34	35.5	0	1	0	1	0	1.2987	0	1.2987	No	Yes	No	Yes	0	0	0	0	0	0	0	0	No	No	No	No
Baseline	No	None	Kwando_Zambezi	Western	Sioma	Mbulu	991	22.9765	-17.259	GPS/GTOPO30	2015-01-09	January	2015	110	40	Cattle	Male and Female	Adult	Random	Yes	BCT	34.7		34.7	0	0	0	0	0	0	0	0	No	No	No	No	0	0	0	0	0	0	0	0	No	No	No	No
Baseline	No	None	Kwando_Zambezi	Western	Sesheke	Nantuu	980	23.2	-17.5	GPS/GTOPO30	2015-01-09	January	2015	187	40	Cattle	Male and Female	Adult	Random	Yes	BCT	32.43	28.5	32.2	0	2	0	2	0	5	0	5	No	Yes	No	Yes	0	0	0	0	0	0	0	0	No	No	No	No
Baseline	No	None	Kwando_Zambezi	Western	Sesheke	Lusu	961	24.1058	-17.2073	GPS/GTOPO30	2015-01-11	January	2015	221	55	Cattle	Male and Female	Adult	Random	Yes	BCT	32.5		32.5	0	0	0	0	0	0	0	0	No	No	No	No	0	0	0	0	0	0	0	0	No	No	No	No
Baseline	No	None	Kwando_Zambezi	Western	Sesheke	Mazaba	1001	24.2624	-17.1603	GPS/GTOPO30	2015-01-11	January	2015	258	68	Cattle	Male and Female	Adult	Random	Yes	BCT	31.4		31.4				0					No	No	No	No	0	0	0	0	0	0	0	0	No	No	No	No
Monitoring	Yes	Sequential Aerial Spraying	Kwando_Zambezi	Western	Mwandi	Lusinina	1016	24.5256	-17.1589	GPS/GTOPO30		October	2015	24	24	Cattle	Male and Female	Adult	Random	Yes	BCT			33.2	0	0	0	0	0	0	0	0	No	No	No	No	0	0	0	0	0	0	0	0	No	No	No	No
Monitoring	Yes	Sequential Aerial Spraying	Kwando_Zambezi	Western	Mwandi	Kulwa	1009	24.6469	-17.0984	GPS/GTOPO30		October	2015	20	20	Cattle	Male and Female	Adult	Random	Yes	BCT			32.8	0	0	0	0	0	0	0	0	No	No	No	No	0	0	0	0	0	0	0	0	No	No	No	No
Monitoring	Yes	Sequential Aerial Spraying	Kwando_Zambezi	Western	Mwandi	Lutaba	978	24.7718	-17.1717	GPS/GTOPO30		October	2015	58	20	Cattle	Male and Female	Adult	Random	Yes	BCT			33.2	0	0	0	0	0	0	0	0	No	No	No	No	0	0	0	0	0	0	0	0	No	No	No	No
Monitoring	No	None	Kwando_Zambezi	Western	Mulobezi	Kazenene	988	25.1534	-16.7419	GPS/GTOPO30		October	2015	36	25	Cattle	Male and Female	Adult	Random	Yes	BCT			32.8	0	1	0	1	0	4	0	4	No	Yes	No	Yes	0	0	0	0	0	0	0	0	No	No	No	No
Baseline	No	None	Luangwa_Lunsemfwa	Lusaka	Rufunsa	Kachenjela	439	29.6315	-14.7827	GPS/GTOPO30	2016-01-09	January	2016	15	12	Goat	Male and Female	Adult	Random	Yes	BCT	52.6		28.5	0	0	0	0	0	0	0	0	No	No	No	No	0	0	0	0	0	0	0	0	No	No	No	No
Baseline	No	None	Luangwa_Lunsemfwa	Lusaka	Rufunsa	David Shikabeta	925	29.8339	-14.9506	GPS/GTOPO30	2016-01-10	January	2016	9	7	Goat	Male and Female	Adult	Random	Yes	BCT	44.9		44.9	0	0	0	0	0	0	0	0	No	No	No	No	0	0	0	0	0	0	0	0	No	No	No	No
		None	Luangwa_Lunsemfwa	Lusaka	Rufunsa	David Shikabeta	925	29.8339	-14.9506	GPS/GTOPO30	2016-01-10	January	2016	5	5	Dog	Male and Female	Adult	Random	No	BCT	37.4		37.4	0	0	0	0	0	0	0	0	No	No	No	No	0	0	0	0	0	0	0	0	No	No	No	No
Baseline	No	None	Luangwa_Lunsemfwa	Lusaka	Rufunsa	John Phiri	966	29.8333	-14.9793	GPS/GTOPO30	2016-01-10	January	2016	9	6	Goat	Male and Female	Adult	Random	Yes	BCT	30.7		30.7	0	0	0	0	0	0	0	0	No	No	No	No	0	0	0	0	0	0	0	0	No	No	No	No
Baseline	No	None	Luangwa_Lunsemfwa	Lusaka	Rufunsa	John Phiri	966	29.8333	-14.9793	GPS/GTOPO30	2016-01-10	January	2016	1	1	Dog	Male	Adult	Random	No	BCT		22	22	0	1	0	1	0	100	0	100	No	Yes	No	Yes	0	0	0	0	0	0	0	0	No	No	No	No
Baseline	No	None	Luangwa_Lunsemfwa	Lusaka	Rufunsa	Andrew Mbuzi	952	29.824	-14.9732	GPS/GTOPO30	2016-01-10	January	2016	22	19	Goat	Male and Female	Adult	Random	Yes	BCT	32.5		32.5	0	0	0	0	0	0	0	0	No	No	No	No	0	0	0	0	0	0	0	0	No	No	No	No
	No	None	Luangwa_Lunsemfwa	Lusaka	Rufunsa	Andrew Mbuzi	952	29.824	-14.9732	GPS/GTOPO30	2016-01-10	January	2016	3	3	Dog	Male and Female	Adult	Random	No	BCT	34.3		34.3	0	0	0	0	0	0	0	0	No	No	No	No	0	0	0	0	0	0	0	0	No	No	No	No
Baseline	No	None	Luangwa_Lunsemfwa	Lusaka	Rufunsa	Felix Zulu	531	29.9477	-15.2137	GPS/GTOPO30	2016-01-10	January	2016	15	11	Goat	Male and Female	Adult	Random	Yes	BCT	33		33	0	0	0	0	0	0	0	0	No	No	No	No	0	0	0	0	0	0	0	0	No	No	No	No
Baseline	No	None	Luangwa_Lunsemfwa	Lusaka	Rufunsa	Felix Zulu	531	29.9477	-15.2137	GPS/GTOPO30	2016-01-10	January	2016	1	1	Dog	Female	Adult	Random	No	BCT	44		44	0	0	0	0	0	0	0	0	No	No	No	No	0	0	0	0	0	0	0	0	No	No	No	No
Baseline	No	None	Luangwa_Lunsemfwa	Eastern	Nyimba	Kanaveti	508	30.4208	-14.8153	GPS/GTOPO30	2016-11-06	November	2016	11	8	Goat	Male and Female	Adult	Random	Yes	BCT	29		29	0	0	0	0	0	0	0	0	No	No	No	No	0	0	0	0	0	0	0	0	No	No	No	No
Baseline	No	None	Luangwa_Lunsemfwa	Eastern	Nyimba	Nyalugwe	399	30.3711	-14.7408	GPS/GTOPO30	2016-11-06	November	2016	22	15	Goat	Male and Female	Adult	Random	Yes	BCT	27		27	0	0	0	0	0	0	0	0	No	No	No	No	0	0	0	0	0	0	0	0	No	No	No	No
Baseline	No	None	Luangwa_Lunsemfwa	Eastern	Nyimba	Nyangwele	545	30.4101	-14.7923	GPS/GTOPO30	2016-11-06	November	2016	12	10	Goat	Male and Female	Adult	Random	Yes	BCT	32		32	0	0	0	0	0	0	0	0	No	No	No	No	0	0	0	0	0	0	0	0	No	No	No	No
Baseline	No	None	Luangwa_Lunsemfwa	Lusaka	Rufunsa	Lubalashi	952	29.8235	-14.9733	GPS/GTOPO30	2016-11-03	November	2016	34	18	Goat	Male and Female	Adult	Random	Yes	BCT	30.4	35	31	0	1	0	1	0	5.55556	0	5.55556	No	Yes	No	Yes	0	0	0	0	0	0	0	0	No	No	No	No
Baseline	No	None	Luangwa_Lunsemfwa	Lusaka	Rufunsa	Shikabeta New Palace	925	29.8334	-14.9506	GPS/GTOPO30	2016-11-03	November	2016	16	14	Goat	Male and Female	Adult	Random	Yes	BCT	37		37	0	0	0	0	0	0	0	0	No	No	No	No	0	0	0	0	0	0	0	0	No	No	No	No
Baseline	No	None	Luangwa_Lunsemfwa	Lusaka	Rufunsa	Mululi	441	29.5913	-14.8165	GPS/GTOPO30	2016-11-04	November	2016	11	9	Goat	Male and Female	Adult	Random	Yes	BCT	37		37	0	0	0	0	0	0	0	0	No	No	No	No	0	0	0	0	0	0	0	0	No	No	No	No
Baseline	No	None	Luangwa_Lunsemfwa	Lusaka	Rufunsa	Kapanda	463	29.6002	-14.8196	GPS/GTOPO30	2016-11-04	November	2016	16	12	Goat	Male and Female	Adult	Random	Yes	BCT	31		31	0	0	0	0	0	0	0	0	No	No	No	No	0	0	0	0	0	0	0	0	No	No	No	No
Baseline	No	None	Luangwa_Lunsemfwa	Lusaka	Rufunsa	Shikabeta Old Palace	515	29.6686	-14.8626	GPS/GTOPO30	2016-11-04	November	2016	8	8	Cattle	Male and Female	Adult	Random	Yes	BCT	41		41	0	0	0	0	0	0	0	0	No	No	No	No	0	0	0	0	0	0	0	0	No	No	No	No
Baseline	No	None	Luangwa_Lunsemfwa	Lusaka	Rufunsa	Lusemfwa	439	29.6246	-14.7914	GPS/GTOPO30	2016-11-04	November	2016	9	7	Goat	Male and Female	Adult	Random	Yes	BCT	26		26	0	0	0	0	0	0	0	0	No	No	No	No	0	0	0	0	0	0	0	0	No	No	No	No
Baseline	No	None	Luangwa_Lunsemfwa	Lusaka	Rufunsa	Mutepuka	448	29.6634	-14.762	GPS/GTOPO30	2016-11-04	November	2016	12	9	Goat	Male and Female	Adult	Random	Yes	BCT	34		34	0	0	0	0	0	0	0	0	No	No	No	No	0	0	0	0	0	0	0	0	No	No	No	No
Baseline	No	None	Luangwa_Lunsemfwa	Central	Luano	Mboshya	459	29.7603	-14.662	GPS/GTOPO30	2016-10-29	October	2016	140	53	Goat	Male and Female	Adult	Random	Yes	BCT	32		32	0	0	0	0	0	0	0	0	No	No	No	No	0	0	0	0	0	0	0	0	No	No	No	No
Baseline	No	None	Luangwa_Lunsemfwa	Central	Luano	Tumbwe	604	29.8579	-14.5626	GPS/GTOPO30	2016-10-29	October	2016	11	7	Goat	Male and Female	Adult	Random	Yes	BCT	36		36	0	0	0	0	0	0	0	0	No	No	No	No	0	0	0	0	0	0	0	0	No	No	No	No
Baseline	No	None	Luangwa_Lunsemfwa	Central	Luano	Lusashi	453	30.0131	-14.4511	GPS/GTOPO30	2016-10-30	October	2016	42	28	Goat	Male and Female	Adult	Random	Yes	BCT	37		37	0	0	0	0	0	0	0	0	No	No	No	No	0	0	0	0	0	0	0	0	No	No	No	No
Baseline	No	None	Luangwa_Lunsemfwa	Central	Luano	Ching`ombe	506	29.9763	-14.4185	GPS/GTOPO30	2016-10-30	October	2016	36	26	Goat	Male and Female	Adult	Random	Yes	BCT	33		33	0	0	0	0	0	0	0	0	No	No	No	No	0	0	0	0	0	0	0	0	No	No	No	No
Baseline	No	None	Luangwa_Lunsemfwa	Central	Luano	Ndauni	512	30.0551	-14.2962	GPS/GTOPO30	2016-10-31	October	2016	12	11	Goat	Male and Female	Adult	Random	Yes	BCT	38		38	0	0	0	0	0	0	0	0	No	No	No	No	0	0	0	0	0	0	0	0	No	No	No	No
Baseline	No	None	Kafue	Southern	Itezhi-Tezhi	Kambita	1051	26.0072	-16.0216	GPS/GTOPO30	2021-12-16	December	2021	194	172	Cattle	Male and Female	Adult	Random	Yes	BCT	34.6	25.3	25.3	0	3	0	3	0	1.74419	0	1.74419	No	Yes	No	Yes	0	0	0	0	0	0	0	0	No	No	No	No
Baseline	No	None	Luangwa_Lunsemfwa	Eastern	Mambwe	Sasu	574	31.9634	-13.3149	GPS/GTOPO30	2022-05-13	May	2022	83	26	Cattle	Male and Female	Adult	Random	Yes	BCT	34.6	25.3	25.3	0	0	0	0	0	0	0	0	No	No	No	No	0	0	0	0	0	0	0	0	No	No	No	No
Baseline	No	None	Luangwa_Lunsemfwa	Eastern	Nyimba	January	587	30.6027	-14.3889	GPS/GTOPO30	2022-05-16	May	2022	127	73	Cattle	Male and Female	Adult	Random	Yes	BCT	28.8	28	28.8	0	1	0	1	0	1.36986	0	1.36986	No	Yes	No	Yes	0	0	0	0	0	0	0	0	No	No	No	No
Baseline	No	None	Luangwa_Lunsemfwa	Eastern	Nyimba	Lavu	682	30.677	-14.4231	GPS/GTOPO30	2022-05-17	May	2022	187	122	Cattle	Male and Female	Adult	Random	Yes	BCT	28.8	28	28.8	0	3	0	3	0	2.45902	0	2.45902	No	Yes	No	Yes	0	0	0	0	0	0	0	0	No	No	No	No
Baseline	No	None	Luangwa_Lunsemfwa	Eastern	Nyimba	Ng'ambwa	626	30.6367	-14.4692	GPS/GTOPO30	2022-05-18	May	2022	96	80	Cattle	Male and Female	Adult	Random	Yes	BCT	29.84	29	29.82	0	2	0	2	0	2.5	0	2.5	No	Yes	No	Yes	0	0	0	0	0	0	0	0	No	No	No	No
Baseline	No	None	Luangwa_Lunsemfwa	Eastern	Nyimba	Malata	667	30.6699	-14.4612	GPS/GTOPO30	2022-05-18	May	2022	245	88	Cattle	Male and Female	Adult	Random	Yes	BCT	28.6	31	28.65	0	2	0	2	0	2.27273	0	2.27273	No	Yes	No	Yes	0	0	0	0	0	0	0	0	No	No	No	No
Baseline	No	None	Kafue	Central	Mumbwa	Kapepe	1175	26.7675	-14.9992	GPS/GTOPO30	2022-08-15	August	2022	151	58	Cattle	Male and Female	Adult	Random	Yes	BCT	32.5		32.5	0	0	0	0	0	0	0	0	No	No	No	No	0	0	0	0	0	0	0	0	No	No	No	No
Baseline	No	None	Kafue	Central	Mumbwa	Chungu	1142	26.6481	-14.992	GPS/GTOPO30	2022-08-16	August	2022	382	91	Cattle	Male and Female	Adult	Random	Yes	BCT	32.56	38	32.62	1	0	0	1	1.0989	0	0	1.0989	Yes	No	No	Yes	0	0	0	0	0	0	0	0	No	No	No	No
Baseline	No	None	Kafue	Central	Mumbwa	Kafuikanu	1188	26.8874	-14.6223	GPS/GTOPO30	2022-08-17	August	2022	226	75	Cattle	Male and Female	Adult	Random	Yes	BCT	33.83	35	33.85	0	1	0	1	0	1.33333	0	1.33333	No	Yes	No	Yes	0	0	0	0	0	0	0	0	No	No	No	No
Baseline	No	None	Kafue	Central	Mumbwa	Dblock	1243	26.7892	-14.7747	GPS/GTOPO30	2022-08-18	August	2022	238	87	Cattle	Male and Female	Adult	Random	Yes	BCT	32.1	25	32	0	1	0	1	0	1.14943	0	1.14943	No	Yes	No	Yes	0	0	0	0	0	0	0	0	No	No	No	No
Baseline	No	None	Luangwa_Lunsemfwa	Eastern	Lumezi	Katuwe	1109	32.9265	-12.5656	GPS/GTOPO30	2022-09-04	September	2022	150	72	Cattle	Male and Female	Adult	Random	Yes	BCT	32.3	26.3	31.8	0	6	0	6	0	8.33333	0	8.33333	No	Yes	No	Yes	0	0	0	0	0	0	0	0	No	No	No	No
Baseline	No	None	Luangwa_Lunsemfwa	Eastern	Lumezi	Kangobe	1072	32.8981	-12.5011	GPS/GTOPO30	2022-09-04	September	2022	212	72	Cattle	Male and Female	Adult	Random	No	BCT	31.2	22.75	30.75	0	4	0	4	0	5.55556	0	5.55556	No	Yes	No	Yes	0	0	0	0	0	0	0	0	No	No	No	No
Baseline	No	None	Luangwa_Lunsemfwa	Eastern	Lumezi	Luasila	1156	32.9939	-12.593	GPS/GTOPO30	2022-09-05	September	2022	312	86	Cattle	Male and Female	Adult	Random	Yes	BCT	32.2	20	32.1	1	0	0	1	1.16279	0	0	1.16279	Yes	No	No	Yes	0	0	0	0	0	0	0	0	No	No	No	No
Baseline	No	None	Luangwa_Lunsemfwa	Eastern	Lumezi	Masutwe	1178	32.9851	-12.6482	GPS/GTOPO30	2022-09-05	September	2022	295	77	Cattle	Male and Female	Adult	Random	Yes	BCT	31.86	32	31.87	0	2	0	2	0	2.5974	0	2.5974	No	Yes	No	Yes	0	0	0	0	0	0	0	0	No	No	No	No
Baseline	No	None	Luangwa_Lunsemfwa	Eastern	Lumezi	Ndaiwala	1164	32.9392	-12.81	GPS/GTOPO30	2022-09-06	September	2022	164	63	Cattle	Male and Female	Adult	Random	Yes	BCT	33.2	40	33.46	1	1	0	2	1.5873	1.5873	0	3.1746	Yes	Yes	No	Yes	0	0	0	0	0	0	0	0	No	No	No	No
Baseline	No	None	Luangwa_Lunsemfwa	Eastern	Lumezi	Chisinga	1053	32.9313	-13.0643	GPS/GTOPO30	2022-09-06	September	2022	130	43	Cattle	Male and Female	Adult	Random	Yes	BCT	30.73	29	30.69	1	0	0	1	2.32558	0	0	2.32558	Yes	No	No	Yes	0	0	0	0	0	0	0	0	No	No	No	No
Baseline	No	None	Luangwa_Lunsemfwa	Eastern	Chipangali	Kaikumbe	985	32.6247	-13.1207	GPS/GTOPO30	2022-09-07	September	2022	293	75	Cattle	Male and Female	Adult	Random	Yes	BCT	34		34	0	0	0	0	0	0	0	0	No	No	No	No	0	0	0	0	0	0	0	0	No	No	No	No
Baseline	No	None	Luangwa_Lunsemfwa	Eastern	Chipangali	Katayamatondo	910	32.5647	-13.1165	GPS/GTOPO30	2022-09-07	September	2022	268	49	Cattle	Male and Female	Adult	Random	Yes	BCT	33.87		33.87	0	0	0	0	0	0	0	0	No	No	No	No	0	0	0	0	0	0	0	0	No	No	No	No
Baseline	No	None	Luangwa_Lunsemfwa	Eastern	Mambwe	Chuulu1	579	31.997	-13.1839	GPS/GTOPO30	2023-05-30	May	2023	82	60	Cattle	Male and Female	Adult	Random	Yes	BCT	28.4	15	27.46	0	4	0	4	0	6.66667	0	6.66667	No	Yes	No	Yes	0	0	0	0	0	0	0	0	No	No	No	No
Baseline	No	None	Luangwa_Lunsemfwa	Eastern	Mambwe	Chuulu2	577	32.01	-13.2251	GPS/GTOPO30	2023-05-31	May	2023	174	64	Cattle	Male and Female	Adult	Random	Yes	BCT	34.46	30.7	34.2	3	7	0	10	4.6875	10.9375	0	15.625	Yes	Yes	No	Yes	0	0	0	0	0	0	0	0	No	No	No	No
Baseline	No	None	Luangwa_Lunsemfwa	Eastern	Mambwe	Chilambo	556	31.9468	-13.1755	GPS/GTOPO30	2023-06-01	June	2023	312	64	Cattle	Male and Female	Adult	Random	Yes	BCT	32.37	26	31.5	2	9	0	11	3.125	14.0625	0	17.1875	Yes	Yes	No	Yes	0	0	0	0	0	0	0	0	No	No	No	No
Baseline	No	None	Luangwa_Lunsemfwa	Eastern	Mambwe	Beula	573	31.9903	-13.2353	GPS/GTOPO30	2023-06-02	June	2023	140	60	Cattle	Male and Female	Adult	Random	Yes	BCT	30.62	23.6	29.45	1	9	0	10	1.66667	15	0	16.6667	Yes	Yes	No	Yes	0	0	0	0	0	0	0	0	No	No	No	No
Baseline	No	None	Luangwa_Lunsemfwa	Eastern	Mambwe	Sansa	625	32.07	-13.1573	GPS/GTOPO30	2023-06-03	June	2023	216	64	Cattle	Male and Female	Adult	Random	Yes	BCT	29.56	29	29.46	2	8	0	10	3.125	12.5	0	15.625	Yes	Yes	No	Yes	0	0	0	0	0	0	0	0	No	No	No	No
Baseline	No	None	Kafue	Western	Nkeyema	Kabiluwe	1191	25.3372	-14.7618	GPS/GTOPO30	2025-03-08	March	2025	107	50	Cattle	Male and Female	Adult	Random	Yes	BCT	34.75		34.75	0	0	0	0	0	0	0	0	No	No	No	No	0	0	0	0	0	0	0	0	No	No	No	No
Baseline	No	None	Kafue	Western	Nkeyema	Kamakokwa	1190	25.2365	-14.8291	GPS/GTOPO30	2025-03-09	March	2025	120	50	Cattle	Male and Female	Adult	Random	Yes	BCT	33.35		33.35	0	0	0	0	0	0	0	0	No	No	No	No	0	0	0	0	0	0	0	0	No	No	No	No
Baseline	No	None	Kafue	Western	Nkeyema	Nakuyuwa	1209	25.4206	-14.8536	GPS/GTOPO30	2025-03-10	March	2025	177	50	Cattle	Male and Female	Adult	Random	Yes	BCT	32.06	27	31.75	0	3	0	3	0	6	0	6	No	Yes	No	Yes	0	0	0	0	0	0	0	0	No	No	No	No
Baseline	No	None	Kafue	Western	Nkeyema	Timuna	1197	25.4166	-14.9995	GPS/GTOPO30	2025-03-11	March	2025	326	50	Cattle	Male and Female	Adult	Random	Yes	BCT	32.91	23	32.71	1	0	0	1	2	0	0	2	Yes	No	No	Yes	0	0	0	0	0	0	0	0	No	No	No	No
Baseline	No	None	Kafue	Western	Nkeyema	Njonjolo	1175	25.2475	-15.0476	GPS/GTOPO30	2025-03-12	March	2025	431	50	Cattle	Male and Female	Adult	Random	Yes	BCT	33.31	35	33.34	1	0	0	1	2	0	0	2	Yes	No	No	Yes	0	0	0	0	0	0	0	0	No	No	No	No
Baseline	No	None	Kafue	Western	Nkeyema	Mangongi	1221	25.4292	-14.9234	GPS/GTOPO30	2025-03-13	March	2025	66	50	Cattle	Male and Female	Adult	Random	Yes	BCT	34.75	33.5	36.32	0	1	0	1	0	2	0	2	No	Yes	No	Yes	0	0	0	0	0	0	0	0	No	No	No	No
Baseline	No	None	Luangwa_Lunsemfwa	Eastern	Mambwe	Chulu	552	31.9553	-13.2369	GPS/GTOPO31	2024-05-14	May	2024	83	48	Cattle	Male and Female	Adult	Random	Yes	BCT	27.1	21.2	26.25	0	5	0	5	0	10.4167	0	10.4167	No	Yes	No	Yes	0	0	0	0	0	0	0	0	No	No	No	No
Baseline	No	None	Luangwa_Lunsemfwa	Eastern	Mambwe	Luka	527	31.8462	-13.1098	GPS/GTOPO32	2024-08-26	August	2024	80	48	Cattle	Male and Female	Adult	Random	Yes	BCT	29.6	21.2	28.7	0	5	0	5	0	10.4167	0	10.4167	No	Yes	No	Yes					0	0	0	0	No	No	No	No
Baseline	No	None	Luangwa_Lunsemfwa	Eastern	Mambwe	Katemo	595	31.8213	-13.2892	27	2024-08-27	August	2024	184	48	Cattle	Male and Female	Adult	Random	Yes	BCT	27.4	29	27.5	1	2	0	3	2.08333	4.16667	0	6.25	Yes	Yes	No	Yes					0	0	0	0	No	No	No	No
Baseline	No	None	Luangwa_Lunsemfwa	Eastern	Mambwe	Malama	552	31.5734	-13.5274	GPS/GTOPO34	2024-08-28	August	2024	133	48	Cattle	Male and Female	Adult	Random	Yes	BCT	23	21	22.4	0	15	0	15	0	31.25	0	31.25	No	Yes	No	Yes					0	0	0	0	No	No	No	No
Baseline	No	None	Luangwa_Lunsemfwa	Eastern	Mambwe	Mwendakwisano	559	31.8306	-13.2127	GPS/GTOPO35	2024-08-30	August	2024	50	47	Cattle	Male and Female	Adult	Random	Yes	BCT	30.1	23.9	28.4	1	12	0	13	2.12766	25.5319	0	27.6596	Yes	Yes	No	Yes					0	0	0	0	No	No	No	No
